# Supplementary material for: Integrated analysis of transcriptomics and metabolomics and high-throughput amplicon sequencing reveals the synergistic effects of secondary metabolites and rhizosphere microbiota on root rot resistance in Psammosilene tunicoides
Source: Front Microbiol. 2025 Apr 14;16:1554406. doi: 10.3389/fmicb.2025.1554406 (PMC12034638; doi:10.3389/fmicb.2025.1554406)
Supplement: Supplementary file 1 [file Table_1.xlsx]

## Sheet: Sheet1
Sample	Raw_Reads	Raw_Bases	Valid_Reads	Valid_Bases	Valid%	Q20%	Q30%	GC%
CD1	38558028	5.78G	24505490	3.42G	63.55	97.33	92.08	45.3
CD3	56613598	8.49G	49465046	6.92G	87.37	98.17	94.3	43.67
CD6	55453958	8.32G	54373698	7.60G	98.05	98.1	94.26	46.48
CD7	46576754	6.99G	42211988	5.88G	90.63	97.35	92.08	44.2
CH3	56079670	8.41G	48894014	6.84G	87.19	98.1	94.12	43.66
CH6	54992668	8.25G	50240112	7.02G	91.36	98.07	94.06	43.73
CH8	55253500	8.29G	48797432	6.82G	88.32	98.08	94.06	43.93

## Sheet: Sheet2
Index	All	GC%	Min Length	Median Length	Max Length	Total Assembled Bases	N50
Transcript	136701	43	201	542	11885	122206110	1474
Gene	85881	44.5	201	425	11885	65562902	1282
