# Supplementary material for: Integrated analysis of transcriptomics and metabolomics and high-throughput amplicon sequencing reveals the synergistic effects of secondary metabolites and rhizosphere microbiota on root rot resistance in Psammosilene tunicoides
Source: Front Microbiol. 2025 Apr 14;16:1554406. doi: 10.3389/fmicb.2025.1554406 (PMC12034638; doi:10.3389/fmicb.2025.1554406)
Supplement: Supplementary file 3 [file Table_3.xlsx]

## Sheet: Sheet1
Gene_ID	Length	Trans_ID	Annotation	Name	regulation	significant	swissprot_description	GO_Term	NOG	KOEntry	KODescription	EC	KEGG_Pathway	Pfam_description	CD3_count	CD6_count	CD7_count	CH3_count	CH6_count	CH8_count	CD3_TPM	CD6_TPM	CD7_TPM	CH3_TPM	CH6_TPM	CH8_TPM	CD_mean_TPM	CH_mean_TPM	log2FC	pvalue	FDR
hydroxymethylglutaryl-CoA synthase
TRINITY_DN56297_c1_g4	1838	TRINITY_DN56297_c1_g4_i1	hydroxymethylglutaryl-CoA synthase-like [Chenopodium quinoa]	HMGS	down	no	hydroxymethylglutaryl-CoA synthase OS=Arabidopsis thaliana GN=HMGS PE=1 SV=2	GO:0003985(acetyl-CoA C-acetyltransferase activity);GO:0004421(hydroxymethylglutaryl-CoA synthase activity);GO:0005739(mitochondrion);GO:0005829(cytosol);GO:0009506(plasmodesma);GO:0016126(sterol biosynthetic process);GO:0019287(isopentenyl diphosphate biosynthetic process, mevalonate pathway)	COG3425(hydroxymethylglutaryl-CoA synthase activity)	K01641	hydroxymethylglutaryl-CoA synthase	EC:2.3.3.10	soe00650(Butanoate metabolism);soe00072(Synthesis and degradation of ketone bodies);soe00280(Valine, leucine and isoleucine degradation);soe00900(Terpenoid backbone biosynthesis)	A0A0J8CF60.1 PF08540.8;HMG_CoA_synt_C;	1068	826	414	892	7817	2018	20.17	12.12	9.99	17.18	141.1	37.72	14.09	65.33	-1.72994	0.0674742	0.327603
TRINITY_DN56297_c1_g1	2206	TRINITY_DN56297_c1_g1_i1	hydroxymethylglutaryl-CoA synthase-like [Chenopodium quinoa]	HMGS	down	no	hydroxymethylglutaryl-CoA synthase OS=Arabidopsis thaliana GN=HMGS PE=1 SV=2	GO:0003985(acetyl-CoA C-acetyltransferase activity);GO:0004421(hydroxymethylglutaryl-CoA synthase activity);GO:0005739(mitochondrion);GO:0005829(cytosol);GO:0009506(plasmodesma);GO:0016126(sterol biosynthetic process);GO:0019287(isopentenyl diphosphate biosynthetic process, mevalonate pathway)	COG3425(hydroxymethylglutaryl-CoA synthase activity)	K01641	hydroxymethylglutaryl-CoA synthase	EC:2.3.3.10	soe00650(Butanoate metabolism);soe00072(Synthesis and degradation of ketone bodies);soe00280(Valine, leucine and isoleucine degradation);soe00900(Terpenoid backbone biosynthesis)	A0A0J8CF60.1 PF08540.8;HMG_CoA_synt_C;	265	208	149	453	833	442	4.06	2.47	2.92	7.08	12.2	6.7	3.15	8.66	-1.08862	0.192377	0.606791
TRINITY_DN64544_c0_g1	244	TRINITY_DN64544_c0_g1_i1	-	HMGCS-1	up	no	hydroxymethylglutaryl-CoA synthase 1 OS=Blattella germanica GN=HMGCS-1 PE=2 SV=1	GO:0004421(hydroxymethylglutaryl-CoA synthase activity);GO:0005634(nucleus);GO:0005829(cytosol);GO:0006084(acetyl-CoA metabolic process);GO:0006696(ergosterol biosynthetic process);GO:0007163(establishment or maintenance of cell polarity);GO:0010142(farnesyl diphosphate biosynthetic process, mevalonate pathway)	COG3425(hydroxymethylglutaryl-CoA synthase activity)	-	-	-	-	G4TKN5.1 PF08540.8;HMG_CoA_synt_C;	0	17	1	0	0	0	0	10.05	0.54	0	0	0	3.53	0	Inf	1	1
TRINITY_DN31892_c0_g1	306	TRINITY_DN31892_c0_g1_i1	hydroxymethylglutaryl-CoA synthase-like [Quercus suber]	HMGCS1	up	no	hydroxymethylglutaryl-CoA synthase, cytoplasmic OS=Homo sapiens GN=HMGCS1 PE=1 SV=2	GO:0004421(hydroxymethylglutaryl-CoA synthase activity);GO:0005634(nucleus);GO:0005829(cytosol);GO:0006084(acetyl-CoA metabolic process);GO:0006696(ergosterol biosynthetic process);GO:0007163(establishment or maintenance of cell polarity);GO:0009267(cellular response to starvation);GO:0010142(farnesyl diphosphate biosynthetic process, mevalonate pathway);GO:0035690(cellular response to drug);GO:0…	COG3425(hydroxymethylglutaryl-CoA synthase activity)	K01641	hydroxymethylglutaryl-CoA synthase	EC:2.3.3.10	nta00650(Butanoate metabolism);nta00072(Synthesis and degradation of ketone bodies);nta00280(Valine, leucine and isoleucine degradation);nta00900(Terpenoid backbone biosynthesis)	L8GE89.1 PF01154.15;HMG_CoA_synt_N;	0	56	0	0	0	0	0	19.56	0	0	0	0	6.52	0	Inf	1	1
TRINITY_DN31892_c0_g2	249	TRINITY_DN31892_c0_g2_i1	PREDICTED: hydroxymethylglutaryl-CoA synthase [Vitis vinifera]	hgsA	up	no	hydroxymethylglutaryl-CoA synthase A OS=Dictyostelium discoideum GN=hgsA PE=1 SV=2	GO:0003824(catalytic activity);GO:0004421(hydroxymethylglutaryl-CoA synthase activity);GO:0006084(acetyl-CoA metabolic process);GO:0006629(lipid metabolic process);GO:0006694(steroid biosynthetic process);GO:0008152(metabolic process);GO:0008202(steroid metabolic process);GO:0008299(isoprenoid biosynthetic process);GO:0010142(farnesyl diphosphate biosynthetic process, mevalonate pathway);GO:00161…	COG3425(hydroxymethylglutaryl-CoA synthase activity)	K01641	hydroxymethylglutaryl-CoA synthase	EC:2.3.3.10	vvi00650(Butanoate metabolism);vvi00072(Synthesis and degradation of ketone bodies);vvi00280(Valine, leucine and isoleucine degradation);vvi00900(Terpenoid backbone biosynthesis)	F1A139.1 PF08540.8;HMG_CoA_synt_C;	0	54	0	0	0	0	0	30.73	0	0	0	0	10.24	0	Inf	1	1
TRINITY_DN56948_c1_g9	808	TRINITY_DN56948_c1_g9_i1	hydroxymethylglutaryl-CoA synthase-like [Quercus suber]	hcs1	up	no	hydroxymethylglutaryl-CoA synthase OS=Schizosaccharomyces pombe (strain 972 / ATCC 24843) GN=hcs1 PE=1 SV=1	GO:0004421(hydroxymethylglutaryl-CoA synthase activity);GO:0005634(nucleus);GO:0005829(cytosol);GO:0006084(acetyl-CoA metabolic process);GO:0006696(ergosterol biosynthetic process);GO:0007163(establishment or maintenance of cell polarity);GO:0009267(cellular response to starvation);GO:0010142(farnesyl diphosphate biosynthetic process, mevalonate pathway);GO:0035690(cellular response to drug);GO:0…	COG3425(hydroxymethylglutaryl-CoA synthase activity)	K01641	hydroxymethylglutaryl-CoA synthase	EC:2.3.3.10	mtr00650(Butanoate metabolism);mtr00072(Synthesis and degradation of ketone bodies);mtr00280(Valine, leucine and isoleucine degradation);mtr00900(Terpenoid backbone biosynthesis)	M2TR90.1 PF01154.15;HMG_CoA_synt_N;	0	145	0	0	0	0	0	6.2	0	0	0	0	2.07	0	Inf	1	1
TRINITY_DN56948_c1_g8	2006	TRINITY_DN56948_c1_g8_i1	hydroxymethylglutaryl-CoA synthase-like [Quercus suber]	hcs1	down	no	hydroxymethylglutaryl-CoA synthase OS=Schizosaccharomyces pombe (strain 972 / ATCC 24843) GN=hcs1 PE=1 SV=1	GO:0004421(hydroxymethylglutaryl-CoA synthase activity);GO:0005634(nucleus);GO:0005829(cytosol);GO:0006084(acetyl-CoA metabolic process);GO:0006696(ergosterol biosynthetic process);GO:0007163(establishment or maintenance of cell polarity);GO:0009267(cellular response to starvation);GO:0010142(farnesyl diphosphate biosynthetic process, mevalonate pathway);GO:0035690(cellular response to drug);GO:0…	COG3425(hydroxymethylglutaryl-CoA synthase activity)	K01641	hydroxymethylglutaryl-CoA synthase	EC:2.3.3.10	sbi00650(Butanoate metabolism);sbi00072(Synthesis and degradation of ketone bodies);sbi00280(Valine, leucine and isoleucine degradation);sbi00900(Terpenoid backbone biosynthesis)	M3AI53.1 PF08540.8;HMG_CoA_synt_C;	0	0	0	0	2	0	0	0	0	0	0.03	0	0	0.01	-Inf	1	1
TRINITY_DN56948_c1_g2	283	TRINITY_DN56948_c1_g2_i1	hydroxymethylglutaryl-CoA synthase-like [Quercus suber]	hcs1	up	no	hydroxymethylglutaryl-CoA synthase OS=Schizosaccharomyces pombe (strain 972 / ATCC 24843) GN=hcs1 PE=1 SV=1	GO:0005575(cellular_component);GO:0006629(lipid metabolic process)	COG3425(hydroxymethylglutaryl-CoA synthase activity)	K01641	hydroxymethylglutaryl-CoA synthase	EC:2.3.3.10	gsl00650(Butanoate metabolism);gsl00072(Synthesis and degradation of ketone bodies);gsl00280(Valine, leucine and isoleucine degradation);gsl00900(Terpenoid backbone biosynthesis)	E3RWK1.1 PF08540.8;HMG_CoA_synt_C;	0	56	0	0	0	0	0	23.92	0	0	0	0	7.97	0	Inf	1	1
TRINITY_DN47270_c1_g1	897	TRINITY_DN47270_c1_g1_i1	hydroxymethylglutaryl-CoA synthase-like [Quercus suber]	hcs1	down	no	hydroxymethylglutaryl-CoA synthase OS=Schizosaccharomyces pombe (strain 972 / ATCC 24843) GN=hcs1 PE=1 SV=1	GO:0005575(cellular_component);GO:0006629(lipid metabolic process)	COG3425(hydroxymethylglutaryl-CoA synthase activity)	K01641	hydroxymethylglutaryl-CoA synthase	EC:2.3.3.10	gsl00650(Butanoate metabolism);gsl00072(Synthesis and degradation of ketone bodies);gsl00280(Valine, leucine and isoleucine degradation);gsl00900(Terpenoid backbone biosynthesis)	S7QA68.1 PF08540.8;HMG_CoA_synt_C;	0	0	0	0	126	0	0	0	0	0	5.6	0	0	1.87	-Inf	1	1
TRINITY_DN56948_c1_g7	380	TRINITY_DN56948_c1_g7_i1	hydroxymethylglutaryl-CoA synthase-like [Quercus suber]	ERG13	down	no	hydroxymethylglutaryl-CoA synthase OS=Saccharomyces cerevisiae (strain ATCC 204508 / S288c) GN=ERG13 PE=1 SV=1	GO:0004421(hydroxymethylglutaryl-CoA synthase activity);GO:0005634(nucleus);GO:0005829(cytosol);GO:0006084(acetyl-CoA metabolic process);GO:0006696(ergosterol biosynthetic process);GO:0007163(establishment or maintenance of cell polarity);GO:0009267(cellular response to starvation);GO:0010142(farnesyl diphosphate biosynthetic process, mevalonate pathway);GO:0035690(cellular response to drug);GO:0…	COG3425(hydroxymethylglutaryl-CoA synthase activity)	K01641	hydroxymethylglutaryl-CoA synthase	EC:2.3.3.10	vvi00650(Butanoate metabolism);vvi00072(Synthesis and degradation of ketone bodies);vvi00280(Valine, leucine and isoleucine degradation);vvi00900(Terpenoid backbone biosynthesis)	M2TR90.1 PF01154.15;HMG_CoA_synt_N;	0	0	0	0	17	0	0	0	0	0	3.67	0	0	1.22	-Inf	1	1
TRINITY_DN56948_c1_g4	1749	TRINITY_DN56948_c1_g4_i1	hydroxymethylglutaryl-CoA synthase-like [Quercus suber]	ERG13	up	no	hydroxymethylglutaryl-CoA synthase OS=Saccharomyces cerevisiae (strain ATCC 204508 / S288c) GN=ERG13 PE=1 SV=1	GO:0004421(hydroxymethylglutaryl-CoA synthase activity);GO:0005634(nucleus);GO:0005829(cytosol);GO:0006084(acetyl-CoA metabolic process);GO:0006696(ergosterol biosynthetic process);GO:0007163(establishment or maintenance of cell polarity);GO:0009267(cellular response to starvation);GO:0010142(farnesyl diphosphate biosynthetic process, mevalonate pathway);GO:0035690(cellular response to drug);GO:0…	COG3425(hydroxymethylglutaryl-CoA synthase activity)	K01641	hydroxymethylglutaryl-CoA synthase	EC:2.3.3.10	sbi00650(Butanoate metabolism);sbi00072(Synthesis and degradation of ketone bodies);sbi00280(Valine, leucine and isoleucine degradation);sbi00900(Terpenoid backbone biosynthesis)	Q0UIR2.2 PF08540.8;HMG_CoA_synt_C;	0	699	0	0	0	0	0	10.88	0	0	0	0	3.63	0	Inf	1	1
TRINITY_DN57266_c1_g1	1703	TRINITY_DN57266_c1_g1_i1	hydroxymethylglutaryl-CoA synthase-like [Quercus suber]	ERG13	up	no	hydroxymethylglutaryl-CoA synthase OS=Saccharomyces cerevisiae (strain ATCC 204508 / S288c) GN=ERG13 PE=1 SV=1	GO:0005575(cellular_component);GO:0006629(lipid metabolic process)	COG3425(hydroxymethylglutaryl-CoA synthase activity)	K01641	hydroxymethylglutaryl-CoA synthase	EC:2.3.3.10	mtr00650(Butanoate metabolism);mtr00072(Synthesis and degradation of ketone bodies);mtr00280(Valine, leucine and isoleucine degradation);mtr00900(Terpenoid backbone biosynthesis)	K1XTV5.1 PF08540.8;HMG_CoA_synt_C;	17	486	8	0	0	0	0.35	7.8	0.21	0	0	0	2.79	0	Inf	1	1
TRINITY_DN18674_c0_g1	356	TRINITY_DN18674_c0_g1_i1	hydroxymethylglutaryl-CoA synthase-like [Quercus suber]	ERG13	no	no	hydroxymethylglutaryl-CoA synthase OS=Saccharomyces cerevisiae (strain ATCC 204508 / S288c) GN=ERG13 PE=1 SV=1	GO:0005575(cellular_component);GO:0006629(lipid metabolic process)	COG3425(hydroxymethylglutaryl-CoA synthase activity)	K01641	hydroxymethylglutaryl-CoA synthase	EC:2.3.3.10	gsl00650(Butanoate metabolism);gsl00072(Synthesis and degradation of ketone bodies);gsl00280(Valine, leucine and isoleucine degradation);gsl00900(Terpenoid backbone biosynthesis)	S3DKW7.1 PF08540.8;HMG_CoA_synt_C;	0	0	0	0	0	0	0	0	0	0	0	0	0	0	0	1	1
hydroxymethylglutaryl-CoA reductase
TRINITY_DN60484_c0_g1	3929	TRINITY_DN60484_c0_g1_i1;TRINITY_DN60484_c0_g1_i2;TRINITY_DN60484_c0_g1_i3	probable E3 ubiquitin ligase SUD1 [Spinacia oleracea]	SUD1	up	no	Probable E3 ubiquitin ligase SUD1 OS=Arabidopsis thaliana GN=SUD1 PE=1 SV=1	GO:0004842(ubiquitin-protein transferase activity);GO:0008270(zinc ion binding);GO:0008299(isoprenoid biosynthetic process);GO:0009414(response to water deprivation);GO:0010025(wax biosynthetic process);GO:0010143(cutin biosynthetic process);GO:0010345(suberin biosynthetic process);GO:0030176(integral component of endoplasmic reticulum membrane);GO:0030433(ubiquitin-dependent ERAD pathway);GO:004…	COG5183((Membrane-Associated Ring finger (C3HC4)))	K10661	E3 ubiquitin-protein ligase MARCH6	EC:2.3.2.27	soe04141(Protein processing in endoplasmic reticulum)	A0A0D2W2U7.1 PF12906.5;RINGv;	6338	7558	4936	4292.01	7805	7833	58.3	50.05	53.44	36.73	62.35	68.4	53.93	55.83	0.34122	0.686043	0.950328
TRINITY_DN31477_c0_g2	239	TRINITY_DN31477_c0_g2_i1	serine/threonine-protein phosphatase ppe1-like [Quercus suber]	SIT4	up	no	Serine/threonine-protein phosphatase SIT4 OS=Candida albicans (strain SC5314 / ATCC MYA-2876) GN=SIT4 PE=1 SV=1	GO:0000082(G1/S transition of mitotic cell cycle);GO:0000159(protein phosphatase type 2A complex);GO:0000790(nuclear chromatin);GO:0001302(replicative cell aging);GO:0002098(tRNA wobble uridine modification);GO:0004722(protein serine/threonine phosphatase activity);GO:0005829(cytosol);GO:0006281(DNA repair);GO:0006468(protein phosphorylation);GO:0009405(pathogenesis);GO:0030036(actin cytoskeleton…	COG0639(serine threonine-protein phosphatase)	NA	NA	NA	NA(NA)	A7T1L8.1 PF00149.26;Metallophos;	1	47	0	0	0	0	0.62	28.83	0	0	0	0	9.82	0	Inf	1	1
TRINITY_DN61134_c1_g6	1677	TRINITY_DN61134_c1_g6_i1	3-hydroxy-3-methylglutaryl-coenzyme A reductase [Dysphania schraderiana]	HMGR1	down	no	3-hydroxy-3-methylglutaryl-coenzyme A reductase 1 OS=Hevea brasiliensis GN=HMGR1 PE=2 SV=1	GO:0004420(hydroxymethylglutaryl-CoA reductase (NADPH) activity);GO:0005778(peroxisomal membrane);GO:0005789(endoplasmic reticulum membrane);GO:0008299(isoprenoid biosynthetic process);GO:0016126(sterol biosynthetic process)	COG1257()-reductase)	K00021	hydroxymethylglutaryl-CoA reductase (NADPH)	EC:1.1.1.34	bvg00900(Terpenoid backbone biosynthesis)	A0A0J8BKP9.1 PF00368.16;HMG-CoA_red;	1916	6179	314	4167	7907	3349	40.29	101.06	8.43	89.37	158.87	69.69	49.93	105.98	-0.39608	0.699088	0.952888
TRINITY_DN63189_c0_g7	980	TRINITY_DN63189_c0_g7_i1;TRINITY_DN63189_c0_g7_i2	3-hydroxy-3-methylglutaryl-coenzyme A reductase [Dysphania schraderiana]	HMGR1	down	no	3-hydroxy-3-methylglutaryl-coenzyme A reductase 1 OS=Hevea brasiliensis GN=HMGR1 PE=2 SV=1	GO:0004420(hydroxymethylglutaryl-CoA reductase (NADPH) activity);GO:0005778(peroxisomal membrane);GO:0005789(endoplasmic reticulum membrane);GO:0008299(isoprenoid biosynthetic process);GO:0016126(sterol biosynthetic process)	COG1257()-reductase)	K00021	hydroxymethylglutaryl-CoA reductase (NADPH)	EC:1.1.1.34	bvg00900(Terpenoid backbone biosynthesis)	A0A0J8BKP9.1 PF00368.16;HMG-CoA_red;	381	1374	94.09	1568.89	816.89	409.4	16.08	46.01	4.89	71.55	32.47	16.91	22.33	40.31	-0.247889	0.809231	0.975849
TRINITY_DN56432_c1_g10	226	TRINITY_DN56432_c1_g10_i1	3-hydroxy-3-methylglutaryl coenzyme A reductase [Dysphania schraderiana]	HMGR1	up	no	3-hydroxy-3-methylglutaryl-coenzyme A reductase 1 OS=Hevea brasiliensis GN=HMGR1 PE=2 SV=1	GO:0004420(hydroxymethylglutaryl-CoA reductase (NADPH) activity);GO:0005778(peroxisomal membrane);GO:0005789(endoplasmic reticulum membrane);GO:0008299(isoprenoid biosynthetic process);GO:0016126(sterol biosynthetic process)	COG1257()-reductase)	K00021	hydroxymethylglutaryl-CoA reductase (NADPH)	EC:1.1.1.34	mus00900(Terpenoid backbone biosynthesis)	M0UAA7.1 PF00368.16;HMG-CoA_red;	1	0	10	0	4	0	0.68	0	6.29	0	2.62	0	2.32	0.87	1.415	1	1
TRINITY_DN48445_c1_g1	312	TRINITY_DN48445_c1_g1_i1	3-hydroxy-3-methylglutaryl-coenzyme A reductase-like [Quercus suber]	HMGR	down	no	3-hydroxy-3-methylglutaryl-coenzyme A reductase OS=Gibberella fujikuroi (strain CBS 195.34 / IMI 58289 / NRRL A-6831) GN=HMGR PE=3 SV=1	GO:0004420(hydroxymethylglutaryl-CoA reductase (NADPH) activity);GO:0005778(peroxisomal membrane);GO:0005789(endoplasmic reticulum membrane);GO:0006696(ergosterol biosynthetic process);GO:0008299(isoprenoid biosynthetic process)	COG1257()-reductase)	-	-	-	-	-	0	0	0	0	8	0	0	0	0	0	2.82	0	0	0.94	-Inf	1	1
TRINITY_DN58959_c1_g6	342	TRINITY_DN58959_c1_g6_i1	3-hydroxy-3-methylglutaryl-coenzyme A reductase-like [Quercus suber]	HMGR	no	no	3-hydroxy-3-methylglutaryl-coenzyme A reductase OS=Gibberella fujikuroi GN=HMGR PE=3 SV=1	GO:0004420(hydroxymethylglutaryl-CoA reductase (NADPH) activity);GO:0005778(peroxisomal membrane);GO:0005789(endoplasmic reticulum membrane);GO:0006696(ergosterol biosynthetic process);GO:0008299(isoprenoid biosynthetic process)	COG1257()-reductase)	-	-	-	-	A0A0G2EA98.1 PF12349.6;Sterol-sensing;	0	0	0	0	0	0	0	0	0	0	0	0	0	0	0	1	1
TRINITY_DN44557_c0_g5	561	TRINITY_DN44557_c0_g5_i1	3-hydroxy-3-methylglutaryl-coenzyme A reductase-like [Quercus suber]	HMGR	up	no	3-hydroxy-3-methylglutaryl-coenzyme A reductase OS=Gibberella fujikuroi (strain CBS 195.34 / IMI 58289 / NRRL A-6831) GN=HMGR PE=3 SV=1	GO:0004420(hydroxymethylglutaryl-CoA reductase (NADPH) activity);GO:0005778(peroxisomal membrane);GO:0005789(endoplasmic reticulum membrane);GO:0006696(ergosterol biosynthetic process);GO:0008299(isoprenoid biosynthetic process)	COG1257()-reductase)	K00021	hydroxymethylglutaryl-CoA reductase (NADPH)	EC:1.1.1.34	cann00900(Terpenoid backbone biosynthesis)	B2WL45.1 PF00368.16;HMG-CoA_red;	0	61	0	0	0	0	0	4.81	0	0	0	0	1.6	0	Inf	1	1
TRINITY_DN44557_c0_g4	599	TRINITY_DN44557_c0_g4_i1	3-hydroxy-3-methylglutaryl-coenzyme A reductase-like [Quercus suber]	HMGR	up	no	3-hydroxy-3-methylglutaryl-coenzyme A reductase OS=Gibberella fujikuroi (strain CBS 195.34 / IMI 58289 / NRRL A-6831) GN=HMGR PE=3 SV=1	GO:0004420(hydroxymethylglutaryl-CoA reductase (NADPH) activity);GO:0005778(peroxisomal membrane);GO:0005789(endoplasmic reticulum membrane);GO:0006696(ergosterol biosynthetic process);GO:0008299(isoprenoid biosynthetic process)	COG1257()-reductase)	K00021	hydroxymethylglutaryl-CoA reductase (NADPH)	EC:1.1.1.34	gra00900(Terpenoid backbone biosynthesis)	B2WL45.1 PF00368.16;HMG-CoA_red;	0	108	0	0	0	0	0	7.53	0	0	0	0	2.51	0	Inf	1	1
TRINITY_DN37594_c0_g1	308	TRINITY_DN37594_c0_g1_i1	3-hydroxy-3-methylglutaryl-coenzyme A reductase-like [Quercus suber]	HMGR	up	no	3-hydroxy-3-methylglutaryl-coenzyme A reductase OS=Gibberella fujikuroi (strain CBS 195.34 / IMI 58289 / NRRL A-6831) GN=HMGR PE=3 SV=1	GO:0004420(hydroxymethylglutaryl-CoA reductase (NADPH) activity);GO:0005778(peroxisomal membrane);GO:0005789(endoplasmic reticulum membrane);GO:0006696(ergosterol biosynthetic process);GO:0008299(isoprenoid biosynthetic process)	COG1257()-reductase)	K00021	hydroxymethylglutaryl-CoA reductase (NADPH)	EC:1.1.1.34	gsl00900(Terpenoid backbone biosynthesis)	K1WZF8.1 PF00368.16;HMG-CoA_red;	0	35	1	0	0	0	0	12.01	0.34	0	0	0	4.12	0	Inf	1	1
TRINITY_DN37594_c0_g2	602	TRINITY_DN37594_c0_g2_i1	3-hydroxy-3-methylglutaryl-coenzyme A reductase-like [Quercus suber]	HMGR	up	no	3-hydroxy-3-methylglutaryl-coenzyme A reductase OS=Gibberella fujikuroi (strain CBS 195.34 / IMI 58289 / NRRL A-6831) GN=HMGR PE=3 SV=1	GO:0004420(hydroxymethylglutaryl-CoA reductase (NADPH) activity);GO:0005778(peroxisomal membrane);GO:0005789(endoplasmic reticulum membrane);GO:0006696(ergosterol biosynthetic process);GO:0008299(isoprenoid biosynthetic process)	COG1257()-reductase)	K00021	hydroxymethylglutaryl-CoA reductase (NADPH)	EC:1.1.1.34	pxb00900(Terpenoid backbone biosynthesis)	K1WZF8.1 PF00368.16;HMG-CoA_red;	9	62	0	0	4	0	0.77	4.29	0	0	0.33	0	1.69	0.11	3.9414	1	1
TRINITY_DN44557_c0_g3	343	TRINITY_DN44557_c0_g3_i1	3-hydroxy-3-methylglutaryl-coenzyme A reductase-like [Quercus suber]	HMGR	up	no	3-hydroxy-3-methylglutaryl-coenzyme A reductase OS=Gibberella fujikuroi (strain CBS 195.34 / IMI 58289 / NRRL A-6831) GN=HMGR PE=3 SV=1	GO:0004420(hydroxymethylglutaryl-CoA reductase (NADPH) activity);GO:0005886(plasma membrane);GO:0008299(isoprenoid biosynthetic process);GO:0015936(coenzyme A metabolic process);GO:0016021(integral component of membrane);GO:0016616(oxidoreductase activity, acting on the CH-OH group of donors, NAD or NADP as acceptor);GO:0035690(cellular response to drug);GO:0050661(NADP binding);GO:0050662(coenzy…	COG1257()-reductase)	K00021	hydroxymethylglutaryl-CoA reductase (NADPH)	EC:1.1.1.34	pper00900(Terpenoid backbone biosynthesis)	K2RJV7.1 PF00368.16;HMG-CoA_red;	0	38	8	0	0	0	0	9.72	2.21	0	0	0	3.98	0	Inf	1	1
TRINITY_DN48445_c1_g3	399	TRINITY_DN48445_c1_g3_i1	3-hydroxy-3-methylglutaryl-coenzyme A reductase-like [Quercus suber]	HMGR	down	no	3-hydroxy-3-methylglutaryl-coenzyme A reductase OS=Gibberella fujikuroi (strain CBS 195.34 / IMI 58289 / NRRL A-6831) GN=HMGR PE=3 SV=1	GO:0004420(hydroxymethylglutaryl-CoA reductase (NADPH) activity);GO:0005778(peroxisomal membrane);GO:0005789(endoplasmic reticulum membrane);GO:0006696(ergosterol biosynthetic process);GO:0008299(isoprenoid biosynthetic process)	COG1257()-reductase)	K00021	hydroxymethylglutaryl-CoA reductase (NADPH)	EC:1.1.1.34	gra00900(Terpenoid backbone biosynthesis)	R7Z079.1 PF00368.16;HMG-CoA_red;	0	0	0	1	7	0	0	0	0	0.21	1.34	0	0	0.52	-Inf	1	1
TRINITY_DN58959_c1_g3	1780	TRINITY_DN58959_c1_g3_i1	3-hydroxy-3-methylglutaryl-coenzyme A reductase-like [Quercus suber]	HMGR	down	no	3-hydroxy-3-methylglutaryl-coenzyme A reductase OS=Gibberella fujikuroi (strain CBS 195.34 / IMI 58289 / NRRL A-6831) GN=HMGR PE=3 SV=1	GO:0004420(hydroxymethylglutaryl-CoA reductase (NADPH) activity);GO:0005778(peroxisomal membrane);GO:0005789(endoplasmic reticulum membrane);GO:0006696(ergosterol biosynthetic process);GO:0008299(isoprenoid biosynthetic process)	COG1257()-reductase)	K00021	hydroxymethylglutaryl-CoA reductase (NADPH)	EC:1.1.1.34	gra00900(Terpenoid backbone biosynthesis)	R7Z079.1 PF00368.16;HMG-CoA_red;	0	0	0	0	7	0	0	0	0	0	0.13	0	0	0.04	-Inf	1	1
TRINITY_DN44557_c0_g1	1683	TRINITY_DN44557_c0_g1_i1	3-hydroxy-3-methylglutaryl-coenzyme A reductase-like [Quercus suber]	HMGR	up	no	3-hydroxy-3-methylglutaryl-coenzyme A reductase OS=Gibberella fujikuroi (strain CBS 195.34 / IMI 58289 / NRRL A-6831) GN=HMGR PE=3 SV=1	GO:0004420(hydroxymethylglutaryl-CoA reductase (NADPH) activity);GO:0005778(peroxisomal membrane);GO:0005789(endoplasmic reticulum membrane);GO:0006696(ergosterol biosynthetic process);GO:0008299(isoprenoid biosynthetic process)	COG1257()-reductase)	-	-	-	-	W2S399.1 PF02460.16;Patched;	0	300	0	0	0	0	0	4.89	0	0	0	0	1.63	0	Inf	1	1
TRINITY_DN56432_c1_g4	2118	TRINITY_DN56432_c1_g4_i1	hydroxymethylglutaryl-CoA reductase [Trema orientale]	HMG3	up	no	3-hydroxy-3-methylglutaryl-coenzyme A reductase 3 OS=Solanum tuberosum GN=HMG3 PE=2 SV=1	GO:0004420(hydroxymethylglutaryl-CoA reductase (NADPH) activity);GO:0005778(peroxisomal membrane);GO:0005789(endoplasmic reticulum membrane);GO:0008299(isoprenoid biosynthetic process);GO:0016126(sterol biosynthetic process)	COG1257()-reductase)	K00021	hydroxymethylglutaryl-CoA reductase (NADPH)	EC:1.1.1.34	zju00900(Terpenoid backbone biosynthesis)	W9QWE3.1 PF00368.16;HMG-CoA_red;	3708	2149	3413	2371	3092	4216	59.51	26.76	70.1	38.79	47.42	66.96	52.12	51.06	0.305885	0.714842	0.957006
TRINITY_DN61134_c1_g9	534	TRINITY_DN61134_c1_g9_i1	LOW QUALITY PROTEIN: 3-hydroxy-3-methylglutaryl-coenzyme A reductase-like [Cynara cardunculus var. scolymus]	HMG3	up	no	3-hydroxy-3-methylglutaryl-coenzyme A reductase 3 OS=Solanum tuberosum GN=HMG3 PE=2 SV=1	GO:0004420(hydroxymethylglutaryl-CoA reductase (NADPH) activity);GO:0005778(peroxisomal membrane);GO:0005789(endoplasmic reticulum membrane);GO:0008299(isoprenoid biosynthetic process);GO:0016126(sterol biosynthetic process)	COG1257()-reductase)	K00021	hydroxymethylglutaryl-CoA reductase (NADPH)	EC:1.1.1.34	tcc00900(Terpenoid backbone biosynthesis)	A9SAN5.1 PF00368.16;HMG-CoA_red;	48	19	0	6	25	6.32	5.13	1.65	0	0.66	2.55	0.67	2.26	1.29	1.17381	0.481095	0.872116
TRINITY_DN48445_c1_g2	284	TRINITY_DN48445_c1_g2_i1	3-hydroxy-3-methylglutaryl-coenzyme A reductase-like [Quercus suber]	HMG2	down	no	3-hydroxy-3-methylglutaryl-coenzyme A reductase 2 OS=Saccharomyces cerevisiae (strain ATCC 204508 / S288c) GN=HMG2 PE=1 SV=1	GO:0004420(hydroxymethylglutaryl-CoA reductase (NADPH) activity);GO:0005635(nuclear envelope);GO:0005789(endoplasmic reticulum membrane);GO:0005886(plasma membrane);GO:0006696(ergosterol biosynthetic process);GO:0007163(establishment or maintenance of cell polarity);GO:0015936(coenzyme A metabolic process);GO:0016021(integral component of membrane);GO:0019287(isopentenyl diphosphate biosynthetic …	COG1257()-reductase)	K00021	hydroxymethylglutaryl-CoA reductase (NADPH)	EC:1.1.1.34	bvg00900(Terpenoid backbone biosynthesis)	A0A074YK15.1 PF00368.16;HMG-CoA_red;	0	0	0	5	10	0	0	0	0	2.38	4.38	0	0	2.25	-Inf	1	1
TRINITY_DN61134_c1_g4	983	TRINITY_DN61134_c1_g4_i1	LOW QUALITY PROTEIN: 3-hydroxy-3-methylglutaryl-coenzyme A reductase-like [Chenopodium quinoa]	HMG1	up	no	3-hydroxy-3-methylglutaryl-coenzyme A reductase 1 OS=Gossypium hirsutum GN=HMG1 PE=3 SV=1	GO:0004420(hydroxymethylglutaryl-CoA reductase (NADPH) activity);GO:0005778(peroxisomal membrane);GO:0005789(endoplasmic reticulum membrane);GO:0008299(isoprenoid biosynthetic process);GO:0016126(sterol biosynthetic process)	COG1257()-reductase)	K00021	hydroxymethylglutaryl-CoA reductase (NADPH)	EC:1.1.1.34	soe00900(Terpenoid backbone biosynthesis)	A0A059BQH6.1 PF00368.16;HMG-CoA_red;	1251	6781	91	969	910	852	51.39	218.72	4.71	40.7	35.7	34.64	91.61	37.01	2.01856	0.0859359	0.382968
TRINITY_DN61134_c1_g10	1060	TRINITY_DN61134_c1_g10_i1	3-hydroxy-3-methylglutaryl-coenzyme A reductase [Dysphania schraderiana]	HMG1	up	no	3-hydroxy-3-methylglutaryl-coenzyme A reductase 1 OS=Gossypium hirsutum GN=HMG1 PE=3 SV=1	GO:0004420(hydroxymethylglutaryl-CoA reductase (NADPH) activity);GO:0005778(peroxisomal membrane);GO:0005789(endoplasmic reticulum membrane);GO:0008299(isoprenoid biosynthetic process);GO:0016126(sterol biosynthetic process)	COG1257()-reductase)	K00021	hydroxymethylglutaryl-CoA reductase (NADPH)	EC:1.1.1.34	soe00900(Terpenoid backbone biosynthesis)	W9R808.1 PF00368.16;HMG-CoA_red;	219	1122	28	556	167	131	8.14	32.67	1.31	21.11	5.93	4.82	14.04	10.62	1.00332	0.387686	0.815307
TRINITY_DN51074_c1_g2	447	TRINITY_DN51074_c1_g2_i1	insulin-induced gene 1 protein-like [Quercus suber]	-	up	no	-	GO:0001934(positive regulation of protein phosphorylation);GO:0005783(endoplasmic reticulum);GO:0010895(negative regulation of ergosterol biosynthetic process);GO:0016126(sterol biosynthetic process);GO:0051082(unfolded protein binding);GO:2001216(negative regulation of hydroxymethylglutaryl-CoA reductase (NADPH) activity)	ENOG4111FN2(INSIG domain-containing protein)	-	-	-	-	E4ZG61.1 PF07281.10;INSIG;	0	69	0	0	0	0	0	8.83	0	0	0	0	2.94	0	Inf	1	1
TRINITY_DN51074_c1_g3	281	TRINITY_DN51074_c1_g3_i1	-	-	up	no	-	GO:0001934(positive regulation of protein phosphorylation);GO:0005783(endoplasmic reticulum);GO:0010895(negative regulation of ergosterol biosynthetic process);GO:0016126(sterol biosynthetic process);GO:0051082(unfolded protein binding);GO:2001216(negative regulation of hydroxymethylglutaryl-CoA reductase (NADPH) activity)	ENOG4111FN2(INSIG domain-containing protein)	-	-	-	-	Q0UXK1.1 PF07281.10;INSIG;	0	30	0	0	0	0	0	13.04	0	0	0	0	4.35	0	Inf	1	1
mevalonate kinase
TRINITY_DN58629_c0_g6	1901	TRINITY_DN58629_c0_g6_i1;TRINITY_DN58629_c0_g6_i2	phosphomevalonate kinase, peroxisomal [Spinacia oleracea]	PMK	down	no	phosphomevalonate kinase, peroxisomal OS=Arabidopsis thaliana GN=PMK PE=1 SV=1	GO:0004631(phosphomevalonate kinase activity);GO:0005524(ATP binding);GO:0005737(cytoplasm);GO:0005777(peroxisome);GO:0016126(sterol biosynthetic process);GO:0016310(phosphorylation);GO:0019287(isopentenyl diphosphate biosynthetic process, mevalonate pathway)	COG3890(phosphomevalonate kinase)	K00938	phosphomevalonate kinase	EC:2.7.4.2	soe00900(Terpenoid backbone biosynthesis)	M1AJG5.1 PF08544.11;GHMP_kinases_C;	541	605	427	719	2078	1443	9.83	8.58	9.92	13.32	36.19	26.07	9.44	25.19	-0.974776	0.241607	0.675637
TRINITY_DN51106_c0_g1	1447	TRINITY_DN51106_c0_g1_i1	glucuronokinase 1-like isoform X1 [Spinacia oleracea]	GLCAK1	up	no	Glucuronokinase 1 OS=Arabidopsis thaliana GN=GLCAK1 PE=1 SV=1	GO:0004335(galactokinase activity);GO:0004340(glucokinase activity);GO:0004496(mevalonate kinase activity);GO:0005524(ATP binding);GO:0005737(cytoplasm);GO:0005829(cytosol);GO:0006020(inositol metabolic process);GO:0008266(poly(U) RNA binding);GO:0009702(L-arabinokinase activity);GO:0016125(sterol metabolic process);GO:0016301(kinase activity);GO:0016310(phosphorylation);GO:0019287(isopentenyl di…	ENOG410XWRE(Ghmp kinase)	K16190	glucuronokinase	EC:2.7.1.43	soe00040(Pentose and glucuronate interconversions);soe00053(Ascorbate and aldarate metabolism);soe00520(Amino sugar and nucleotide sugar metabolism)	M0WMG6.1 PF08544.11;GHMP_kinases_C;	190	102	239	85	165	130	4.77	1.99	7.63	2.18	3.95	3.23	4.8	3.12	0.897326	0.367144	0.799611
TRINITY_DN48166_c0_g1	610	TRINITY_DN48166_c0_g1_i1	putative mevalonate kinase [Quercus suber]	ERG12	down	no	mevalonate kinase OS=Saccharomyces cerevisiae (strain ATCC 204508 / S288c) GN=ERG12 PE=1 SV=1	GO:0004496(mevalonate kinase activity);GO:0005524(ATP binding);GO:0005634(nucleus);GO:0005829(cytosol);GO:0006696(ergosterol biosynthetic process);GO:0010142(farnesyl diphosphate biosynthetic process, mevalonate pathway);GO:0019287(isopentenyl diphosphate biosynthetic process, mevalonate pathway)	COG1577(mevalonate kinase)	K00869	mevalonate kinase	EC:2.7.1.36	gsl00900(Terpenoid backbone biosynthesis);gsl04146(Peroxisome)	A0A074VMJ4.1 PF08544.11;GHMP_kinases_C;	0	0	0	0	2	0	0	0	0	0	0.16	0	0	0.05	-Inf	1	1
TRINITY_DN40631_c0_g1	333	TRINITY_DN40631_c0_g1_i1	putative mevalonate kinase [Quercus suber]	ERG12	no	no	mevalonate kinase OS=Saccharomyces cerevisiae (strain ATCC 204508 / S288c) GN=ERG12 PE=1 SV=1	GO:0004496(mevalonate kinase activity);GO:0005524(ATP binding);GO:0005634(nucleus);GO:0005829(cytosol);GO:0006696(ergosterol biosynthetic process);GO:0010142(farnesyl diphosphate biosynthetic process, mevalonate pathway);GO:0019287(isopentenyl diphosphate biosynthetic process, mevalonate pathway)	COG1577(mevalonate kinase)	K00869	mevalonate kinase	EC:2.7.1.36	zma00900(Terpenoid backbone biosynthesis);zma04146(Peroxisome)	A0A0L0NFL5.1 PF08544.11;GHMP_kinases_C;	0	0	0	0	0	0	0	0	0	0	0	0	0	0	0	1	1
TRINITY_DN30631_c0_g1	1243	TRINITY_DN30631_c0_g1_i1	putative mevalonate kinase [Quercus suber]	erg12	up	no	Putative mevalonate kinase OS=Schizosaccharomyces pombe (strain 972 / ATCC 24843) GN=erg12 PE=2 SV=1	GO:0004496(mevalonate kinase activity);GO:0005524(ATP binding);GO:0005634(nucleus);GO:0005829(cytosol);GO:0006696(ergosterol biosynthetic process);GO:0010142(farnesyl diphosphate biosynthetic process, mevalonate pathway);GO:0019287(isopentenyl diphosphate biosynthetic process, mevalonate pathway)	COG1577(mevalonate kinase)	K00869	mevalonate kinase	EC:2.7.1.36	tcc00900(Terpenoid backbone biosynthesis);tcc04146(Peroxisome)	E4ZGL1.1 PF00288.24;GHMP_kinases_N;	0	292	0	0	0	0	0	6.9	0	0	0	0	2.3	0	Inf	1	1
TRINITY_DN22328_c0_g3	625	TRINITY_DN22328_c0_g3_i1	putative mevalonate kinase [Quercus suber]	erg12	up	no	Putative mevalonate kinase OS=Schizosaccharomyces pombe (strain 972 / ATCC 24843) GN=erg12 PE=2 SV=1	GO:0004496(mevalonate kinase activity);GO:0005524(ATP binding);GO:0005634(nucleus);GO:0005829(cytosol);GO:0006696(ergosterol biosynthetic process);GO:0010142(farnesyl diphosphate biosynthetic process, mevalonate pathway);GO:0019287(isopentenyl diphosphate biosynthetic process, mevalonate pathway)	COG1577(mevalonate kinase)	K00869	mevalonate kinase	EC:2.7.1.36	gra00900(Terpenoid backbone biosynthesis);gra04146(Peroxisome)	H0EDR9.1 PF08544.11;GHMP_kinases_C;	11	98	4	0	0	0	0.89	6.34	0.4	0	0	0	2.54	0	Inf	1	1
TRINITY_DN22328_c0_g1	565	TRINITY_DN22328_c0_g1_i1	putative mevalonate kinase [Quercus suber]	erg12	up	no	Putative mevalonate kinase OS=Schizosaccharomyces pombe (strain 972 / ATCC 24843) GN=erg12 PE=2 SV=1	GO:0004496(mevalonate kinase activity);GO:0005524(ATP binding);GO:0005634(nucleus);GO:0005829(cytosol);GO:0006696(ergosterol biosynthetic process);GO:0010142(farnesyl diphosphate biosynthetic process, mevalonate pathway);GO:0019287(isopentenyl diphosphate biosynthetic process, mevalonate pathway)	COG1577(mevalonate kinase)	K00869	mevalonate kinase	EC:2.7.1.36	atr00900(Terpenoid backbone biosynthesis);atr04146(Peroxisome)	K1XNT5.1 PF00288.24;GHMP_kinases_N;	15	55	2	0	1	0	1.44	4.28	0.23	0	0.09	0	1.98	0.03	6.0444	1	1
TRINITY_DN55771_c3_g4	1632	TRINITY_DN55771_c3_g4_i1;TRINITY_DN55771_c3_g4_i2	PREDICTED: mevalonate kinase isoform X1 [Beta vulgaris subsp. vulgaris]	At5g27450	down	no	mevalonate kinase OS=Arabidopsis thaliana GN=At5g27450 PE=2 SV=1	GO:0004496(mevalonate kinase activity);GO:0005524(ATP binding);GO:0005737(cytoplasm);GO:0005829(cytosol);GO:0016125(sterol metabolic process);GO:0016126(sterol biosynthetic process);GO:0016310(phosphorylation);GO:0019287(isopentenyl diphosphate biosynthetic process, mevalonate pathway)	COG1577(mevalonate kinase)	K00869	mevalonate kinase	EC:2.7.1.36	bvg00900(Terpenoid backbone biosynthesis);bvg04146(Peroxisome)	A0A0J8CP34.1 PF00288.24;GHMP_kinases_N;	2052	1866	538	3555	8074	5342	47.28	33.45	15.79	83.34	177.52	121.82	32.17	127.56	-1.54023	0.0836793	0.376867
TRINITY_DN50677_c0_g1	346	TRINITY_DN50677_c0_g1_i1	phosphomevalonate kinase-like [Quercus suber]	-	up	no	-	GO:0004631(phosphomevalonate kinase activity);GO:0005524(ATP binding);GO:0005634(nucleus);GO:0005739(mitochondrion);GO:0005829(cytosol);GO:0006696(ergosterol biosynthetic process);GO:0010142(farnesyl diphosphate biosynthetic process, mevalonate pathway);GO:0019287(isopentenyl diphosphate biosynthetic process, mevalonate pathway);GO:0031388(organic acid phosphorylation)	COG3890(phosphomevalonate kinase)	-	-	-	-	-	12	55	6	6	4	0	3.41	13.74	1.63	1.79	1.09	0	6.26	0.96	2.7051	1	1
TRINITY_DN48166_c1_g1	246	TRINITY_DN48166_c1_g1_i1	putative mevalonate kinase [Quercus suber]	-	down	no	-	GO:0004496(mevalonate kinase activity);GO:0005524(ATP binding);GO:0005634(nucleus);GO:0005829(cytosol);GO:0006696(ergosterol biosynthetic process);GO:0010142(farnesyl diphosphate biosynthetic process, mevalonate pathway);GO:0019287(isopentenyl diphosphate biosynthetic process, mevalonate pathway)	COG1577(mevalonate kinase)	-	-	-	-	-	0	0	0	0	8	0	0	0	0	0	4.6	0	0	1.53	-Inf	1	1
TRINITY_DN50677_c0_g2	445	TRINITY_DN50677_c0_g2_i1	phosphomevalonate kinase-like [Quercus suber]	-	up	no	-	GO:0004631(phosphomevalonate kinase activity);GO:0005524(ATP binding);GO:0005634(nucleus);GO:0005739(mitochondrion);GO:0005829(cytosol);GO:0006696(ergosterol biosynthetic process);GO:0010142(farnesyl diphosphate biosynthetic process, mevalonate pathway);GO:0019287(isopentenyl diphosphate biosynthetic process, mevalonate pathway);GO:0031388(organic acid phosphorylation)	COG3890(phosphomevalonate kinase)	K00938	phosphomevalonate kinase	EC:2.7.4.2	obr00900(Terpenoid backbone biosynthesis)	K1XC29.1 PF08544.11;GHMP_kinases_C;	18	46	8	1	7	0	2.8	5.95	1.39	0.16	1.04	0	3.38	0.4	3.079	1	1
phosphomevalonate kinase
TRINITY_DN58629_c0_g6	1901	TRINITY_DN58629_c0_g6_i1;TRINITY_DN58629_c0_g6_i2	phosphomevalonate kinase, peroxisomal [Spinacia oleracea]	PMK	down	no	phosphomevalonate kinase, peroxisomal OS=Arabidopsis thaliana GN=PMK PE=1 SV=1	GO:0004631(phosphomevalonate kinase activity);GO:0005524(ATP binding);GO:0005737(cytoplasm);GO:0005777(peroxisome);GO:0016126(sterol biosynthetic process);GO:0016310(phosphorylation);GO:0019287(isopentenyl diphosphate biosynthetic process, mevalonate pathway)	COG3890(phosphomevalonate kinase)	K00938	phosphomevalonate kinase	EC:2.7.4.2	soe00900(Terpenoid backbone biosynthesis)	M1AJG5.1 PF08544.11;GHMP_kinases_C;	541	605	427	719	2078	1443	9.83	8.58	9.92	13.32	36.19	26.07	9.44	25.19	-0.974776	0.241607	0.675637
TRINITY_DN50677_c0_g2	445	TRINITY_DN50677_c0_g2_i1	phosphomevalonate kinase-like [Quercus suber]	-	up	no	-	GO:0004631(phosphomevalonate kinase activity);GO:0005524(ATP binding);GO:0005634(nucleus);GO:0005739(mitochondrion);GO:0005829(cytosol);GO:0006696(ergosterol biosynthetic process);GO:0010142(farnesyl diphosphate biosynthetic process, mevalonate pathway);GO:0019287(isopentenyl diphosphate biosynthetic process, mevalonate pathway);GO:0031388(organic acid phosphorylation)	COG3890(phosphomevalonate kinase)	K00938	phosphomevalonate kinase	EC:2.7.4.2	obr00900(Terpenoid backbone biosynthesis)	K1XC29.1 PF08544.11;GHMP_kinases_C;	18	46	8	1	7	0	2.8	5.95	1.39	0.16	1.04	0	3.38	0.4	3.079	1	1
TRINITY_DN50677_c0_g1	346	TRINITY_DN50677_c0_g1_i1	phosphomevalonate kinase-like [Quercus suber]	-	up	no	-	GO:0004631(phosphomevalonate kinase activity);GO:0005524(ATP binding);GO:0005634(nucleus);GO:0005739(mitochondrion);GO:0005829(cytosol);GO:0006696(ergosterol biosynthetic process);GO:0010142(farnesyl diphosphate biosynthetic process, mevalonate pathway);GO:0019287(isopentenyl diphosphate biosynthetic process, mevalonate pathway);GO:0031388(organic acid phosphorylation)	COG3890(phosphomevalonate kinase)	-	-	-	-	-	12	55	6	6	4	0	3.41	13.74	1.63	1.79	1.09	0	6.26	0.96	2.7051	1	1
geranyl diphosphate synthase
TRINITY_DN55401_c1_g1	2633	TRINITY_DN55401_c1_g1_i1;TRINITY_DN55401_c1_g1_i2;TRINITY_DN55401_c1_g1_i3;TRINITY_DN55401_c1_g1_i4;TRINITY_DN55401_c1_g1_i5;TRINITY_DN55401_c1_g1_i6	hypothetical protein SOVF_170370 [Spinacia oleracea]	SPS3	up	no	Solanesyl diphosphate synthase 3, chloroplastic/mitochondrial OS=Arabidopsis thaliana GN=SPS3 PE=1 SV=1	GO:0004161(dimethylallyltranstransferase activity);GO:0004659(prenyltransferase activity);GO:0005739(mitochondrion);GO:0006744(ubiquinone biosynthetic process);GO:0008299(isoprenoid biosynthetic process);GO:0009507(chloroplast);GO:0009536(plastid);GO:0009793(embryo development ending in seed dormancy);GO:0046872(metal ion binding);GO:0050347(trans-octaprenyltranstransferase activity);GO:0052924(a…	COG0142(synthase)	K14066	geranyl diphosphate synthase	EC:2.5.1.1	soe00900(Terpenoid backbone biosynthesis)	A0A0J8D3X1.1 PF00348.15;polyprenyl_synt;	108	142	348	122	206	172	2.62	4.27	11.05	3.61	4.76	4.67	5.98	4.35	0.735757	0.455809	0.857507
TRINITY_DN59183_c0_g2	626	TRINITY_DN59183_c0_g2_i1	heterodimeric geranylgeranyl pyrophosphate synthase small subunit, chloroplastic-like [Chenopodium quinoa]	GGR	up	no	Heterodimeric geranylgeranyl pyrophosphate synthase small subunit, chloroplastic OS=Arabidopsis thaliana GN=GGR PE=1 SV=2	GO:0004311(farnesyltranstransferase activity);GO:0004659(prenyltransferase activity);GO:0005515(protein binding);GO:0009507(chloroplast);GO:0009535(chloroplast thylakoid membrane);GO:0042651(thylakoid membrane);GO:0043693(monoterpene biosynthetic process);GO:0046872(metal ion binding)	COG0142(synthase)	K13789	geranylgeranyl diphosphate synthase, type II	EC:2.5.1.1 2.5.1.10 2.5.1.29	soe00900(Terpenoid backbone biosynthesis)	S8CX48.1 PF00348.15;polyprenyl_synt;	62	21	28.45	17.44	25.9	36	4.99	1.35	2.81	1.44	1.99	2.87	3.05	2.1	0.798109	0.523491	0.890209
TRINITY_DN57800_c1_g2	1784	TRINITY_DN57800_c1_g2_i1;TRINITY_DN57800_c1_g2_i10;TRINITY_DN57800_c1_g2_i11;TRINITY_DN57800_c1_g2_i12;TRINITY_DN57800_c1_g2_i2;TRINITY_DN57800_c1_g2_i3;TRINITY_DN57800_c1_g2_i4;TRINITY_DN57800_c1_g2_i5;TRINITY_DN57800_c1_g2_i6;TRINITY_DN57800_c1_g2_i7;TRINITY_DN57800_c1_g2_i8;TRINITY_DN57800_c1_g2_i9	hypothetical protein SOVF_170370 [Spinacia oleracea]	SPS1	down	no	Solanesyl-diphosphate synthase 1, mitochondrial OS=Oryza sativa subsp. japonica GN=SPS1 PE=1 SV=1	GO:0005739(mitochondrion)	COG0142(synthase)	K14066	geranyl diphosphate synthase	EC:2.5.1.1	soe00900(Terpenoid backbone biosynthesis)	A0A0J8D3X1.1 PF00348.15;polyprenyl_synt;	204	145	466	1115	20	47	11.84	7.23	18.33	49.01	1.95	3.24	12.47	18.07	-0.378365	0.764379	0.967106
TRINITY_DN57800_c1_g4	1191	TRINITY_DN57800_c1_g4_i1;TRINITY_DN57800_c1_g4_i2;TRINITY_DN57800_c1_g4_i3	PREDICTED: solanesyl-diphosphate synthase 1, mitochondrial isoform X1 [Beta vulgaris subsp. vulgaris]	SPS3	up	no	Solanesyl diphosphate synthase 3, chloroplastic/mitochondrial OS=Arabidopsis thaliana GN=SPS3 PE=1 SV=1	GO:0004161(dimethylallyltranstransferase activity);GO:0004659(prenyltransferase activity);GO:0005739(mitochondrion);GO:0006744(ubiquinone biosynthetic process);GO:0008299(isoprenoid biosynthetic process);GO:0009507(chloroplast);GO:0009536(plastid);GO:0009793(embryo development ending in seed dormancy);GO:0046872(metal ion binding);GO:0050347(trans-octaprenyltranstransferase activity);GO:0052924(a…	COG0142(synthase)	K14066	geranyl diphosphate synthase	EC:2.5.1.1	bvg00900(Terpenoid backbone biosynthesis)	A0A0J8D3X1.1 PF00348.15;polyprenyl_synt;	294	130	216	179	308	219	11.79	4.21	12.01	7.28	13.8	11.64	9.34	10.91	0.220319	0.80705	0.975438
TRINITY_DN59183_c0_g10	844	TRINITY_DN59183_c0_g10_i1	heterodimeric geranylgeranyl pyrophosphate synthase small subunit, chloroplastic-like [Chenopodium quinoa]	GGR	down	no	Heterodimeric geranylgeranyl pyrophosphate synthase small subunit, chloroplastic OS=Arabidopsis thaliana GN=GGR PE=1 SV=2	GO:0004311(farnesyltranstransferase activity);GO:0004659(prenyltransferase activity);GO:0005515(protein binding);GO:0009507(chloroplast);GO:0009535(chloroplast thylakoid membrane);GO:0042651(thylakoid membrane);GO:0043693(monoterpene biosynthetic process);GO:0046872(metal ion binding)	COG0142(synthase)	K13789	geranylgeranyl diphosphate synthase, type II	EC:2.5.1.1 2.5.1.10 2.5.1.29	sind00900(Terpenoid backbone biosynthesis)	B9HR16.2 PF00348.15;polyprenyl_synt;	269	125	83	277	174	184	13.65	5.01	5.28	14.4	8.43	9.25	7.98	10.69	-0.188309	0.846025	0.983953
TRINITY_DN55224_c3_g2	1374	TRINITY_DN55224_c3_g2_i1;TRINITY_DN55224_c3_g2_i10;TRINITY_DN55224_c3_g2_i11;TRINITY_DN55224_c3_g2_i12;TRINITY_DN55224_c3_g2_i13;TRINITY_DN55224_c3_g2_i14;TRINITY_DN55224_c3_g2_i2;TRINITY_DN55224_c3_g2_i3;TRINITY_DN55224_c3_g2_i4;TRINITY_DN55224_c3_g2_i5;TRINITY_DN55224_c3_g2_i6;TRINITY_DN55224_c3_g2_i7;TRINITY_DN55224_c3_g2_i8;TRINITY_DN55224_c3_g2_i9	PREDICTED: solanesyl-diphosphate synthase 1, mitochondrial isoform X1 [Beta vulgaris subsp. vulgaris]	SPS1	down	no	Solanesyl-diphosphate synthase 1, mitochondrial OS=Oryza sativa subsp. japonica GN=SPS1 PE=1 SV=1	GO:0005739(mitochondrion)	COG0142(synthase)	K14066	geranyl diphosphate synthase	EC:2.5.1.1	bvg00900(Terpenoid backbone biosynthesis)	A0A0J8D3X1.1 PF00348.15;polyprenyl_synt;	49	82	82	89	128	111	3.46	7.03	3.61	3.96	9.16	5.52	4.7	6.21	-0.176451	0.873679	0.988291
TRINITY_DN59183_c0_g1	378	TRINITY_DN59183_c0_g1_i1	heterodimeric geranylgeranyl pyrophosphate synthase small subunit, chloroplastic-like [Chenopodium quinoa]	GGR	down	no	Heterodimeric geranylgeranyl pyrophosphate synthase small subunit, chloroplastic OS=Arabidopsis thaliana GN=GGR PE=1 SV=2	GO:0004311(farnesyltranstransferase activity);GO:0004659(prenyltransferase activity);GO:0005515(protein binding);GO:0009507(chloroplast);GO:0009535(chloroplast thylakoid membrane);GO:0042651(thylakoid membrane);GO:0043693(monoterpene biosynthetic process);GO:0046872(metal ion binding)	COG0142(synthase)	K13789	geranylgeranyl diphosphate synthase, type II	EC:2.5.1.1 2.5.1.10 2.5.1.29	soe00900(Terpenoid backbone biosynthesis)	S8CX48.1 PF00348.15;polyprenyl_synt;	4	3	2.55	108.56	5.1	0	0.91	0.59	0.59	25.97	1.12	0	0.7	9.03	-3.6893	1	1
TRINITY_DN28726_c0_g1	417	TRINITY_DN28726_c0_g1_i1	probable hexaprenyl pyrophosphate synthase, mitochondrial [Quercus suber]	NCU02305	up	no	Probable hexaprenyl pyrophosphate synthase, mitochondrial OS=Neurospora crassa (strain ATCC 24698 / 74-OR23-1A / CBS 708.71 / DSM 1257 / FGSC 987) GN=NCU02305 PE=3 SV=1	GO:0000010(trans-hexaprenyltranstransferase activity);GO:0005739(mitochondrion);GO:0006744(ubiquinone biosynthetic process);GO:0008834(di-trans,poly-cis-decaprenylcistransferase activity);GO:0010142(farnesyl diphosphate biosynthetic process, mevalonate pathway);GO:0032476(decaprenyl diphosphate synthase complex)	COG0142(synthase)	K14066	geranyl diphosphate synthase	EC:2.5.1.1	ota00900(Terpenoid backbone biosynthesis)	M7U8G7.1 PF00348.15;polyprenyl_synt;	8	75	2	0	3	0	1.44	11.38	0.39	0	0.52	0	4.4	0.17	4.6939	1	1
TRINITY_DN57800_c0_g1	329	TRINITY_DN57800_c0_g1_i1	PREDICTED: solanesyl-diphosphate synthase 1, mitochondrial isoform X1 [Beta vulgaris subsp. vulgaris]	SPS1	down	no	Solanesyl-diphosphate synthase 1, mitochondrial OS=Oryza sativa subsp. japonica GN=SPS1 PE=1 SV=1	GO:0005739(mitochondrion)	COG0142(synthase)	K14066	geranyl diphosphate synthase	EC:2.5.1.1	bvg00900(Terpenoid backbone biosynthesis)	-	3	0	10	1	15	10	0.97	0	2.99	0.34	4.65	3.23	1.32	2.74	-1.0536	1	1
TRINITY_DN28726_c0_g2	632	TRINITY_DN28726_c0_g2_i1	probable hexaprenyl pyrophosphate synthase, mitochondrial [Quercus suber]	NCU02305	up	no	Probable hexaprenyl pyrophosphate synthase, mitochondrial OS=Neurospora crassa (strain ATCC 24698 / 74-OR23-1A / CBS 708.71 / DSM 1257 / FGSC 987) GN=NCU02305 PE=3 SV=1	GO:0000010(trans-hexaprenyltranstransferase activity);GO:0005739(mitochondrion);GO:0006744(ubiquinone biosynthetic process);GO:0008834(di-trans,poly-cis-decaprenylcistransferase activity);GO:0010142(farnesyl diphosphate biosynthetic process, mevalonate pathway);GO:0032476(decaprenyl diphosphate synthase complex)	COG0142(synthase)	K14066	geranyl diphosphate synthase	EC:2.5.1.1	bpg00900(Terpenoid backbone biosynthesis)	S3DKE7.1 PF00348.15;polyprenyl_synt;	5	108	3	0	1	0	0.4	6.85	0.29	0	0.08	0	2.51	0.03	6.3866	1	1
farnesyl diphosphate synthase
TRINITY_DN58089_c0_g7	1447	TRINITY_DN58089_c0_g7_i1;TRINITY_DN58089_c0_g7_i2;TRINITY_DN58089_c0_g7_i3	farnesyl pyrophosphate synthase 1-like [Chenopodium quinoa]	FPS1	down	no	Farnesyl pyrophosphate synthase 1 OS=Lupinus albus GN=FPS1 PE=2 SV=1	GO:0004161(dimethylallyltranstransferase activity);GO:0004337(geranyltranstransferase activity);GO:0005737(cytoplasm);GO:0045337(farnesyl diphosphate biosynthetic process)	COG0142(synthase)	K00787	farnesyl diphosphate synthase	EC:2.5.1.1 2.5.1.10	bvg00900(Terpenoid backbone biosynthesis)	A0A0J8BWM1.1 PF00348.15;polyprenyl_synt;	364	241	171	354	507	263	10.84	5.25	5.74	10.27	13.48	7.46	7.28	10.4	-0.192937	0.822708	0.979102
TRINITY_DN62399_c3_g3	2754	TRINITY_DN62399_c3_g3_i1	hypothetical protein SOVF_111470 [Spinacia oleracea]	At1g12150	down	no	WEB family protein At1g12150 OS=Arabidopsis thaliana GN=At1g12150 PE=2 SV=1	GO:0005829(cytosol);GO:0009903(chloroplast avoidance movement);GO:0009904(chloroplast accumulation movement)	ENOG410Y9HM(protein PLASTID MOVEMENT IMPAIRED)	K00787	farnesyl diphosphate synthase	EC:2.5.1.1 2.5.1.10	csat00900(Terpenoid backbone biosynthesis)	F6I569.1 PF05701.9;WEMBL;	1976	1398	940	1085	2853	1834	23.64	12.96	14.43	13.22	32.62	21.71	17.01	22.52	-0.0203473	0.980754	1
TRINITY_DN52838_c0_g1	785	TRINITY_DN52838_c0_g1_i1	farnesyl pyrophosphate synthase-like [Quercus suber]	ERG20	down	no	Farnesyl pyrophosphate synthase OS=Saccharomyces cerevisiae (strain ATCC 204508 / S288c) GN=ERG20 PE=1 SV=2	GO:0004161(dimethylallyltranstransferase activity);GO:0004337(geranyltranstransferase activity);GO:0005737(cytoplasm);GO:0045337(farnesyl diphosphate biosynthetic process)	COG0142(synthase)	K00787	farnesyl diphosphate synthase	EC:2.5.1.1 2.5.1.10	gmx00900(Terpenoid backbone biosynthesis)	B0D5F9.1 PF00348.15;polyprenyl_synt;	0	0	0	0	149	1	0	0	0	0	8.02	0.06	0	2.69	-Inf	1	1
TRINITY_DN59490_c1_g1	1368	TRINITY_DN59490_c1_g1_i1	PREDICTED: farnesyl pyrophosphate synthase 1 [Beta vulgaris subsp. vulgaris]	FPS1	up	no	Farnesyl pyrophosphate synthase 1 OS=Lupinus albus GN=FPS1 PE=2 SV=1	GO:0004161(dimethylallyltranstransferase activity);GO:0004337(geranyltranstransferase activity);GO:0005737(cytoplasm);GO:0045337(farnesyl diphosphate biosynthetic process)	COG0142(synthase)	K00787	farnesyl diphosphate synthase	EC:2.5.1.1 2.5.1.10	bvg00900(Terpenoid backbone biosynthesis)	A0A0J8CLW4.1 PF00348.15;polyprenyl_synt;	174	153	581	200	653.11	451	4.68	3.21	19.85	5.49	16.76	11.99	9.25	11.41	0.000471928	1	1
TRINITY_DN62399_c3_g1	555	TRINITY_DN62399_c3_g1_i1	WEB family protein At5g55860-like [Chenopodium quinoa]	At5g55860	down	no	WEB family protein At5g55860 OS=Arabidopsis thaliana GN=At5g55860 PE=1 SV=1	GO:0005829(cytosol);GO:0009903(chloroplast avoidance movement);GO:0009904(chloroplast accumulation movement)	ENOG410Y9HM(protein PLASTID MOVEMENT IMPAIRED)	K00787	farnesyl diphosphate synthase	EC:2.5.1.1 2.5.1.10	csat00900(Terpenoid backbone biosynthesis)	A0A0J8CGH0.1 PF05701.9;WEMBL;	8	0	1	0	65	14	0.8	0	0.12	0	6.17	1.38	0.31	2.52	-3.0231	1	1
TRINITY_DN44660_c0_g1	313	TRINITY_DN44660_c0_g1_i1	farnesyl pyrophosphate synthase-like [Quercus suber]	FPPS	down	no	Farnesyl pyrophosphate synthase OS=Gibberella fujikuroi GN=FPPS PE=3 SV=1	GO:0003674(molecular_function);GO:0005575(cellular_component)	COG0142(synthase)	K00787	farnesyl diphosphate synthase	EC:2.5.1.1 2.5.1.10	cvr00900(Terpenoid backbone biosynthesis)	R7Z587.1 PF00348.15;polyprenyl_synt;	0	0	0	0	6	0	0	0	0	0	2.1	0	0	0.7	-Inf	1	1
geranylgeranyl diphosphate synthase
TRINITY_DN59183_c0_g10	844	TRINITY_DN59183_c0_g10_i1	heterodimeric geranylgeranyl pyrophosphate synthase small subunit, chloroplastic-like [Chenopodium quinoa]	GGR	down	no	Heterodimeric geranylgeranyl pyrophosphate synthase small subunit, chloroplastic OS=Arabidopsis thaliana GN=GGR PE=1 SV=2	GO:0004311(farnesyltranstransferase activity);GO:0004659(prenyltransferase activity);GO:0005515(protein binding);GO:0009507(chloroplast);GO:0009535(chloroplast thylakoid membrane);GO:0042651(thylakoid membrane);GO:0043693(monoterpene biosynthetic process);GO:0046872(metal ion binding)	COG0142(synthase)	K13789	geranylgeranyl diphosphate synthase, type II	EC:2.5.1.1 2.5.1.10 2.5.1.29	sind00900(Terpenoid backbone biosynthesis)	B9HR16.2 PF00348.15;polyprenyl_synt;	269	125	83	277	174	184	13.65	5.01	5.28	14.4	8.43	9.25	7.98	10.69	-0.188309	0.846025	0.983953
TRINITY_DN59183_c0_g1	378	TRINITY_DN59183_c0_g1_i1	heterodimeric geranylgeranyl pyrophosphate synthase small subunit, chloroplastic-like [Chenopodium quinoa]	GGR	down	no	Heterodimeric geranylgeranyl pyrophosphate synthase small subunit, chloroplastic OS=Arabidopsis thaliana GN=GGR PE=1 SV=2	GO:0004311(farnesyltranstransferase activity);GO:0004659(prenyltransferase activity);GO:0005515(protein binding);GO:0009507(chloroplast);GO:0009535(chloroplast thylakoid membrane);GO:0042651(thylakoid membrane);GO:0043693(monoterpene biosynthetic process);GO:0046872(metal ion binding)	COG0142(synthase)	K13789	geranylgeranyl diphosphate synthase, type II	EC:2.5.1.1 2.5.1.10 2.5.1.29	soe00900(Terpenoid backbone biosynthesis)	S8CX48.1 PF00348.15;polyprenyl_synt;	4	3	2.55	108.56	5.1	0	0.91	0.59	0.59	25.97	1.12	0	0.7	9.03	-3.6893	1	1
squalene synthase
TRINITY_DN55324_c1_g4	2316	TRINITY_DN55324_c1_g4_i1;TRINITY_DN55324_c1_g4_i2;TRINITY_DN55324_c1_g4_i3	squalene synthase [Psammosilene tunicoides]	SQS1	down	yes	squalene synthase 1 OS=Arabidopsis thaliana GN=SQS1 PE=1 SV=1	GO:0004310(farnesyl-diphosphate farnesyltransferase activity);GO:0005783(endoplasmic reticulum);GO:0005789(endoplasmic reticulum membrane);GO:0005886(plasma membrane);GO:0006696(ergosterol biosynthetic process);GO:0008299(isoprenoid biosynthetic process);GO:0016021(integral component of membrane);GO:0016126(sterol biosynthetic process);GO:0016491(oxidoreductase activity);GO:0045338(farnesyl dipho…	COG1562(phytoene synthase)	K00801	farnesyl-diphosphate farnesyltransferase	EC:2.5.1.21	soe00100(Steroid biosynthesis);soe00909(Sesquiterpenoid and triterpenoid biosynthesis)	-	148	84	24	1227.92	2300.16	411.03	53.24	27.75	1.82	262.58	211.25	45.46	27.6	173.1	-3.62006	0.000295294	0.00662214
TRINITY_DN56403_c1_g1	1196	TRINITY_DN56403_c1_g1_i1;TRINITY_DN56403_c1_g1_i2;TRINITY_DN56403_c1_g1_i3	squalene synthase [Psammosilene tunicoides]	SQS1	down	no	squalene synthase 1 OS=Arabidopsis thaliana GN=SQS1 PE=1 SV=1	GO:0004310(farnesyl-diphosphate farnesyltransferase activity);GO:0005783(endoplasmic reticulum);GO:0005789(endoplasmic reticulum membrane);GO:0005886(plasma membrane);GO:0006696(ergosterol biosynthetic process);GO:0008299(isoprenoid biosynthetic process);GO:0016021(integral component of membrane);GO:0016126(sterol biosynthetic process);GO:0016491(oxidoreductase activity);GO:0045338(farnesyl dipho…	COG1562(phytoene synthase)	K00801	farnesyl-diphosphate farnesyltransferase	EC:2.5.1.21	bvg00100(Steroid biosynthesis);bvg00909(Sesquiterpenoid and triterpenoid biosynthesis)	A0A067DLL9.1 PF00494.17;SQS_PSY;	95	70	42	91	410	150	3.18	1.89	1.75	3.19	17.6	5.08	2.27	8.62	-1.20667	0.253995	0.692092
TRINITY_DN42009_c0_g1	284	TRINITY_DN42009_c0_g1_i1	probable squalene synthase [Quercus suber]	erg-6	no	no	Probable squalene synthase OS=Neurospora crassa (strain ATCC 24698 / 74-OR23-1A / CBS 708.71 / DSM 1257 / FGSC 987) GN=erg-6 PE=3 SV=1	GO:0004310(farnesyl-diphosphate farnesyltransferase activity);GO:0005741(mitochondrial outer membrane);GO:0005789(endoplasmic reticulum membrane);GO:0005886(plasma membrane);GO:0006696(ergosterol biosynthetic process);GO:0007163(establishment or maintenance of cell polarity);GO:0016021(integral component of membrane);GO:0051996(squalene synthase activity)	COG1562(phytoene synthase)	K00801	farnesyl-diphosphate farnesyltransferase	EC:2.5.1.21	osa00100(Steroid biosynthesis);osa00909(Sesquiterpenoid and triterpenoid biosynthesis)	A0A0G2EL37.1 PF00494.17;SQS_PSY;	0	0	0	0	0	0	0	0	0	0	0	0	0	0	0	1	1
TRINITY_DN43995_c0_g1	582	TRINITY_DN43995_c0_g1_i1	probable squalene synthase [Quercus suber]	erg-6	up	no	Probable squalene synthase OS=Neurospora crassa (strain ATCC 24698 / 74-OR23-1A / CBS 708.71 / DSM 1257 / FGSC 987) GN=erg-6 PE=3 SV=1	GO:0004310(farnesyl-diphosphate farnesyltransferase activity);GO:0005741(mitochondrial outer membrane);GO:0005789(endoplasmic reticulum membrane);GO:0005886(plasma membrane);GO:0006696(ergosterol biosynthetic process);GO:0007163(establishment or maintenance of cell polarity);GO:0016021(integral component of membrane);GO:0051996(squalene synthase activity)	COG1562(phytoene synthase)	K00801	farnesyl-diphosphate farnesyltransferase	EC:2.5.1.21	gsl00100(Steroid biosynthesis);gsl00909(Sesquiterpenoid and triterpenoid biosynthesis)	H0EXE1.1 PF00501.26;AMP-binding;	8	113	2	0	2	0	0.73	8.31	0.22	0	0.17	0	3.09	0.06	5.6865	1	1
TRINITY_DN42009_c0_g2	639	TRINITY_DN42009_c0_g2_i1	probable squalene synthase [Quercus suber]	erg-6	no	no	Probable squalene synthase OS=Neurospora crassa (strain ATCC 24698 / 74-OR23-1A / CBS 708.71 / DSM 1257 / FGSC 987) GN=erg-6 PE=3 SV=1	GO:0004310(farnesyl-diphosphate farnesyltransferase activity);GO:0005741(mitochondrial outer membrane);GO:0005789(endoplasmic reticulum membrane);GO:0005886(plasma membrane);GO:0006696(ergosterol biosynthetic process);GO:0007163(establishment or maintenance of cell polarity);GO:0016021(integral component of membrane);GO:0051996(squalene synthase activity)	COG1562(phytoene synthase)	-	-	-	-	H0EXE1.1 PF00501.26;AMP-binding;	0	0	0	0	0	0	0	0	0	0	0	0	0	0	0	1	1
TRINITY_DN43995_c0_g2	356	TRINITY_DN43995_c0_g2_i1	probable squalene synthase [Quercus suber]	erg-6	up	no	Probable squalene synthase OS=Neurospora crassa (strain ATCC 24698 / 74-OR23-1A / CBS 708.71 / DSM 1257 / FGSC 987) GN=erg-6 PE=3 SV=1	GO:0004310(farnesyl-diphosphate farnesyltransferase activity);GO:0005741(mitochondrial outer membrane);GO:0005789(endoplasmic reticulum membrane);GO:0005886(plasma membrane);GO:0006696(ergosterol biosynthetic process);GO:0007163(establishment or maintenance of cell polarity);GO:0016021(integral component of membrane);GO:0051996(squalene synthase activity)	COG1562(phytoene synthase)	K00801	farnesyl-diphosphate farnesyltransferase	EC:2.5.1.21	cme00100(Steroid biosynthesis);cme00909(Sesquiterpenoid and triterpenoid biosynthesis)	K1WIN2.1 PF00494.17;SQS_PSY;	2	33	2	0	0	0	0.53	7.63	0.52	0	0	0	2.89	0	Inf	1	1
TRINITY_DN42009_c0_g3	608	TRINITY_DN42009_c0_g3_i1	probable squalene synthase [Quercus suber]	erg-6	no	no	Probable squalene synthase OS=Neurospora crassa (strain ATCC 24698 / 74-OR23-1A / CBS 708.71 / DSM 1257 / FGSC 987) GN=erg-6 PE=3 SV=1	GO:0004310(farnesyl-diphosphate farnesyltransferase activity);GO:0005741(mitochondrial outer membrane);GO:0005789(endoplasmic reticulum membrane);GO:0005886(plasma membrane);GO:0006696(ergosterol biosynthetic process);GO:0007163(establishment or maintenance of cell polarity);GO:0016021(integral component of membrane);GO:0051996(squalene synthase activity)	COG1562(phytoene synthase)	K00801	farnesyl-diphosphate farnesyltransferase	EC:2.5.1.21	cre00100(Steroid biosynthesis);cre00909(Sesquiterpenoid and triterpenoid biosynthesis)	R7YKF9.1 PF00494.17;SQS_PSY;	0	0	0	0	0	0	0	0	0	0	0	0	0	0	0	1	1
TRINITY_DN43995_c0_g3	261	TRINITY_DN43995_c0_g3_i1	probable squalene synthase [Quercus suber]	erg-6	up	no	Probable squalene synthase OS=Neurospora crassa (strain ATCC 24698 / 74-OR23-1A / CBS 708.71 / DSM 1257 / FGSC 987) GN=erg-6 PE=3 SV=1	GO:0004310(farnesyl-diphosphate farnesyltransferase activity);GO:0005741(mitochondrial outer membrane);GO:0005789(endoplasmic reticulum membrane);GO:0005886(plasma membrane);GO:0006696(ergosterol biosynthetic process);GO:0007163(establishment or maintenance of cell polarity);GO:0016021(integral component of membrane);GO:0051996(squalene synthase activity)	COG1562(phytoene synthase)	K00801	farnesyl-diphosphate farnesyltransferase	EC:2.5.1.21	apro00100(Steroid biosynthesis);apro00909(Sesquiterpenoid and triterpenoid biosynthesis)	W9CAN0.1 PF00494.17;SQS_PSY;	1	18	0	0	0	0	0.54	9.31	0	0	0	0	3.28	0	Inf	1	1
TRINITY_DN62144_c0_g2	1749	TRINITY_DN62144_c0_g2_i1;TRINITY_DN62144_c0_g2_i10;TRINITY_DN62144_c0_g2_i11;TRINITY_DN62144_c0_g2_i12;TRINITY_DN62144_c0_g2_i13;TRINITY_DN62144_c0_g2_i14;TRINITY_DN62144_c0_g2_i15;TRINITY_DN62144_c0_g2_i16;TRINITY_DN62144_c0_g2_i17;TRINITY_DN62144_c0_g2_i18;TRINITY_DN62144_c0_g2_i19;TRINITY_DN62144_c0_g2_i2;TRINITY_DN62144_c0_g2_i20;TRINITY_DN62144_c0_g2_i21;TRINITY_DN62144_c0_g2_i22;TRINITY_DN6…	squalene synthase [Psammosilene tunicoides]	-	down	no	squalene synthase OS=Nicotiana benthamiana PE=2 SV=1	GO:0004310(farnesyl-diphosphate farnesyltransferase activity);GO:0005783(endoplasmic reticulum);GO:0005789(endoplasmic reticulum membrane);GO:0005886(plasma membrane);GO:0006696(ergosterol biosynthetic process);GO:0008299(isoprenoid biosynthetic process);GO:0016021(integral component of membrane);GO:0016126(sterol biosynthetic process);GO:0016491(oxidoreductase activity);GO:0045338(farnesyl dipho…	COG1562(phytoene synthase)	K00801	farnesyl-diphosphate farnesyltransferase	EC:2.5.1.21	bvg00100(Steroid biosynthesis);bvg00909(Sesquiterpenoid and triterpenoid biosynthesis)	A0A0J8BJT6.1 PF00494.17;SQS_PSY;	1964.84	1814.89	174	5152.74	2689.78	1939.59	83.93	58	8.52	205.8	112.33	83.4	50.15	133.84	-1.07917	0.277562	0.718589
TRINITY_DN62144_c0_g5	201	TRINITY_DN62144_c0_g5_i1	squalene synthase [Psammosilene tunicoides]	-	down	no	squalene synthase OS=Nicotiana benthamiana PE=2 SV=1	-	COG1562(phytoene synthase)	K00801	farnesyl-diphosphate farnesyltransferase	EC:2.5.1.21	soe00100(Steroid biosynthesis);soe00909(Sesquiterpenoid and triterpenoid biosynthesis)	-	1358	364	37	3200.08	2823.84	1087.97	1081.57	284.71	30.05	2610.97	2171.79	860.45	465.44	1881.07	-1.87196	0.0813138	0.370363
squalene epoxidase
TRINITY_DN59477_c4_g10	449	TRINITY_DN59477_c4_g10_i1	squalene epoxidase [Pseudostellaria heterophylla]	-	up	no	Squalene monooxygenase OS=Panax ginseng PE=2 SV=1	GO:0004506(squalene monooxygenase activity);GO:0005576(extracellular region);GO:0005783(endoplasmic reticulum);GO:0009414(response to water deprivation);GO:0016021(integral component of membrane);GO:0016126(sterol biosynthetic process);GO:0050660(flavin adenine dinucleotide binding);GO:0055114(oxidation-reduction process)	COG0654(oxidoreductase activity, acting on paired donors, with incorporation or reduction of molecular oxygen, NAD(P)H as one donor, and incorporation of one atom of oxygen)	K00511	squalene monooxygenase	EC:1.14.14.17	bvg00100(Steroid biosynthesis);bvg00909(Sesquiterpenoid and triterpenoid biosynthesis)	U5GPF0.1 PF08491.8;SE;	38	17	27	9	22	1	5.8	2.15	4.61	1.43	3.2	0.15	4.19	1.59	1.74238	0.228406	0.659158
TRINITY_DN59477_c4_g2	1981	TRINITY_DN59477_c4_g2_i1	squalene epoxidase [Pseudostellaria heterophylla]	-	up	no	Squalene monooxygenase OS=Panax ginseng PE=2 SV=1	GO:0004506(squalene monooxygenase activity);GO:0005576(extracellular region);GO:0005783(endoplasmic reticulum);GO:0009611(response to wounding);GO:0009753(response to jasmonic acid);GO:0016021(integral component of membrane);GO:0016126(sterol biosynthetic process);GO:0050660(flavin adenine dinucleotide binding);GO:0055114(oxidation-reduction process)	COG0654(oxidoreductase activity, acting on paired donors, with incorporation or reduction of molecular oxygen, NAD(P)H as one donor, and incorporation of one atom of oxygen)	K00511	squalene monooxygenase	EC:1.14.14.17	bvg00100(Steroid biosynthesis);bvg00909(Sesquiterpenoid and triterpenoid biosynthesis)	A0A059ASL8.1 PF08491.8;SE;	133	579	67	128	153	327	2.3	7.79	1.48	2.26	2.53	5.61	3.86	3.47	0.827814	0.427415	0.842875
TRINITY_DN60015_c0_g4	1938	TRINITY_DN60015_c0_g4_i1;TRINITY_DN60015_c0_g4_i2;TRINITY_DN60015_c0_g4_i3;TRINITY_DN60015_c0_g4_i4;TRINITY_DN60015_c0_g4_i5;TRINITY_DN60015_c0_g4_i6;TRINITY_DN60015_c0_g4_i7	squalene epoxidase [Pseudostellaria heterophylla]	-	down	no	Squalene monooxygenase OS=Panax ginseng PE=2 SV=1	GO:0004506(squalene monooxygenase activity);GO:0005576(extracellular region);GO:0005783(endoplasmic reticulum);GO:0009611(response to wounding);GO:0009753(response to jasmonic acid);GO:0016021(integral component of membrane);GO:0016126(sterol biosynthetic process);GO:0050660(flavin adenine dinucleotide binding);GO:0055114(oxidation-reduction process)	COG0654(oxidoreductase activity, acting on paired donors, with incorporation or reduction of molecular oxygen, NAD(P)H as one donor, and incorporation of one atom of oxygen)	K00511	squalene monooxygenase	EC:1.14.14.17	bvg00100(Steroid biosynthesis);bvg00909(Sesquiterpenoid and triterpenoid biosynthesis)	A0A0J8C8D7.1 PF08491.8;SE;	938	1362	108	1022	2816	1122	16.81	18.82	2.49	18.67	48.36	20.03	12.71	29.02	-0.600077	0.533926	0.893921
TRINITY_DN60015_c0_g3	1404	TRINITY_DN60015_c0_g3_i1;TRINITY_DN60015_c0_g3_i2	squalene epoxidase [Pseudostellaria heterophylla]	-	up	no	Squalene monooxygenase OS=Panax ginseng PE=2 SV=1	GO:0004506(squalene monooxygenase activity);GO:0005576(extracellular region);GO:0005783(endoplasmic reticulum);GO:0009414(response to water deprivation);GO:0016021(integral component of membrane);GO:0016126(sterol biosynthetic process);GO:0050660(flavin adenine dinucleotide binding);GO:0055114(oxidation-reduction process)	COG0654(oxidoreductase activity, acting on paired donors, with incorporation or reduction of molecular oxygen, NAD(P)H as one donor, and incorporation of one atom of oxygen)	K00511	squalene monooxygenase	EC:1.14.14.17	bvg00100(Steroid biosynthesis);bvg00909(Sesquiterpenoid and triterpenoid biosynthesis)	A0A0J8C8D7.1 PF08491.8;SE;	33	5	114	29	95	15	0.86	0.1	3.77	0.77	4.18	0.39	1.58	1.78	0.653328	0.638025	0.935311
beta-amyrin synthase
TRINITY_DN63167_c3_g1	2718	TRINITY_DN63167_c3_g1_i1	beta-amyrin synthase [Gypsophila vaccaria]	OSCBPY	down	yes	beta-amyrin synthase OS=Betula platyphylla GN=OSCBPY PE=1 SV=1	GO:0019745(pentacyclic triterpenoid biosynthetic process);GO:0042300(beta-amyrin synthase activity)	COG1657(Squalene--hopene cyclase)	K15813	beta-amyrin synthase	EC:5.4.99.39	vra00909(Sesquiterpenoid and triterpenoid biosynthesis)	A0A0J8B7B3.1 PF13243.4;SQHop_cyclase_C;	586	708	6	2891	12657	5547	7.11	6.66	0.09	35.75	146.85	66.64	4.62	83.08	-3.57254	0.00482326	0.0468788
glucuronosyltransferase
TRINITY_DN58903_c0_g4	492	TRINITY_DN58903_c0_g4_i1;TRINITY_DN58903_c0_g4_i2	UDP-glycosyltransferase/glycogen phosphorylase [Coccomyxa subellipsoidea C-169]	ugt-47	up	no	Putative UDP-glucuronosyltransferase ugt-47 OS=Caenorhabditis elegans GN=ugt-47 PE=1 SV=2	GO:0009813(flavonoid biosynthetic process);GO:0015020(glucuronosyltransferase activity);GO:0043231(intracellular membrane-bounded organelle);GO:0052696(flavonoid glucuronidation)	COG1819(Transferase)	K00699	glucuronosyltransferase	EC:2.4.1.17	csl00040(Pentose and glucuronate interconversions);csl00053(Ascorbate and aldarate metabolism);csl00860(Porphyrin and chlorophyll metabolism)	A0A0N5AEB0.1 PF00201.16;UDPGT;	157	0	0	0	0	0	24.23	0	0	0	0	0	8.08	0	Inf	1	1
TRINITY_DN56850_c1_g9	922	TRINITY_DN56850_c1_g9_i1	PREDICTED: probable beta-1,4-xylosyltransferase IRX9 [Beta vulgaris subsp. vulgaris]	IRX9	up	no	Probable beta-1,4-xylosyltransferase IRX9 OS=Arabidopsis thaliana GN=IRX9 PE=2 SV=1	GO:0000139(Golgi membrane);GO:0005794(Golgi apparatus);GO:0009834(plant-type secondary cell wall biogenesis);GO:0010413(glucuronoxylan metabolic process);GO:0010417(glucuronoxylan biosynthetic process);GO:0015018(galactosylgalactosylxylosylprotein 3-beta-glucuronosyltransferase activity);GO:0016021(integral component of membrane);GO:0016757(transferase activity, transferring glycosyl groups);GO:0…	ENOG410XP79(glucuronosyltransferase)	NA	NA	NA	NA(NA)	A0A0J8B5J9.1 PF03360.14;Glyco_transf_43;	144	28	36	50	76	69	6.46	0.99	2.03	2.29	3.25	3.06	3.16	2.87	0.338601	0.773905	0.969428
TRINITY_DN62227_c0_g3	1779	TRINITY_DN62227_c0_g3_i1	PREDICTED: probable beta-1,4-xylosyltransferase IRX10L [Beta vulgaris subsp. vulgaris]	IRX10L	up	no	Probable beta-1,4-xylosyltransferase IRX10L OS=Arabidopsis thaliana GN=IRX10L PE=2 SV=1	GO:0000139(Golgi membrane);GO:0003824(catalytic activity);GO:0005768(endosome);GO:0005794(Golgi apparatus);GO:0005802(trans-Golgi network);GO:0006486(protein glycosylation);GO:0009834(plant-type secondary cell wall biogenesis);GO:0010417(glucuronoxylan biosynthetic process);GO:0016020(membrane);GO:0016021(integral component of membrane);GO:0042546(cell wall biogenesis);GO:0045492(xylan biosynthet…	ENOG410XTFH(Exostosin)	NA	NA	NA	NA(NA)	W9RZ61.1 PF03016.13;Exostosin;	709	705	416	430	510	347	13.91	10.75	10.42	8.6	9.56	6.74	11.69	8.3	0.868543	0.279469	0.720729
TRINITY_DN47339_c0_g1	1985	TRINITY_DN47339_c0_g1_i1	inositol phosphorylceramide glucuronosyltransferase 1 [Spinacia oleracea]	IPUT1	up	no	Inositol phosphorylceramide glucuronosyltransferase 1 OS=Arabidopsis thaliana GN=IPUT1 PE=1 SV=1	GO:0000139(Golgi membrane);GO:0005576(extracellular region);GO:0005768(endosome);GO:0005794(Golgi apparatus);GO:0005802(trans-Golgi network);GO:0009058(biosynthetic process);GO:0015020(glucuronosyltransferase activity);GO:0016020(membrane);GO:0016021(integral component of membrane);GO:0016051(carbohydrate biosynthetic process);GO:0016757(transferase activity, transferring glycosyl groups);GO:0016…	COG5597(Glycosyl Transferase)	NA	NA	NA	NA(NA)	A0A0B0NIK5.1 PF01501.18;Glyco_transf_8;	733	752	358	216	438	492	12.67	10.09	7.91	3.81	7.23	8.42	10.22	6.49	1.08951	0.183891	0.594107
TRINITY_DN61593_c3_g1	382	TRINITY_DN61593_c3_g1_i1	putative UDP-glucuronate:xylan alpha-glucuronosyltransferase 3 [Chenopodium quinoa]	GUX1	up	no	UDP-glucuronate:xylan alpha-glucuronosyltransferase 1 OS=Arabidopsis thaliana GN=GUX1 PE=2 SV=1	GO:0000139(Golgi membrane);GO:0005634(nucleus);GO:0005794(Golgi apparatus);GO:0005982(starch metabolic process);GO:0009058(biosynthetic process);GO:0009834(plant-type secondary cell wall biogenesis);GO:0010417(glucuronoxylan biosynthetic process);GO:0015020(glucuronosyltransferase activity);GO:0016021(integral component of membrane);GO:0016757(transferase activity, transferring glycosyl groups);G…	COG5597(Glycosyl Transferase)	NA	NA	NA	NA(NA)	-	57	0	2	0	0	4	12.69	0	0.45	0	0	0.89	4.38	0.3	3.8679	1	1
TRINITY_DN56072_c0_g3	1676	TRINITY_DN56072_c0_g3_i1;TRINITY_DN56072_c0_g3_i2	PREDICTED: beta-glucuronosyltransferase GlcAT14B-like [Beta vulgaris subsp. vulgaris]	GLCAT14B	up	no	Beta-glucuronosyltransferase GlcAT14B OS=Arabidopsis thaliana GN=GLCAT14B PE=2 SV=1	GO:0000139(Golgi membrane);GO:0005794(Golgi apparatus);GO:0008375(acetylglucosaminyltransferase activity);GO:0015020(glucuronosyltransferase activity);GO:0016020(membrane);GO:0016021(integral component of membrane);GO:0016051(carbohydrate biosynthetic process);GO:0016757(transferase activity, transferring glycosyl groups)	ENOG410XQ7M(Glucosaminyl (N-acetyl) transferase)	NA	NA	NA	NA(NA)	A0A0J8EIQ2.1 PF02485.19;Branch;	2466	1154	1502	1589	2496	2188	54.35	19.9	41.93	35.9	52.52	48.01	38.73	45.48	0.0526401	0.949121	0.997368
TRINITY_DN55826_c1_g6	2576	TRINITY_DN55826_c1_g6_i1;TRINITY_DN55826_c1_g6_i2	PREDICTED: beta-glucuronosyltransferase GlcAT14B [Beta vulgaris subsp. vulgaris]	GLCAT14B	up	no	Beta-glucuronosyltransferase GlcAT14B OS=Arabidopsis thaliana GN=GLCAT14B PE=2 SV=1	GO:0005794(Golgi apparatus);GO:0008375(acetylglucosaminyltransferase activity);GO:0016020(membrane);GO:0016021(integral component of membrane);GO:0016051(carbohydrate biosynthetic process);GO:0016757(transferase activity, transferring glycosyl groups)	ENOG410XQ7M(Glucosaminyl (N-acetyl) transferase)	NA	NA	NA	NA(NA)	A0A0J8E4D2.1 PF02485.19;Branch;	1086	1343	320	450	804	602	18.47	17.91	6.79	7.67	13	10.23	14.39	10.3	0.96489	0.257099	0.695231
TRINITY_DN60338_c1_g10	1990	TRINITY_DN60338_c1_g10_i1	PREDICTED: beta-glucuronosyltransferase GlcAT14B [Eucalyptus grandis]	GLCAT14A	up	no	Beta-glucuronosyltransferase GlcAT14A OS=Arabidopsis thaliana GN=GLCAT14A PE=2 SV=1	GO:0000139(Golgi membrane);GO:0005794(Golgi apparatus);GO:0005886(plasma membrane);GO:0008375(acetylglucosaminyltransferase activity);GO:0009826(unidimensional cell growth);GO:0015020(glucuronosyltransferase activity);GO:0016020(membrane);GO:0016021(integral component of membrane);GO:0016051(carbohydrate biosynthetic process)	ENOG410XQ7M(Glucosaminyl (N-acetyl) transferase)	NA	NA	NA	NA(NA)	A0A059AGC4.1 PF02485.19;Branch;	491	388	151	212	279	181	8.46	5.19	3.33	3.72	4.59	3.09	5.66	3.8	0.947826	0.283649	0.724913
TRINITY_DN60338_c1_g3	2009	TRINITY_DN60338_c1_g3_i1	beta-glucuronosyltransferase GlcAT14A-like [Chenopodium quinoa]	GLCAT14A	up	no	Beta-glucuronosyltransferase GlcAT14A OS=Arabidopsis thaliana GN=GLCAT14A PE=2 SV=1	GO:0000139(Golgi membrane);GO:0005794(Golgi apparatus);GO:0005886(plasma membrane);GO:0008375(acetylglucosaminyltransferase activity);GO:0009826(unidimensional cell growth);GO:0015020(glucuronosyltransferase activity);GO:0016020(membrane);GO:0016021(integral component of membrane);GO:0016051(carbohydrate biosynthetic process)	ENOG410XQ7M(Glucosaminyl (N-acetyl) transferase)	NA	NA	NA	NA(NA)	A0A059AGC4.1 PF02485.19;Branch;	1339	882	487	423	902	735	22.83	11.67	10.62	7.35	14.69	12.4	15.04	11.48	0.760444	0.348858	0.785648
TRINITY_DN63043_c1_g9	1820	TRINITY_DN63043_c1_g9_i1	hypothetical protein SOVF_079880 [Spinacia oleracea]	F8H	up	no	Probable glucuronoxylan glucuronosyltransferase F8H OS=Arabidopsis thaliana GN=F8H PE=2 SV=1	GO:0000139(Golgi membrane);GO:0003824(catalytic activity);GO:0005794(Golgi apparatus);GO:0006486(protein glycosylation);GO:0010417(glucuronoxylan biosynthetic process);GO:0016020(membrane);GO:0016021(integral component of membrane);GO:0016757(transferase activity, transferring glycosyl groups);GO:0071555(cell wall organization)	ENOG410XTFH(Exostosin)	NA	NA	NA	NA(NA)	A0A0J8EH67.1 PF03016.13;Exostosin;	103	67	1507	306	168	19	1.97	0.99	36.78	5.96	3.07	0.36	13.25	3.13	2.14998	0.0923432	0.401508
TRINITY_DN59902_c1_g1	2951	TRINITY_DN59902_c1_g1_i1;TRINITY_DN59902_c1_g1_i2	uncharacterized protein LOC110707241 isoform X1 [Chenopodium quinoa]	F8H	up	no	Probable glucuronoxylan glucuronosyltransferase F8H OS=Arabidopsis thaliana GN=F8H PE=2 SV=1	GO:0003824(catalytic activity);GO:0005794(Golgi apparatus);GO:0006486(protein glycosylation);GO:0010409(extensin metabolic process);GO:0016020(membrane);GO:0016021(integral component of membrane);GO:0016757(transferase activity, transferring glycosyl groups);GO:0080147(root hair cell development)	ENOG410XTFH(Exostosin)	NA	NA	NA	NA(NA)	D7TI01.1 PF03016.13;Exostosin;	654	1014	669	503	527	670	7.25	8.71	9.52	5.68	5.59	7.35	8.49	6.21	0.862335	0.287312	0.728405
UGT74
TRINITY_DN58465_c2_g10	228	TRINITY_DN58465_c2_g10_i1	PREDICTED: UDP-glycosyltransferase 74E2-like isoform X1 [Beta vulgaris subsp. vulgaris]	UGT74G1	up	no	UDP-glycosyltransferase 74G1 OS=Stevia rebaudiana GN=UGT74G1 PE=1 SV=1	GO:0009813(flavonoid biosynthetic process);GO:0043231(intracellular membrane-bounded organelle);GO:0052696(flavonoid glucuronidation);GO:0080043(quercetin 3-O-glucosyltransferase activity);GO:0080044(quercetin 7-O-glucosyltransferase activity)	COG1819(Transferase)	NA	NA	NA	NA(NA)	A0A059AV25.1 PF00201.16;UDPGT;	8	0	0	2	0	0	5.35	0	0	1.39	0	0	1.78	0.46	1.9522	1	1
TRINITY_DN56314_c0_g3	1513	TRINITY_DN56314_c0_g3_i1;TRINITY_DN56314_c0_g3_i2;TRINITY_DN56314_c0_g3_i3	UDP-glycosyltransferase 74G1-like [Spinacia oleracea]	UGT74G1	up	no	UDP-glycosyltransferase 74G1 OS=Stevia rebaudiana GN=UGT74G1 PE=1 SV=1	GO:0009813(flavonoid biosynthetic process);GO:0043231(intracellular membrane-bounded organelle);GO:0052696(flavonoid glucuronidation);GO:0080043(quercetin 3-O-glucosyltransferase activity);GO:0080044(quercetin 7-O-glucosyltransferase activity)	COG1819(Transferase)	NA	NA	NA	NA(NA)	A0A067L9Z4.1 PF00201.16;UDPGT;	101	8	3155	102	131	43	2.48	0.2	107.15	2.92	3.25	1.24	36.61	2.47	4.06528	0.00735078	0.0641478
TRINITY_DN59044_c1_g1	1627	TRINITY_DN59044_c1_g1_i1	LOW QUALITY PROTEIN: UDP-glycosyltransferase 74F2-like [Spinacia oleracea]	UGT74F2	up	no	UDP-glycosyltransferase 74F2 OS=Arabidopsis thaliana GN=UGT74F2 PE=1 SV=1	GO:0009813(flavonoid biosynthetic process);GO:0043231(intracellular membrane-bounded organelle);GO:0052696(flavonoid glucuronidation);GO:0080043(quercetin 3-O-glucosyltransferase activity);GO:0080044(quercetin 7-O-glucosyltransferase activity)	COG1819(Transferase)	NA	NA	NA	NA(NA)	A0A061EI77.1 PF00201.16;UDPGT;	0	0	1316	0	1	0	0	0	36.58	0	0.02	0	12.19	0.01	10.2515	1	1
TRINITY_DN58458_c2_g5	1565	TRINITY_DN58458_c2_g5_i1	UDP-glycosyltransferase 74F2-like [Chenopodium quinoa]	UGT74F1	up	no	UDP-glycosyltransferase 74F1 OS=Arabidopsis thaliana GN=UGT74F1 PE=1 SV=1	GO:0009813(flavonoid biosynthetic process);GO:0043231(intracellular membrane-bounded organelle);GO:0052696(flavonoid glucuronidation);GO:0080043(quercetin 3-O-glucosyltransferase activity);GO:0080044(quercetin 7-O-glucosyltransferase activity)	COG1819(Transferase)	NA	NA	NA	NA(NA)	B9SV07.1 PF00201.16;UDPGT;	479	1258	1606	189	1596	2760	10.93	22.35	46.73	4.4	34.81	62.35	26.67	33.85	0.112635	0.909497	0.993923
TRINITY_DN61937_c0_g2	1346	TRINITY_DN61937_c0_g2_i1	PREDICTED: UDP-glycosyltransferase 74E1 [Beta vulgaris subsp. vulgaris]	UGT74E2	down	no	UDP-glycosyltransferase 74E2 OS=Arabidopsis thaliana GN=UGT74E2 PE=1 SV=1	GO:0009813(flavonoid biosynthetic process);GO:0043231(intracellular membrane-bounded organelle);GO:0052696(flavonoid glucuronidation);GO:0080043(quercetin 3-O-glucosyltransferase activity);GO:0080044(quercetin 7-O-glucosyltransferase activity)	COG1819(Transferase)	NA	NA	NA	NA(NA)	A0A0J8CZT1.1 PF00201.16;UDPGT;	459	1017	4	2634	5298	1956	12.58	21.75	0.14	73.7	138.73	53.06	11.49	88.5	-2.28976	0.0662836	0.323923
TRINITY_DN57585_c0_g2	1425	TRINITY_DN57585_c0_g2_i1;TRINITY_DN57585_c0_g2_i2;TRINITY_DN57585_c0_g2_i3	PREDICTED: UDP-glycosyltransferase 74E2-like isoform X2 [Beta vulgaris subsp. vulgaris]	UGT74C1	down	no	UDP-glycosyltransferase 74C1 OS=Arabidopsis thaliana GN=UGT74C1 PE=2 SV=1	GO:0009813(flavonoid biosynthetic process);GO:0043231(intracellular membrane-bounded organelle);GO:0052696(flavonoid glucuronidation);GO:0080043(quercetin 3-O-glucosyltransferase activity);GO:0080044(quercetin 7-O-glucosyltransferase activity)	COG1819(Transferase)	NA	NA	NA	NA(NA)	A0A067LLH7.1 PF00201.16;UDPGT;	130	176	3	574	468	1528	5.85	4.38	0.18	24.72	20.02	57.6	3.47	34.11	-2.70887	0.0189329	0.132436
CYP72
TRINITY_DN26783_c0_g1	244	TRINITY_DN26783_c0_g1_i1	hypothetical protein SOVF_030540 [Spinacia oleracea]	CYP72A63	up	no	11-oxo-beta-amyrin 30-oxidase OS=Medicago truncatula GN=CYP72A63 PE=1 SV=1	GO:0004497(monooxygenase activity)	COG2124(Cytochrome p450)	NA	NA	NA	NA(NA)	A0A0J8CRH4.1 PF00067.20;p450;	10	13	0	8	0	0	6.03	7.69	0	5.03	0	0	4.57	1.68	1.4437	1	1
TRINITY_DN60971_c3_g1	2822	TRINITY_DN60971_c3_g1_i1;TRINITY_DN60971_c3_g1_i2;TRINITY_DN60971_c3_g1_i3;TRINITY_DN60971_c3_g1_i4;TRINITY_DN60971_c3_g1_i5;TRINITY_DN60971_c3_g1_i6;TRINITY_DN60971_c3_g1_i7;TRINITY_DN60971_c3_g1_i8	cytochrome P450 CYP72A219-like [Chenopodium quinoa]	CYP72A154	down	no	11-oxo-beta-amyrin 30-oxidase OS=Glycyrrhiza uralensis GN=CYP72A154 PE=1 SV=1	GO:0004497(monooxygenase activity)	COG2124(Cytochrome p450)	NA	NA	NA	NA(NA)	A0A072V9J8.1 PF00067.20;p450;	679	386	209	1169	839	250	12.29	5.45	4.79	19.37	12.78	4.39	7.51	12.18	-0.595685	0.500628	0.880325
TRINITY_DN57978_c0_g1	1912	TRINITY_DN57978_c0_g1_i1;TRINITY_DN57978_c0_g1_i2;TRINITY_DN57978_c0_g1_i3	cytochrome P450 CYP72A219-like [Chenopodium quinoa]	CYP72A154	up	no	11-oxo-beta-amyrin 30-oxidase OS=Glycyrrhiza uralensis GN=CYP72A154 PE=1 SV=1	GO:0004497(monooxygenase activity)	COG2124(Cytochrome p450)	NA	NA	NA	NA(NA)	W9QRQ5.1 PF00067.20;p450;	136	98	108	26	117	125	2.9	1.74	3.13	0.62	2.55	2.79	2.59	1.99	0.795761	0.467048	0.865106
TRINITY_DN40684_c0_g1	2056	TRINITY_DN40684_c0_g1_i1;TRINITY_DN40684_c0_g1_i2	PREDICTED: cytochrome P450 72A15 [Beta vulgaris subsp. vulgaris]	CYP72A14	up	no	Cytochrome P450 72A14 OS=Arabidopsis thaliana GN=CYP72A14 PE=2 SV=1	GO:0004497(monooxygenase activity)	COG2124(Cytochrome p450)	NA	NA	NA	NA(NA)	A0A0J8BA81.1 PF00067.20;p450;	3342	14178	22	3548	12057	8569	55.49	182.82	0.47	60.05	250.15	142.13	79.59	150.78	0.0740337	0.954365	0.998009
TRINITY_DN62495_c1_g5	803	TRINITY_DN62495_c1_g5_i1	cytochrome P450 CYP72A219-like [Spinacia oleracea]	-	up	no	Cytochrome P450 CYP72A219 OS=Panax ginseng PE=2 SV=1	GO:0004497(monooxygenase activity)	COG2124(Cytochrome p450)	NA	NA	NA	NA(NA)	A0A072V7H0.1 PF00067.20;p450;	0	3	101	3	9	3	0	0.13	6.89	0.17	0.47	0.16	2.34	0.27	3.1155	1	1
TRINITY_DN57571_c0_g5	1715	TRINITY_DN57571_c0_g5_i1;TRINITY_DN57571_c0_g5_i2	cytochrome P450 CYP72A219-like [Chenopodium quinoa]	-	down	no	Cytochrome P450 CYP72A219 OS=Panax ginseng PE=2 SV=1	GO:0004497(monooxygenase activity)	COG2124(Cytochrome p450)	NA	NA	NA	NA(NA)	A0A072VAP5.1 PF00067.20;p450;	560	870	8	864	1445	866	14.08	14.92	0.27	24.54	40.15	22.92	9.76	29.2	-0.745671	0.499101	0.880198
TRINITY_DN55198_c2_g1	1876	TRINITY_DN55198_c2_g1_i1;TRINITY_DN55198_c2_g1_i2	cytochrome P450 CYP72A219-like isoform X1 [Chenopodium quinoa]	-	up	yes	Cytochrome P450 CYP72A219 OS=Panax ginseng PE=2 SV=1	GO:0004497(monooxygenase activity)	COG2124(Cytochrome p450)	NA	NA	NA	NA(NA)	A0A0J8E504.1 PF00067.20;p450;	30	14	1767	1	5	1	0.55	0.2	51.53	0.02	0.15	0.05	17.43	0.07	8.53551	9.02556e-06	0.00113328
TRINITY_DN62495_c1_g1	3256	TRINITY_DN62495_c1_g1_i1;TRINITY_DN62495_c1_g1_i10;TRINITY_DN62495_c1_g1_i2;TRINITY_DN62495_c1_g1_i3;TRINITY_DN62495_c1_g1_i4;TRINITY_DN62495_c1_g1_i5;TRINITY_DN62495_c1_g1_i6;TRINITY_DN62495_c1_g1_i7;TRINITY_DN62495_c1_g1_i8;TRINITY_DN62495_c1_g1_i9	cytochrome P450 CYP72A219-like [Spinacia oleracea]	-	up	no	Cytochrome P450 CYP72A219 OS=Panax ginseng PE=2 SV=1	GO:0004497(monooxygenase activity)	COG2124(Cytochrome p450)	NA	NA	NA	NA(NA)	A0A0J8E504.1 PF00067.20;p450;	6126.01	758	23869	313	120	3472	138.35	11.56	628.3	8.73	2.33	78.73	259.4	29.93	3.42606	0.0135245	0.102207
TRINITY_DN57186_c1_g3	1851	TRINITY_DN57186_c1_g3_i1	cytochrome P450 CYP72A219-like [Spinacia oleracea]	-	up	no	Cytochrome P450 CYP72A219 OS=Panax ginseng PE=2 SV=1	GO:0004497(monooxygenase activity)	COG2124(Cytochrome p450)	NA	NA	NA	NA(NA)	A0A0J8F474.1 PF00067.20;p450;	98	150	29	44	38	149	1.84	2.18	0.69	0.84	0.68	2.76	1.57	1.43	0.642691	0.591493	0.917932
TRINITY_DN59743_c3_g1	1665	TRINITY_DN59743_c3_g1_i1	cytochrome P450 CYP72A219-like [Chenopodium quinoa]	-	up	no	Cytochrome P450 CYP72A219 OS=Panax ginseng PE=2 SV=1	GO:0004497(monooxygenase activity)	COG2124(Cytochrome p450)	NA	NA	NA	NA(NA)	D7UB08.1 PF00067.20;p450;	0	0	2067	0	0	0	0	0	55.93	0	0	0	18.64	0	Inf	1	1
TRINITY_DN57571_c0_g3	1670	TRINITY_DN57571_c0_g3_i1;TRINITY_DN57571_c0_g3_i2;TRINITY_DN57571_c0_g3_i3;TRINITY_DN57571_c0_g3_i4	cytochrome P450 CYP72A219-like [Chenopodium quinoa]	-	down	no	Cytochrome P450 CYP72A219 OS=Panax ginseng PE=2 SV=1	GO:0004497(monooxygenase activity)	COG2124(Cytochrome p450)	NA	NA	NA	NA(NA)	M5WIK9.1 PF00067.20;p450;	540	203	98	1923	2213	1509	21.66	3.97	3.64	81.04	100.48	62.2	9.76	81.24	-2.50434	0.00602805	0.055201
TRINITY_DN62904_c2_g9	2279	TRINITY_DN62904_c2_g9_i1;TRINITY_DN62904_c2_g9_i2	PREDICTED: cytochrome P450 72A15 [Beta vulgaris subsp. vulgaris]	-	up	no	Cytochrome P450 CYP72A219 OS=Panax ginseng PE=2 SV=1	GO:0004497(monooxygenase activity)	COG2124(Cytochrome p450)	NA	NA	NA	NA(NA)	A0A0J8BA81.1 PF00067.20;p450;	1317	848	17902	1571	675	224	22.11	11.05	383.94	26.49	10.7	3.68	139.03	13.62	3.38764	0.00889225	0.0741845
cytochrome P450 reductase
TRINITY_DN59123_c0_g1	2471		TRINITY_DN59123_c0_g1_i1;TRINITY_DN59123_c0_g1_i2;TRINITY_DN59123_c0_g1_i3	NADPH--cytochrome P450 reductase-like [Quercus suber]	9.63386	0.000933299	cprA	NADPH--cytochrome P450 reductase OS=Neosartorya fumigata (strain ATCC MYA-4609 / Af293 / CBS 101355 / FGSC A1100) GN=cprA PE=1 SV=1	GO:0005506(iron ion binding);GO:0005575(cellular_component);GO:0010181(FMN binding);GO:0016491(oxidoreductase activity);GO:0055114(oxidation-reduction process)	COG0369(Component of the sulfite reductase complex that catalyzes the 6-electron reduction of sulfite to sulfide. This is one of several activities required for the biosynthesis of L- cysteine from sulfate. The flavoprotein component catalyzes the electron flow from NADPH - FAD - FMN to the hemoprotein component (By similarity))	NA	NA	NA	NA(NA)	A0A094FI98.1 PF00175.19;NAD_binding_1;	7	2733	65	1	4	0	0.18	37.24	1.31	0.01	0.12	0	12.91	0.04	up	4.26649e-06	yes
TRINITY_DN56300_c0_g5	2045		TRINITY_DN56300_c0_g5_i1	NADPH--cytochrome P450 reductase-like [Quercus suber]	6.009	0.0112329	cprA	NADPH--cytochrome P450 reductase OS=Aspergillus oryzae (strain ATCC 42149 / RIB 40) GN=cprA PE=3 SV=1	GO:0003958(NADPH-hemoprotein reductase activity);GO:0005506(iron ion binding);GO:0005783(endoplasmic reticulum);GO:0010181(FMN binding);GO:0035690(cellular response to drug);GO:0055114(oxidation-reduction process)	COG0369(Component of the sulfite reductase complex that catalyzes the 6-electron reduction of sulfite to sulfide. This is one of several activities required for the biosynthesis of L- cysteine from sulfate. The flavoprotein component catalyzes the electron flow from NADPH - FAD - FMN to the hemoprotein component (By similarity))	NA	NA	NA	NA(NA)	A0A0G2EXH5.1 PF00667.18;FAD_binding_1;	7	678	118	9	0	7	0.12	8.79	2.52	0.15	0	0.12	3.81	0.09	up	0.000679592	yes
TRINITY_DN56300_c0_g4	2365		TRINITY_DN56300_c0_g4_i1	NADPH--cytochrome P450 reductase-like [Quercus suber]	-Inf	1	cprA	NADPH--cytochrome P450 reductase OS=Aspergillus oryzae (strain ATCC 42149 / RIB 40) GN=cprA PE=3 SV=1	GO:0003958(NADPH-hemoprotein reductase activity);GO:0005506(iron ion binding);GO:0005783(endoplasmic reticulum);GO:0010181(FMN binding);GO:0035690(cellular response to drug);GO:0055114(oxidation-reduction process)	COG0369(Component of the sulfite reductase complex that catalyzes the 6-electron reduction of sulfite to sulfide. This is one of several activities required for the biosynthesis of L- cysteine from sulfate. The flavoprotein component catalyzes the electron flow from NADPH - FAD - FMN to the hemoprotein component (By similarity))	NA	NA	NA	NA(NA)	A0A0G2EXH5.1 PF00667.18;FAD_binding_1;	0	0	0	7	109	0	0	0	0	0.1	1.48	0	0	0.53	down	1	no
TRINITY_DN56300_c0_g1	2321		TRINITY_DN56300_c0_g1_i1	NADPH--cytochrome P450 reductase-like [Quercus suber]	-1	1	cprA	NADPH--cytochrome P450 reductase OS=Aspergillus oryzae (strain ATCC 42149 / RIB 40) GN=cprA PE=3 SV=1	GO:0003958(NADPH-hemoprotein reductase activity);GO:0005506(iron ion binding);GO:0005783(endoplasmic reticulum);GO:0010181(FMN binding);GO:0035690(cellular response to drug);GO:0055114(oxidation-reduction process)	COG0369(Component of the sulfite reductase complex that catalyzes the 6-electron reduction of sulfite to sulfide. This is one of several activities required for the biosynthesis of L- cysteine from sulfate. The flavoprotein component catalyzes the electron flow from NADPH - FAD - FMN to the hemoprotein component (By similarity))	NA	NA	NA	NA(NA)	A0A0G2EXH5.1 PF00667.18;FAD_binding_1;	0	1	1	0	5	0	0	0.01	0.02	0	0.07	0	0.01	0.02	down	1	no
TRINITY_DN4236_c0_g1	359		TRINITY_DN4236_c0_g1_i1	NADPH--cytochrome P450 reductase-like [Quercus suber]	Inf	1	cprA	NADPH--cytochrome P450 reductase OS=Emericella nidulans (strain FGSC A4 / ATCC 38163 / CBS 112.46 / NRRL 194 / M139) GN=cprA PE=3 SV=1	GO:0003958(NADPH-hemoprotein reductase activity);GO:0005506(iron ion binding);GO:0005783(endoplasmic reticulum);GO:0006091(generation of precursor metabolites and energy);GO:0010181(FMN binding);GO:0035690(cellular response to drug);GO:0055114(oxidation-reduction process)	COG0369(Component of the sulfite reductase complex that catalyzes the 6-electron reduction of sulfite to sulfide. This is one of several activities required for the biosynthesis of L- cysteine from sulfate. The flavoprotein component catalyzes the electron flow from NADPH - FAD - FMN to the hemoprotein component (By similarity))	NA	NA	NA	NA(NA)	E4ZR25.1 PF00258.23;Flavodoxin_1;	0	38	0	0	0	0	0	8.58	0	0	0	0	2.86	0	up	1	no
TRINITY_DN56300_c0_g6	463		TRINITY_DN56300_c0_g6_i1	NADPH--cytochrome P450 reductase-like [Quercus suber]	Inf	1	cprA	NADPH--cytochrome P450 reductase OS=Aspergillus niger (strain CBS 513.88 / FGSC A1513) GN=cprA PE=3 SV=1	GO:0003958(NADPH-hemoprotein reductase activity);GO:0005506(iron ion binding);GO:0005783(endoplasmic reticulum);GO:0010181(FMN binding);GO:0035690(cellular response to drug);GO:0055114(oxidation-reduction process)	COG0369(Component of the sulfite reductase complex that catalyzes the 6-electron reduction of sulfite to sulfide. This is one of several activities required for the biosynthesis of L- cysteine from sulfate. The flavoprotein component catalyzes the electron flow from NADPH - FAD - FMN to the hemoprotein component (By similarity))	-	-	-	-	E4ZR25.1 PF00258.23;Flavodoxin_1;	0	77	0	0	0	0	0	9.07	0	0	0	0	3.02	0	up	1	no
TRINITY_DN56300_c1_g1	1521		TRINITY_DN56300_c1_g1_i1	NADPH--cytochrome P450 reductase-like [Quercus suber]	Inf	1	cprA	NADPH--cytochrome P450 reductase OS=Aspergillus niger (strain CBS 513.88 / FGSC A1513) GN=cprA PE=3 SV=1	GO:0003958(NADPH-hemoprotein reductase activity);GO:0005506(iron ion binding);GO:0005783(endoplasmic reticulum);GO:0010181(FMN binding);GO:0035690(cellular response to drug);GO:0055114(oxidation-reduction process)	COG0369(Component of the sulfite reductase complex that catalyzes the 6-electron reduction of sulfite to sulfide. This is one of several activities required for the biosynthesis of L- cysteine from sulfate. The flavoprotein component catalyzes the electron flow from NADPH - FAD - FMN to the hemoprotein component (By similarity))	NA	NA	NA	NA(NA)	E4ZR25.1 PF00667.18;FAD_binding_1;	0	298	0	0	0	0	0	5.48	0	0	0	0	1.83	0	up	1	no
TRINITY_DN65240_c0_g1	2103		TRINITY_DN65240_c0_g1_i1	NADPH--cytochrome P450 reductase-like [Quercus suber]	Inf	1	cprA	NADPH--cytochrome P450 reductase OS=Aspergillus terreus (strain NIH 2624 / FGSC A1156) GN=cprA PE=3 SV=1	GO:0005506(iron ion binding);GO:0005575(cellular_component);GO:0010181(FMN binding);GO:0016491(oxidoreductase activity);GO:0055114(oxidation-reduction process)	COG0369(Component of the sulfite reductase complex that catalyzes the 6-electron reduction of sulfite to sulfide. This is one of several activities required for the biosynthesis of L- cysteine from sulfate. The flavoprotein component catalyzes the electron flow from NADPH - FAD - FMN to the hemoprotein component (By similarity))	NA	NA	NA	NA(NA)	G3XV73.1 PF00667.18;FAD_binding_1;	0	527	0	0	0	0	0	6.62	0	0	0	0	2.21	0	up	1	no
TRINITY_DN56300_c0_g3	595		TRINITY_DN56300_c0_g3_i1	NADPH--cytochrome P450 reductase-like [Quercus suber]	3.6098	1	cprA	NADPH--cytochrome P450 reductase OS=Aspergillus niger GN=cprA PE=1 SV=2	GO:0005575(cellular_component)	COG0369(Component of the sulfite reductase complex that catalyzes the 6-electron reduction of sulfite to sulfide. This is one of several activities required for the biosynthesis of L- cysteine from sulfate. The flavoprotein component catalyzes the electron flow from NADPH - FAD - FMN to the hemoprotein component (By similarity))	NA	NA	NA	NA(NA)	K1X9L4.1 PF00258.23;Flavodoxin_1;	14	101	4	7	1	0	1.23	7.13	0.43	0.63	0.08	0	2.93	0.24	up	1	no
TRINITY_DN56300_c0_g7	2010		TRINITY_DN56300_c0_g7_i1	NADPH--cytochrome P450 reductase-like [Quercus suber]	6.89123	0.00450053	cprA	NADPH--cytochrome P450 reductase OS=Aspergillus niger (strain CBS 513.88 / FGSC A1513) GN=cprA PE=3 SV=1	GO:0005575(cellular_component)	COG0369(Component of the sulfite reductase complex that catalyzes the 6-electron reduction of sulfite to sulfide. This is one of several activities required for the biosynthesis of L- cysteine from sulfate. The flavoprotein component catalyzes the electron flow from NADPH - FAD - FMN to the hemoprotein component (By similarity))	NA	NA	NA	NA(NA)	K1X9L4.1 PF00667.18;FAD_binding_1;	93	649	33	0	10	0	1.58	8.58	0.72	0	0.16	0	3.63	0.05	up	0.00015376	yes
TRINITY_DN56300_c0_g2	1597		TRINITY_DN56300_c0_g2_i1	NADPH--cytochrome P450 reductase-like [Quercus suber]	Inf	1	cprA	NADPH--cytochrome P450 reductase OS=Neosartorya fumigata (strain ATCC MYA-4609 / Af293 / CBS 101355 / FGSC A1100) GN=cprA PE=1 SV=1	GO:0003958(NADPH-hemoprotein reductase activity);GO:0005506(iron ion binding);GO:0005783(endoplasmic reticulum);GO:0010181(FMN binding);GO:0035690(cellular response to drug);GO:0055114(oxidation-reduction process)	COG0369(Component of the sulfite reductase complex that catalyzes the 6-electron reduction of sulfite to sulfide. This is one of several activities required for the biosynthesis of L- cysteine from sulfate. The flavoprotein component catalyzes the electron flow from NADPH - FAD - FMN to the hemoprotein component (By similarity))	NA	NA	NA	NA(NA)	Q0U2L3.1 PF00667.18;FAD_binding_1;	0	403	0	0	0	0	0	6.99	0	0	0	0	2.33	0	up	1	no
TRINITY_DN20925_c0_g1	228		TRINITY_DN20925_c0_g1_i1	NADPH--cytochrome P450 reductase-like [Quercus suber]	-Inf	1	CPR	NADPH--cytochrome P450 reductase OS=Phanerochaete chrysosporium GN=CPR PE=2 SV=1	GO:0003958(NADPH-hemoprotein reductase activity);GO:0005506(iron ion binding);GO:0005783(endoplasmic reticulum);GO:0010181(FMN binding);GO:0035690(cellular response to drug);GO:0055114(oxidation-reduction process)	COG0369(Component of the sulfite reductase complex that catalyzes the 6-electron reduction of sulfite to sulfide. This is one of several activities required for the biosynthesis of L- cysteine from sulfate. The flavoprotein component catalyzes the electron flow from NADPH - FAD - FMN to the hemoprotein component (By similarity))	K00380	sulfite reductase (NADPH) flavoprotein alpha-component	EC:1.8.1.2	cre00920(Sulfur metabolism)	A0A095C1A8.1 PF00175.19;NAD_binding_1;	0	0	0	0	0	34	0	0	0	0	0	22.77	0	7.59	down	1	no
TRINITY_DN59414_c0_g4	793		TRINITY_DN59414_c0_g4_i1;TRINITY_DN59414_c0_g4_i2	NADPH--cytochrome P450 reductase-like [Chenopodium quinoa]	0.0747663	0.994859	CPR	NADPH--cytochrome P450 reductase OS=Catharanthus roseus GN=CPR PE=2 SV=1	GO:0030586([methionine synthase] reductase activity)	COG0369(Component of the sulfite reductase complex that catalyzes the 6-electron reduction of sulfite to sulfide. This is one of several activities required for the biosynthesis of L- cysteine from sulfate. The flavoprotein component catalyzes the electron flow from NADPH - FAD - FMN to the hemoprotein component (By similarity))	NA	NA	NA	NA(NA)	A0A0J8EK35.1 PF00175.19;NAD_binding_1;	165	203	299	245	348	264	9.17	8.92	20.93	18.52	20.34	16.74	13.01	18.53	up	0.934079	no
TRINITY_DN60347_c0_g2	2949		TRINITY_DN60347_c0_g2_i1;TRINITY_DN60347_c0_g2_i2;TRINITY_DN60347_c0_g2_i3;TRINITY_DN60347_c0_g2_i4	PREDICTED: NADPH--cytochrome P450 reductase [Beta vulgaris subsp. vulgaris]	0.934365	0.707052	CPR	NADPH--cytochrome P450 reductase OS=Catharanthus roseus GN=CPR PE=2 SV=1	GO:0030586([methionine synthase] reductase activity)	COG0369(Component of the sulfite reductase complex that catalyzes the 6-electron reduction of sulfite to sulfide. This is one of several activities required for the biosynthesis of L- cysteine from sulfate. The flavoprotein component catalyzes the electron flow from NADPH - FAD - FMN to the hemoprotein component (By similarity))	NA	NA	NA	NA(NA)	A0A0J8EK35.1 PF00667.18;FAD_binding_1;	5434	3954	5680	2833	4500	3060	68.05	38.54	91.81	36.18	54.13	38.15	66.13	42.82	up	0.266739	no
Gene_ID	Length	Trans_ID	Annotation	Name	swissprot_description	GO_Term	NOG	KOEntry	KODescription	EC	KEGG_Pathway	Pfam_description	CD3_count	CD6_count	CD7_count	CH3_count	CH6_count	CH8_count	CD3_TPM	CD6_TPM	CD7_TPM	CH3_TPM	CH6_TPM	CH8_TPM	CD_mean_TPM	CH_mean_TPM	log2FC	regulation	pvalue	FDR	significant
TRINITY_DN61736_c0_g8	1184	TRINITY_DN61736_c0_g8_i1	PREDICTED: 2-hydroxyisoflavanone dehydratase [Beta vulgaris subsp. vulgaris]	HIDM	2-hydroxyisoflavanone dehydratase OS=Glycyrrhiza echinata GN=HIDM PE=1 SV=1	GO:0009717(isoflavonoid biosynthetic process);GO:0033987(2-hydroxyisoflavanone dehydratase activity);GO:0046287(isoflavonoid metabolic process);GO:0052689(carboxylic ester hydrolase activity)	COG0657(alpha beta hydrolase fold-3 domain protein)	K13258	2-hydroxyisoflavanone dehydratase	EC:4.2.1.105	mtr00943(Isoflavonoid biosynthesis)	A0A0J8BRL7.1 PF07859.11;Abhydrolase_3;	834	908	72	57	94	19	26.85	22.85	2.94	1.87	2.89	0.61	17.55	1.79	3.77425	up	0.000747699	0.0120266	yes
TRINITY_DN50141_c0_g1	827	TRINITY_DN50141_c0_g1_i1;TRINITY_DN50141_c0_g1_i2	probable carboxylesterase 7 [Chenopodium quinoa]	-	-	-	COG0657(alpha beta hydrolase fold-3 domain protein)	K13258	2-hydroxyisoflavanone dehydratase	EC:4.2.1.105	cam00943(Isoflavonoid biosynthesis)	W9SMM8.1 PF07859.11;Abhydrolase_3;	63	21	3	156	160	177	3.57	0.94	0.21	8.65	8.65	9.35	1.57	8.88	-2.29456	down	0.0681976	0.329922	no
TRINITY_DN42035_c0_g1	1194	TRINITY_DN42035_c0_g1_i1	PREDICTED: 2-hydroxyisoflavanone dehydratase [Beta vulgaris subsp. vulgaris]	HIDM	2-hydroxyisoflavanone dehydratase OS=Glycyrrhiza echinata GN=HIDM PE=1 SV=1	GO:0009717(isoflavonoid biosynthetic process);GO:0033987(2-hydroxyisoflavanone dehydratase activity);GO:0046287(isoflavonoid metabolic process);GO:0052689(carboxylic ester hydrolase activity)	COG0657(alpha beta hydrolase fold-3 domain protein)	K13258	2-hydroxyisoflavanone dehydratase	EC:4.2.1.105	vra00943(Isoflavonoid biosynthesis)	A0A0J8DW49.1 PF07859.11;Abhydrolase_3;	354	681	43	185	622	340	11.28	16.96	1.74	6.02	18.92	10.72	9.99	11.89	0.390456	up	0.694359	0.952045	no
TRINITY_DN53561_c0_g1	1672	TRINITY_DN53561_c0_g1_i1	probable carboxylesterase 6 [Chenopodium quinoa]	CXE6	Probable carboxylesterase 6 OS=Arabidopsis thaliana GN=CXE6 PE=2 SV=1	GO:0005634(nucleus);GO:0052689(carboxylic ester hydrolase activity)	COG0657(alpha beta hydrolase fold-3 domain protein)	K13258	2-hydroxyisoflavanone dehydratase	EC:4.2.1.105	lang00943(Isoflavonoid biosynthesis)	A0A0J8C8G3.1 PF07859.11;Abhydrolase_3;	25	169	27	71	298	11	0.53	2.77	0.73	1.53	6.01	0.23	1.34	2.59	-0.171625	down	0.901736	0.993604	no
TRINITY_DN55646_c0_g11	357	TRINITY_DN55646_c0_g11_i1	hypothetical protein SOVF_141720 [Spinacia oleracea]	HIDH	2-hydroxyisoflavanone dehydratase OS=Glycine max GN=HIDH PE=1 SV=1	GO:0009717(isoflavonoid biosynthetic process);GO:0033987(2-hydroxyisoflavanone dehydratase activity);GO:0046287(isoflavonoid metabolic process);GO:0052689(carboxylic ester hydrolase activity)	COG0657(alpha beta hydrolase fold-3 domain protein)	K13258	2-hydroxyisoflavanone dehydratase	EC:4.2.1.105	gmx00943(Isoflavonoid biosynthesis)	A0A0J8CQ53.1 PF07859.11;Abhydrolase_3;	20	1	0	0	4	3	5.26	0.23	0	0	1.01	0.79	1.83	0.6	1.6088	up	1	1	no
