# Supplementary material for: Integrated analysis of transcriptomics and metabolomics and high-throughput amplicon sequencing reveals the synergistic effects of secondary metabolites and rhizosphere microbiota on root rot resistance in Psammosilene tunicoides
Source: Front Microbiol. 2025 Apr 14;16:1554406. doi: 10.3389/fmicb.2025.1554406 (PMC12034638; doi:10.3389/fmicb.2025.1554406)
Supplement: Supplementary file 4 [file Table_4.xlsx]

## Sheet: Sheet1
Gene_ID	Length	Trans_ID	Annotation	Name	regulation	significant	swissprot_description	GO_Term	NOG	KOEntry	KODescription	EC	KEGG_Pathway	Pfam_description	CD3_count	CD6_count	CD7_count	CH3_count	CH6_count	CH8_count	CD3_TPM	CD6_TPM	CD7_TPM	CH3_TPM	CH6_TPM	CH8_TPM	CD_mean_TPM	CH_mean_TPM	log2FC	pvalue	FDR
Phenylalanine Ammonia-Lyase	PAL
TRINITY_DN60851_c0_g2	602	TRINITY_DN60851_c0_g2_i1	Phenylalanine Ammonia-Lyase [Dianthus caryophyllus]	PAL1	up	no	Phenylalanine Ammonia-Lyase OS=Trifolium subterraneum GN=PAL1 PE=3 SV=1	GO:0005515(protein binding);GO:0005737(cytoplasm);GO:0006559(L-phenylalanine catabolic process);GO:0006952(defense response);GO:0006979(response to oxidative stress);GO:0009555(pollen development);GO:0009611(response to wounding);GO:0009699(phenylpropanoid biosynthetic process);GO:0009800(cinnamic acid biosynthetic process);GO:0009819(drought recovery);GO:0010224(response to UV-B);GO:0045548(Phen…	COG2986(histidine ammonia-lyase)	K10775	Phenylalanine Ammonia-Lyase	EC:4.3.1.24	bvg00360(Phenylalanine metabolism);bvg00940(Phenylpropanoid biosynthesis)	A0A0A0KEL3.1 PF00221.17;Lyase_aromatic;	91	41	58	68	67	13	7.83	2.83	6.09	6.02	5.5	1.11	5.58	4.21	0.647163	0.594555	0.918832
TRINITY_DN62892_c1_g1	2453	TRINITY_DN62892_c1_g1_i1;TRINITY_DN62892_c1_g1_i10;TRINITY_DN62892_c1_g1_i11;TRINITY_DN62892_c1_g1_i12;TRINITY_DN62892_c1_g1_i2;TRINITY_DN62892_c1_g1_i3;TRINITY_DN62892_c1_g1_i4;TRINITY_DN62892_c1_g1_i5;TRINITY_DN62892_c1_g1_i6;TRINITY_DN62892_c1_g1_i7;TRINITY_DN62892_c1_g1_i8;TRINITY_DN62892_c1_g1_i9	Phenylalanine Ammonia-Lyase 1 [Silene littorea]	PAL	down	no	Phenylalanine Ammonia-Lyase OS=Populus trichocarpa GN=PAL PE=2 SV=1	GO:0005515(protein binding);GO:0005737(cytoplasm);GO:0006559(L-phenylalanine catabolic process);GO:0006952(defense response);GO:0006979(response to oxidative stress);GO:0009555(pollen development);GO:0009611(response to wounding);GO:0009699(phenylpropanoid biosynthetic process);GO:0009800(cinnamic acid biosynthetic process);GO:0009819(drought recovery);GO:0010224(response to UV-B);GO:0045548(Phen…	COG2986(histidine ammonia-lyase)	K10775	Phenylalanine Ammonia-Lyase	EC:4.3.1.24	bvg00360(Phenylalanine metabolism);bvg00940(Phenylpropanoid biosynthesis)	A0A0J8C2A5.1 PF00221.17;Lyase_aromatic;	2773	1467	856	3180	4665	1187	39.54	16.29	15.78	49.24	64.91	16.71	23.87	43.62	-0.518152	0.558723	0.903695
TRINITY_DN56669_c0_g1	502	TRINITY_DN56669_c0_g1_i1	Phenylalanine Ammonia-Lyase [Dianthus caryophyllus]	PAL	up	no	Phenylalanine Ammonia-Lyase OS=Camellia sinensis GN=PAL PE=2 SV=1	GO:0005515(protein binding);GO:0005737(cytoplasm);GO:0005829(cytosol);GO:0006559(L-phenylalanine catabolic process);GO:0006952(defense response);GO:0006979(response to oxidative stress);GO:0009611(response to wounding);GO:0009699(phenylpropanoid biosynthetic process);GO:0009800(cinnamic acid biosynthetic process);GO:0045548(Phenylalanine Ammonia-Lyase activity);GO:0080167(response to karrikin)	COG2986(histidine ammonia-lyase)	K10775	Phenylalanine Ammonia-Lyase	EC:4.3.1.24	hbr00360(Phenylalanine metabolism);hbr00940(Phenylpropanoid biosynthesis)	-	267	51	56	84	246	51	32.2	5.02	7.9	10.47	28.31	6.1	15.04	14.96	0.272202	0.811922	0.976457
TRINITY_DN10627_c0_g1	253	TRINITY_DN10627_c0_g1_i1	Phenylalanine Ammonia-Lyase [Sorghum bicolor]	PAL	down	no	Phenylalanine/Phenylalanine Ammonia-Lyase OS=Rhodosporidium toruloides GN=PAL PE=1 SV=2	GO:0005737(cytoplasm);GO:0006559(L-phenylalanine catabolic process);GO:0009058(biosynthetic process);GO:0016841(ammonia-lyase activity)	COG2986(histidine ammonia-lyase)	K13064	phenylalanine/Phenylalanine Ammonia-Lyase	EC:4.3.1.25	sbi00360(Phenylalanine metabolism);sbi00940(Phenylpropanoid biosynthesis)	B0D8P9.1 PF00221.17;Lyase_aromatic;	0	0	0	0	44	0	0	0	0	0	24.09	0	0	8.03	-Inf	1	1
4-Coumarate-CoA Ligase	4CL
TRINITY_DN50977_c0_g1	272	TRINITY_DN50977_c0_g1_i1	Phenylalanine Ammonia-Lyase [Sinopodophyllum hexandrum]	hbaA	down	no	4-hydroxybenzoate--CoA/benzoate--CoA ligase OS=Rhodopseudomonas palustris (strain ATCC BAA-98 / CGA009) GN=hbaA PE=1 SV=1	GO:0005576(extracellular region)	COG0318(Amp-dependent synthetase and ligase)	K01904	4-coumarate--CoA ligase	EC:6.2.1.12	pxb00360(Phenylalanine metabolism);pxb00130(Ubiquinone and other terpenoid-quinone biosynthesis);pxb00940(Phenylpropanoid biosynthesis)	B0CYY8.1 PF00501.26;AMP-binding;	0	0	0	0	46	0	0	0	0	0	22.06	0	0	7.35	-Inf	1	1
TRINITY_DN62635_c1_g3	466	TRINITY_DN62635_c1_g3_i1;TRINITY_DN62635_c1_g3_i2	4-coumarate:CoA ligase 3 [Epimedium sagittatum]	4CLL9	down	no	4-coumarate--CoA ligase-like 9 OS=Arabidopsis thaliana GN=4CLL9 PE=1 SV=2	GO:0004321(fatty-acyl-CoA synthase activity);GO:0005515(protein binding);GO:0005524(ATP binding);GO:0005777(peroxisome);GO:0009695(jasmonic acid biosynthetic process);GO:0009850(auxin metabolic process);GO:0009851(auxin biosynthetic process);GO:0016207(Phenylalanine Ammonia-Lyase activity);GO:0016874(ligase activity);GO:0031408(oxylipin biosynthetic process)	-	K10526	OPC-8:0 CoA ligase 1	EC:6.2.1.-	hbr00592(alpha-Linolenic acid metabolism)	-	13	0	7	2	3	6	1.83	0	1.12	0.29	1.14	1.6	0.98	1.01	-0.0435	1	1
TRINITY_DN62635_c1_g2	2233	TRINITY_DN62635_c1_g2_i1;TRINITY_DN62635_c1_g2_i2;TRINITY_DN62635_c1_g2_i3;TRINITY_DN62635_c1_g2_i4;TRINITY_DN62635_c1_g2_i5;TRINITY_DN62635_c1_g2_i6;TRINITY_DN62635_c1_g2_i7;TRINITY_DN62635_c1_g2_i8;TRINITY_DN62635_c1_g2_i9	4-coumarate--CoA ligase-like 9 [Chenopodium quinoa]	4CLL9	up	no	4-coumarate--CoA ligase-like 9 OS=Arabidopsis thaliana GN=4CLL9 PE=1 SV=2	GO:0004321(fatty-acyl-CoA synthase activity);GO:0005515(protein binding);GO:0005524(ATP binding);GO:0005777(peroxisome);GO:0009695(jasmonic acid biosynthetic process);GO:0009850(auxin metabolic process);GO:0009851(auxin biosynthetic process);GO:0016207(Phenylalanine Ammonia-Lyase activity);GO:0016874(ligase activity);GO:0031408(oxylipin biosynthetic process)	COG0318(Amp-dependent synthetase and ligase)	K10526	OPC-8:0 CoA ligase 1	EC:6.2.1.-	fve00592(alpha-Linolenic acid metabolism)	A0A0J8CGR9.1 PF00501.26;AMP-binding;	780	783	3584.01	713	1214	796	13.4	10.68	76.15	12.25	22.65	13.33	33.41	16.08	1.40785	0.133629	0.499719
TRINITY_DN26159_c0_g1	273	TRINITY_DN26159_c0_g1_i1	AMP-dependent synthetase/ligase [Corchorus olitorius]	4CLL9	down	no	4-coumarate--CoA ligase-like 9 OS=Arabidopsis thaliana GN=4CLL9 PE=1 SV=2	GO:0004321(fatty-acyl-CoA synthase activity);GO:0005515(protein binding);GO:0005524(ATP binding);GO:0005777(peroxisome);GO:0009695(jasmonic acid biosynthetic process);GO:0009850(auxin metabolic process);GO:0009851(auxin biosynthetic process);GO:0016207(Phenylalanine Ammonia-Lyase activity);GO:0016874(ligase activity);GO:0031408(oxylipin biosynthetic process)	COG0318(Amp-dependent synthetase and ligase)	K01904	4-coumarate--CoA ligase	EC:6.2.1.12	thj00360(Phenylalanine metabolism);thj00130(Ubiquinone and other terpenoid-quinone biosynthesis);thj00940(Phenylpropanoid biosynthesis)	S7RJT5.1 PF13193.4;AMP-binding_C;	0	0	0	0	41	0	0	0	0	0	19.51	0	0	6.5	-Inf	1	1
TRINITY_DN62054_c0_g6	1067	TRINITY_DN62054_c0_g6_i1;TRINITY_DN62054_c0_g6_i2;TRINITY_DN62054_c0_g6_i3	PREDICTED: 4-coumarate--CoA ligase-like 9 [Juglans regia]	4CLL8	up	no	4-coumarate--CoA ligase-like 8 OS=Arabidopsis thaliana GN=4CLL8 PE=2 SV=2	GO:0005524(ATP binding);GO:0005777(peroxisome);GO:0008152(metabolic process);GO:0009507(chloroplast);GO:0016021(integral component of membrane);GO:0016207(Phenylalanine Ammonia-Lyase activity);GO:0016874(ligase activity)	COG0318(Amp-dependent synthetase and ligase)	K10526	OPC-8:0 CoA ligase 1	EC:6.2.1.-	thj00592(alpha-Linolenic acid metabolism)	B9I3N0.2 PF00501.26;AMP-binding;	24	8	89	50	82	29	0.9	0.39	4.46	2.05	4.05	1.11	1.92	2.4	0.0509882	0.974894	1
TRINITY_DN57896_c0_g1	3502	TRINITY_DN57896_c0_g1_i1;TRINITY_DN57896_c0_g1_i2;TRINITY_DN57896_c0_g1_i3	PREDICTED: 4-coumarate--CoA ligase-like 7 [Beta vulgaris subsp. vulgaris]	4CLL7	up	no	4-coumarate--CoA ligase-like 7 OS=Arabidopsis thaliana GN=4CLL7 PE=1 SV=1	GO:0004321(fatty-acyl-CoA synthase activity);GO:0005524(ATP binding);GO:0005777(peroxisome);GO:0009695(jasmonic acid biosynthetic process);GO:0009850(auxin metabolic process);GO:0009851(auxin biosynthetic process);GO:0016207(Phenylalanine Ammonia-Lyase activity);GO:0016874(ligase activity);GO:0031408(oxylipin biosynthetic process)	COG0318(Amp-dependent synthetase and ligase)	K01904	4-coumarate--CoA ligase	EC:6.2.1.12	bvg00360(Phenylalanine metabolism);bvg00130(Ubiquinone and other terpenoid-quinone biosynthesis);bvg00940(Phenylpropanoid biosynthesis)	A0A0J8EH45.1 PF00501.26;AMP-binding;	120	85	322	83	159	106	1.36	0.8	4.67	1	1.67	1.23	2.28	1.3	1.06614	0.305283	0.74519
TRINITY_DN58101_c1_g7	1916	TRINITY_DN58101_c1_g7_i1;TRINITY_DN58101_c1_g7_i2	4-coumarate--CoA ligase-like 5 [Spinacia oleracea]	4CLL5	up	no	4-coumarate--CoA ligase-like 5 OS=Arabidopsis thaliana GN=4CLL5 PE=1 SV=2	GO:0005524(ATP binding);GO:0005777(peroxisome);GO:0008152(metabolic process);GO:0009507(chloroplast);GO:0009611(response to wounding);GO:0009695(jasmonic acid biosynthetic process);GO:0009698(phenylpropanoid metabolic process);GO:0016021(integral component of membrane);GO:0016207(Phenylalanine Ammonia-Lyase activity);GO:0016874(ligase activity)	COG0318(Amp-dependent synthetase and ligase)	K10526	OPC-8:0 CoA ligase 1	EC:6.2.1.-	soe00592(alpha-Linolenic acid metabolism)	A0A0J8BHP8.1 PF00501.26;AMP-binding;	589	682	2562	1425.01	2527	1212	10.6	9.55	58.95	26.19	43.7	21.59	26.37	30.49	0.0627586	0.945565	0.996678
TRINITY_DN57544_c0_g3	1020	TRINITY_DN57544_c0_g3_i1;TRINITY_DN57544_c0_g3_i2;TRINITY_DN57544_c0_g3_i3	4-coumarate--CoA ligase-like 9 [Chenopodium quinoa]	4CLL5	down	no	4-coumarate--CoA ligase-like 5 OS=Oryza sativa subsp. japonica GN=4CLL5 PE=2 SV=1	GO:0004321(fatty-acyl-CoA synthase activity);GO:0005515(protein binding);GO:0005524(ATP binding);GO:0005777(peroxisome);GO:0009695(jasmonic acid biosynthetic process);GO:0009850(auxin metabolic process);GO:0009851(auxin biosynthetic process);GO:0016207(Phenylalanine Ammonia-Lyase activity);GO:0016874(ligase activity);GO:0031408(oxylipin biosynthetic process)	COG0318(Amp-dependent synthetase and ligase)	K10526	OPC-8:0 CoA ligase 1	EC:6.2.1.-	gra00592(alpha-Linolenic acid metabolism)	-	121	75	128	150	256	157	7.07	2.52	12.21	9.36	15.82	13.04	7.27	12.74	-0.398096	0.689764	0.951254
TRINITY_DN44872_c0_g2	390	TRINITY_DN44872_c0_g2_i1	4-coumarate--CoA ligase-like 1 [Chenopodium quinoa]	4CLL1	up	no	4-coumarate--CoA ligase-like 1 OS=Arabidopsis thaliana GN=4CLL1 PE=1 SV=1	GO:0004467(long-chain fatty acid-CoA ligase activity);GO:0005515(protein binding);GO:0005524(ATP binding);GO:0005737(cytoplasm);GO:0005783(endoplasmic reticulum);GO:0010584(pollen exine formation);GO:0016207(Phenylalanine Ammonia-Lyase activity);GO:0031956(medium-chain fatty acid-CoA ligase activity);GO:0046949(fatty-acyl-CoA biosynthetic process);GO:0080110(sporopollenin biosynthetic process)	COG0318(Amp-dependent synthetase and ligase)	K01904	4-coumarate--CoA ligase	EC:6.2.1.12	bvg00360(Phenylalanine metabolism);bvg00130(Ubiquinone and other terpenoid-quinone biosynthesis);bvg00940(Phenylpropanoid biosynthesis)	M0TD45.1 PF00501.26;AMP-binding;	68	0	3	0	0	0	14.39	0	0.66	0	0	0	5.02	0	Inf	1	1
TRINITY_DN44872_c0_g1	288	TRINITY_DN44872_c0_g1_i1	PREDICTED: 4-coumarate--CoA ligase-like 1 isoform X1 [Beta vulgaris subsp. vulgaris]	4CLL1	up	no	4-coumarate--CoA ligase-like 1 OS=Arabidopsis thaliana GN=4CLL1 PE=1 SV=1	GO:0004467(long-chain fatty acid-CoA ligase activity);GO:0005515(protein binding);GO:0005524(ATP binding);GO:0005737(cytoplasm);GO:0005783(endoplasmic reticulum);GO:0010584(pollen exine formation);GO:0016207(Phenylalanine Ammonia-Lyase activity);GO:0031956(medium-chain fatty acid-CoA ligase activity);GO:0046949(fatty-acyl-CoA biosynthetic process);GO:0080110(sporopollenin biosynthetic process)	COG0318(Amp-dependent synthetase and ligase)	K01904	4-coumarate--CoA ligase	EC:6.2.1.12	bvg00360(Phenylalanine metabolism);bvg00130(Ubiquinone and other terpenoid-quinone biosynthesis);bvg00940(Phenylpropanoid biosynthesis)	A0A0J8C5W9.1 PF13193.4;AMP-binding_C;	26	0	0	0	0	0	11.42	0	0	0	0	0	3.81	0	Inf	1	1
TRINITY_DN56795_c1_g2	2111	TRINITY_DN56795_c1_g2_i1;TRINITY_DN56795_c1_g2_i2;TRINITY_DN56795_c1_g2_i3	4-coumarate:CoA ligase 2 [Silene littorea]	4CL1	up	no	4-coumarate--CoA ligase 1 OS=Solanum tuberosum GN=4CL1 PE=3 SV=1	GO:0005524(ATP binding);GO:0005634(nucleus);GO:0005737(cytoplasm);GO:0008152(metabolic process);GO:0009411(response to UV);GO:0009611(response to wounding);GO:0009620(response to fungus);GO:0009698(phenylpropanoid metabolic process);GO:0016207(Phenylalanine Ammonia-Lyase activity);GO:0016874(ligase activity)	COG0318(Amp-dependent synthetase and ligase)	K01904	4-coumarate--CoA ligase	EC:6.2.1.12	bvg00360(Phenylalanine metabolism);bvg00130(Ubiquinone and other terpenoid-quinone biosynthesis);bvg00940(Phenylpropanoid biosynthesis)	A0A0J8BPZ1.1 PF00501.26;AMP-binding;	2276	1088	1255	766	1229	1073	45.23	17.17	27.21	13.49	20.1	17.11	29.87	16.9	0.932258	0.256256	0.694142
TRINITY_DN56947_c1_g5	1909	TRINITY_DN56947_c1_g5_i1;TRINITY_DN56947_c1_g5_i2	4-coumarate--CoA ligase 2-like [Chenopodium quinoa]	-	down	no	4-coumarate--CoA ligase 2 OS=Glycine max PE=2 SV=2	GO:0005524(ATP binding);GO:0008152(metabolic process);GO:0009411(response to UV);GO:0009611(response to wounding);GO:0009698(phenylpropanoid metabolic process);GO:0010584(pollen exine formation);GO:0016021(integral component of membrane);GO:0016207(Phenylalanine Ammonia-Lyase activity);GO:0016874(ligase activity);GO:0050832(defense response to fungus)	COG0318(Amp-dependent synthetase and ligase)	K01904	4-coumarate--CoA ligase	EC:6.2.1.12	soe00360(Phenylalanine metabolism);soe00130(Ubiquinone and other terpenoid-quinone biosynthesis);soe00940(Phenylpropanoid biosynthesis)	A0A0J8CSX0.1 PF00501.26;AMP-binding;	1746.12	733	65	3467	1931	274	31.62	10.29	1.5	64.06	33.51	4.94	14.47	34.17	-1.03377	0.355106	0.790243
Chalcone Synthase	CHS
TRINITY_DN47801_c0_g2	838	TRINITY_DN47801_c0_g2_i1	Chalcone Synthase 6-4-like [Chenopodium quinoa]	CHS-1B	up	yes	Chalcone Synthase 1B OS=Pisum sativum GN=CHS-1B PE=3 SV=1	GO:0005575(cellular_component);GO:0009813(flavonoid biosynthetic process);GO:0016210(naringenin-Chalcone Synthase activity)	COG3424(synthase)	K00660	Chalcone Synthase	EC:2.3.1.74	soe00941(Flavonoid biosynthesis);soe04712(Circadian rhythm - plant)	P19168.1 PF02797.13;Chal_sti_synt_C;	109	37	194	2	0	1	5.59	1.5	12.47	0.11	0	0.05	6.52	0.05	6.94097	5.3382e-05	0.00254363
TRINITY_DN63053_c1_g1	1330	TRINITY_DN63053_c1_g1_i1;TRINITY_DN63053_c1_g1_i2	Chalcone Synthase 2-like [Chenopodium quinoa]	CHS	up	no	Chalcone Synthase OS=Arabis alpina GN=CHS PE=3 SV=1	GO:0005515(protein binding);GO:0005634(nucleus);GO:0005737(cytoplasm);GO:0005783(endoplasmic reticulum);GO:0006979(response to oxidative stress);GO:0009611(response to wounding);GO:0009629(response to gravity);GO:0009705(plant-type vacuole membrane);GO:0009715(chalcone biosynthetic process);GO:0009733(response to auxin);GO:0009753(response to jasmonic acid);GO:0009813(flavonoid biosynthetic proce…	COG3424(synthase)	K00660	Chalcone Synthase	EC:2.3.1.74	soe00941(Flavonoid biosynthesis);soe04712(Circadian rhythm - plant)	A0A0J8EAI4.1 PF00195.17;Chal_sti_synt_N;	156	71	113	60	66	28	4.36	1.58	4.01	1.73	1.77	0.77	3.32	1.42	1.45533	0.1968	0.612623
TRINITY_DN57824_c0_g5	379	TRINITY_DN57824_c0_g5_i1	Chalcone Synthase [Eruca foleyi]	CHS	up	yes	Chalcone Synthase OS=Callistephus chinensis GN=CHS PE=2 SV=2	GO:0042803(protein homodimerization activity)	COG3424(synthase)	K00660	Chalcone Synthase	EC:2.3.1.74	adu00941(Flavonoid biosynthesis);adu04712(Circadian rhythm - plant)	A0A0J8EAI4.1 PF00195.17;Chal_sti_synt_N;	35	20	38	2	0	0	7.94	3.9	8.76	0.48	0	0	6.87	0.16	5.51868	0.00295449	0.0323739
TRINITY_DN56396_c2_g2	1542	TRINITY_DN56396_c2_g2_i1	Chalcone Synthase 1 [Silene littorea]	CHS	up	no	Chalcone Synthase OS=Dianthus monspessulanus GN=CHS PE=2 SV=1	GO:0005575(cellular_component);GO:0009813(flavonoid biosynthetic process);GO:0016210(naringenin-Chalcone Synthase activity)	COG3424(synthase)	K00660	Chalcone Synthase	EC:2.3.1.74	soe00941(Flavonoid biosynthesis);soe04712(Circadian rhythm - plant)	A0A0J8BKR9.1 PF00195.17;Chal_sti_synt_N;	154	2833	1	138	83	330	3.58	51.25	0.03	3.27	1.84	7.59	18.29	4.23	2.92655	0.0575953	0.294582
TRINITY_DN56396_c2_g14	1615	TRINITY_DN56396_c2_g14_i1	Chalcone Synthase 2 [Silene littorea]	CHS	up	no	Chalcone Synthase OS=Dianthus monspessulanus GN=CHS PE=2 SV=1	GO:0042803(protein homodimerization activity)	COG3424(synthase)	K00660	Chalcone Synthase	EC:2.3.1.74	soe00941(Flavonoid biosynthesis);soe04712(Circadian rhythm - plant)	A0A0J8BKR9.1 PF00195.17;Chal_sti_synt_N;	98	2909	2	151	64	332	2.15	49.77	0.06	3.39	1.34	7.22	17.33	3.98	2.93986	0.0573652	0.29389
Chalcone Isomerase	CHI
TRINITY_DN37643_c0_g1	833	TRINITY_DN37643_c0_g1_i1	enhancer of flavonoid production [Dianthus caryophyllus]	CHI3	up	no	Probable chalcone--flavonone isomerase 3 OS=Arabidopsis thaliana GN=CHI3 PE=1 SV=1	GO:0005504(fatty acid binding);GO:0005783(endoplasmic reticulum);GO:0006631(fatty acid metabolic process);GO:0009507(chloroplast);GO:0009570(chloroplast stroma);GO:0009813(flavonoid biosynthetic process);GO:0045430(Chalcone Isomerase activity);GO:0080167(response to karrikin)	ENOG4111ZUZ(isomerase)	K01859	Chalcone Isomerase	EC:5.5.1.6	bvg00941(Flavonoid biosynthesis)	A0A0J8CSJ0.1 PF02431.13;Chalcone;	101	395	1	53	43	43	5.22	16.13	0.06	2.81	2.12	2.2	7.14	2.38	2.24756	0.122593	0.476226
TRINITY_DN59382_c2_g5	985	TRINITY_DN59382_c2_g5_i1	Chalcone Isomerase [Silene littorea]	CHI	up	no	Chalcone--flavonone isomerase OS=Camellia sinensis GN=CHI PE=2 SV=2	GO:0005504(fatty acid binding);GO:0005515(protein binding);GO:0005634(nucleus);GO:0005783(endoplasmic reticulum);GO:0006631(fatty acid metabolic process);GO:0009411(response to UV);GO:0009507(chloroplast);GO:0009570(chloroplast stroma);GO:0009705(plant-type vacuole membrane);GO:0009733(response to auxin);GO:0009813(flavonoid biosynthetic process);GO:0010224(response to UV-B);GO:0042406(extrinsic …	ENOG410YEUK(Catalyzes the intramolecular cyclization of bicyclic chalcones into tricyclic (S)-flavanones. Responsible for the isomerization of 4,2',4',6'-tetrahydroxychalcone (also termed chalcone) into naringenin)	K01859	Chalcone Isomerase	EC:5.5.1.6	bvg00941(Flavonoid biosynthesis)	A0A0J8D0B1.1 PF02431.13;Chalcone;	200	266	119	200	182	295	8.19	8.56	6.15	8.38	7.12	11.96	7.63	9.15	0.159089	0.866068	0.98715
Flavanone 3-Hydroxylase	F3H
TRINITY_DN58639_c3_g4	1265	TRINITY_DN58639_c3_g4_i1;TRINITY_DN58639_c3_g4_i2	Flavonol synthase [Nekemias grossedentata]	F3H	up	no	Flavanone 3-Hydroxylase OS=Citrus unshiu GN=FLS PE=1 SV=1	GO:0045431(Flavonol synthase activity)	COG3491(2OGFe(II) oxygenase)	K05278	Flavonol synthase	EC:1.14.20.6	pavi00941(Flavonoid biosynthesis)	A0A061FFZ2.1 PF03171.18;2OG-FeII_Oxy;	162	2202	1	217	93	288	5.92	65.9	0.06	7.37	3.97	11.92	23.96	7.75	2.42805	0.0995684	0.421164
TRINITY_DN56430_c0_g2	1363	TRINITY_DN56430_c0_g2_i1;TRINITY_DN56430_c0_g2_i2	Flavanone 3-Hydroxylase-like [Chenopodium quinoa]	F3H	down	no	Probable iron/ascorbate oxidoreductase DDB_G0283291 OS=Dictyostelium discoideum GN=DDB_G0283291 PE=3 SV=1	GO:0051213(dioxygenase activity)	COG3491(2OGFe(II) oxygenase)	NA	NA	NA	NA(NA)	A0A0J8F728.1 PF03171.18;2OG-FeII_Oxy;	56	40	19	142	270	65	2.85	1.58	0.65	6.54	15.07	3.39	1.69	8.33	-1.68566	0.142268	0.51691
TRINITY_DN56169_c0_g3	1481	TRINITY_DN56169_c0_g3_i1;TRINITY_DN56169_c0_g3_i2;TRINITY_DN56169_c0_g3_i3;TRINITY_DN56169_c0_g3_i4;TRINITY_DN56169_c0_g3_i5	naringenin,2-oxoglutarate 3-dioxygenase [Durio zibethinus]	F3H	up	no	Naringenin,2-oxoglutarate 3-dioxygenase OS=Vitis vinifera GN=F3H PE=2 SV=1	GO:0009416(response to light stimulus);GO:0009813(flavonoid biosynthetic process);GO:0045486(naringenin 3-dioxygenase activity)	COG3491(2OGFe(II) oxygenase)	K00475	naringenin 3-dioxygenase	EC:1.14.11.9	tcc00941(Flavonoid biosynthesis)	Q7XM21.2 PF03171.18;2OG-FeII_Oxy;	171	2956	10	271	100.12	455	4.59	62.14	0.38	8.1	2.86	14.77	22.37	8.58	2.38036	0.0853586	0.381126
TRINITY_DN59338_c2_g6	381	TRINITY_DN59338_c2_g6_i1	flavanone-3-hydroxylase 3 [Silene littorea]	F3H	down	no	Naringenin,2-oxoglutarate 3-dioxygenase OS=Vitis vinifera GN=F3H PE=2 SV=1	GO:0009416(response to light stimulus);GO:0009813(flavonoid biosynthetic process);GO:0045486(naringenin 3-dioxygenase activity)	COG3491(2OGFe(II) oxygenase)	K00475	naringenin 3-dioxygenase	EC:1.14.11.9	lja00941(Flavonoid biosynthesis)	A0A0A0L678.1 PF03171.18;2OG-FeII_Oxy;	14	8	0	19	17	0	3.14	1.54	0	4.46	3.65	0	1.56	2.7	-0.7914	1	1
TRINITY_DN52082_c0_g3	759	TRINITY_DN52082_c0_g3_i1	Flavonoid 3'-Hydroxylase [Pelargonium x hortorum]	f3'H	down	no	Multifunctional cytochrome P450 monooxygenase af510 OS=Neosartorya fumigata (strain ATCC MYA-4609 / Af293 / CBS 101355 / FGSC A1100) GN=af510 PE=1 SV=1	GO:0005506(iron ion binding);GO:0005575(cellular_component);GO:0009055(electron transfer activity);GO:0016705(oxidoreductase activity, acting on paired donors, with incorporation or reduction of molecular oxygen);GO:0020037(heme binding);GO:0055114(oxidation-reduction process);GO:1902086(fumagillin biosynthetic process)	COG2124(Cytochrome p450)	K09754	coumaroylquinate(coumaroylshikimate) 3'-monooxygenase	EC:1.14.13.36	nta00940(Phenylpropanoid biosynthesis);nta00945(Stilbenoid, diarylheptanoid and gingerol biosynthesis);nta00941(Flavonoid biosynthesis)	W4JR08.1 PF00067.20;p450;	0	0	0	0	142	0	0	0	0	0	8.04	0	0	2.68	-Inf	1	1
Flavonol Synthase	FLS
TRINITY_DN58639_c3_g4	1265	TRINITY_DN58639_c3_g4_i1;TRINITY_DN58639_c3_g4_i2	Flavonol Synthase [Nekemias grossedentata]	FLS	up	no	Flavonol Synthase/flavanone 3-hydroxylase OS=Citrus unshiu GN=FLS PE=1 SV=1	GO:0045431(Flavonol Synthase activity)	COG3491(2OGFe(II) oxygenase)	K05278	Flavonol Synthase	EC:1.14.20.6	pavi00941(Flavonoid biosynthesis)	A0A061FFZ2.1 PF03171.18;2OG-FeII_Oxy;	162	2202	1	217	93	288	5.92	65.9	0.06	7.37	3.97	11.92	23.96	7.75	2.42805	0.0995684	0.421164
TRINITY_DN56430_c0_g2	1363	TRINITY_DN56430_c0_g2_i1;TRINITY_DN56430_c0_g2_i2	Flavonol Synthase/flavanone 3-hydroxylase-like [Chenopodium quinoa]	DDB_G0283291	down	no	Probable iron/ascorbate oxidoreductase DDB_G0283291 OS=Dictyostelium discoideum GN=DDB_G0283291 PE=3 SV=1	GO:0051213(dioxygenase activity)	COG3491(2OGFe(II) oxygenase)	NA	NA	NA	NA(NA)	A0A0J8F728.1 PF03171.18;2OG-FeII_Oxy;	56	40	19	142	270	65	2.85	1.58	0.65	6.54	15.07	3.39	1.69	8.33	-1.68566	0.142268	0.51691
TRINITY_DN56960_c0_g1	1727	TRINITY_DN56960_c0_g1_i1;TRINITY_DN56960_c0_g1_i2;TRINITY_DN56960_c0_g1_i3	Flavonol Synthase [Silene littorea]	DLO1	up	no	Protein DMR6-LIKE OXYGENASE 1 OS=Arabidopsis thaliana GN=DLO1 PE=1 SV=1	GO:0051213(dioxygenase activity)	COG3491(2OGFe(II) oxygenase)	K05278	Flavonol Synthase	EC:1.14.20.6	rcu00941(Flavonoid biosynthesis)	A0A0J8B5V2.1 PF14226.4;DIOX_N;	164	329	1002	462	333	299	4.42	5.88	27.19	12.75	7.82	6.33	12.5	8.97	0.875763	0.346087	0.783122
TRINITY_DN58561_c1_g6	817	TRINITY_DN58561_c1_g6_i1	PREDICTED: 1-aminocyclopropane-1-carboxylate oxidase homolog 4-like isoform X1 [Beta vulgaris subsp. vulgaris]	FLS2	up	no	Putative inactive Flavonol Synthase 2 OS=Arabidopsis thaliana GN=FLS2 PE=5 SV=1	GO:0051213(dioxygenase activity)	COG3491(2OGFe(II) oxygenase)	K05278	Flavonol Synthase	EC:1.14.20.6	boe00941(Flavonoid biosynthesis)	-	20	0	2	10	0	0	1.06	0	0.13	0.54	0	0	0.4	0.18	1.152	1	1
Dihydroflavonol 4-Reductase	DFR
TRINITY_DN59130_c3_g6	1460	TRINITY_DN59130_c3_g6_i1;TRINITY_DN59130_c3_g6_i2;TRINITY_DN59130_c3_g6_i3;TRINITY_DN59130_c3_g6_i4;TRINITY_DN59130_c3_g6_i5;TRINITY_DN59130_c3_g6_i6	Dihydroflavonol 4-Reductase [Gypsophila elegans]	A	up	no	Dihydroflavonol 4-Reductase OS=Dianthus caryophyllus GN=A PE=2 SV=1	GO:0005515(protein binding);GO:0009718(anthocyanin-containing compound biosynthetic process);GO:0042406(extrinsic component of endoplasmic reticulum membrane);GO:0045552(dihydrokaempferol 4-reductase activity);GO:0047890(flavanone 4-reductase activity);GO:0050662(coenzyme binding);GO:0055114(oxidation-reduction process)	COG0451(Nad-dependent epimerase dehydratase)	K13082	bifunctional Dihydroflavonol 4-Reductase/flavanone 4-reductase	EC:1.1.1.219 1.1.1.234	soe00941(Flavonoid biosynthesis)	V7CRJ2.1 PF01370.19;Epimerase;	80.47	3444	4	168	81	203	2.38	75.76	0.17	4.84	2.43	6.06	26.1	4.44	3.42865	0.0270285	0.172525
TRINITY_DN43548_c1_g1	831	TRINITY_DN43548_c1_g1_i1	putative anthocyanidin reductase [Chenopodium quinoa]	A	up	no	Dihydroflavonol 4-Reductase OS=Dianthus caryophyllus GN=A PE=2 SV=1	GO:0003824(catalytic activity);GO:0005634(nucleus);GO:0045551(cinnamyl-alcohol dehydrogenase activity);GO:0050662(coenzyme binding)	COG0451(Nad-dependent epimerase dehydratase)	K13082	bifunctional Dihydroflavonol 4-Reductase/flavanone 4-reductase	EC:1.1.1.219 1.1.1.234	cit00941(Flavonoid biosynthesis)	V4WFJ1.1 PF01370.19;Epimerase;	112	30	4	28	20	13	5.81	1.23	0.26	1.49	0.99	0.67	2.43	1.05	1.38855	0.327473	0.765425
Anthocyanidin Synthase	ANS
TRINITY_DN41071_c0_g1	243	TRINITY_DN41071_c0_g1_i1	leucoanthocyanidin dioxygenase [Manihot esculenta]	ANS	up	no	Leucoanthocyanidin dioxygenase OS=Malus domestica GN=ANS PE=2 SV=1	GO:0009718(anthocyanin-containing compound biosynthetic process);GO:0010023(proanthocyanidin biosynthetic process);GO:0051213(dioxygenase activity)	COG3491(2OGFe(II) oxygenase)	K05277	Anthocyanidin Synthase	EC:1.14.20.4	hbr00941(Flavonoid biosynthesis)	V7CJS3.1 PF03171.18;2OG-FeII_Oxy;	8	29	0	0	0	2	4.86	17.28	0	0	0	1.22	7.38	0.41	4.1699	1	1
TRINITY_DN52064_c0_g1	493	TRINITY_DN52064_c0_g1_i1	hypothetical protein CHLNCDRAFT_20260, partial [Chlorella variabilis]	-	no	no	-	GO:0005506(iron ion binding);GO:0005575(cellular_component);GO:0016491(oxidoreductase activity);GO:0016706(oxidoreductase activity, acting on paired donors, with incorporation or reduction of molecular oxygen, 2-oxoglutarate as one donor, and incorporation of one atom each of oxygen into both donors);GO:0055114(oxidation-reduction process)	COG3491(2OGFe(II) oxygenase)	K05277	Anthocyanidin Synthase	EC:1.14.20.4	mus00941(Flavonoid biosynthesis)	A0A0F4GHY2.1 PF14226.4;DIOX_N;	0	0	0	0	0	0	0	0	0	0	0	0	0	0	0	1	1
TRINITY_DN24512_c0_g1	228	TRINITY_DN24512_c0_g1_i1	Anthocyanidin Synthase [Gypsophila elegans]	ANT17	up	no	Leucoanthocyanidin dioxygenase OS=Petunia hybrida GN=ANT17 PE=2 SV=1	GO:0009718(anthocyanin-containing compound biosynthetic process);GO:0010023(proanthocyanidin biosynthetic process);GO:0051213(dioxygenase activity)	COG3491(2OGFe(II) oxygenase)	K05277	Anthocyanidin Synthase	EC:1.14.20.4	soe00941(Flavonoid biosynthesis)	A8RRU3.1 PF14226.4;DIOX_N;	5	24	3	0	0	1	3.34	15.96	1.85	0	0	0.67	7.05	0.22	5.002	1	1
Leucoanthocyanidin Reductase	LAR
TRINITY_DN62377_c1_g1	2300	TRINITY_DN62377_c1_g1_i1;TRINITY_DN62377_c1_g1_i2;TRINITY_DN62377_c1_g1_i3	Leucoanthocyanidin Reductase [Actinidia chinensis var. chinensis]	LAR	up	no	Leucoanthocyanidin Reductase OS=Desmodium uncinatum GN=LAR PE=1 SV=1	GO:0005737(cytoplasm);GO:0009807(lignan biosynthetic process);GO:0032442(phenylcoumaran benzylic ether reductase activity);GO:0046686(response to cadmium ion);GO:0050664(oxidoreductase activity, acting on NAD(P)H, oxygen as acceptor);GO:0055114(oxidation-reduction process)	ENOG410YEHW(Leucoanthocyanidin Reductase)	K13081	Leucoanthocyanidin Reductase	EC:1.17.1.3	tcc00941(Flavonoid biosynthesis)	A0A059D7B2.1 PF05368.11;NmrA;	89.73	2033	49.45	140	83.48	228	2.32	39.11	0.93	3.19	1.75	5.46	14.12	3.47	2.74527	0.0294576	0.184109
TRINITY_DN32326_c0_g1	262	TRINITY_DN32326_c0_g1_i1	Leucoanthocyanidin Reductase [Camellia sinensis]	LAR	up	no	Leucoanthocyanidin Reductase OS=Desmodium uncinatum GN=LAR PE=1 SV=1	GO:0005737(cytoplasm);GO:0016651(oxidoreductase activity, acting on NAD(P)H);GO:0055114(oxidation-reduction process)	ENOG410YEHW(Leucoanthocyanidin Reductase)	K13081	Leucoanthocyanidin Reductase	EC:1.17.1.3	bvg00941(Flavonoid biosynthesis)	A0A0J8BC00.1 PF05368.11;NmrA;	8	29	0	1	4	2	4.26	14.87	0	0.56	2.06	1.07	6.38	1.23	2.3749	1	1
Anthocyanidin Reductase	ANR
TRINITY_DN62377_c1_g1	2300	TRINITY_DN62377_c1_g1_i1;TRINITY_DN62377_c1_g1_i2;TRINITY_DN62377_c1_g1_i3	LeucoAnthocyanidin Reductase [Actinidia chinensis var. chinensis]	LAR	up	no	LeucoAnthocyanidin Reductase OS=Desmodium uncinatum GN=LAR PE=1 SV=1	GO:0005737(cytoplasm);GO:0009807(lignan biosynthetic process);GO:0032442(phenylcoumaran benzylic ether reductase activity);GO:0046686(response to cadmium ion);GO:0050664(oxidoreductase activity, acting on NAD(P)H, oxygen as acceptor);GO:0055114(oxidation-reduction process)	ENOG410YEHW(LeucoAnthocyanidin Reductase)	K13081	LeucoAnthocyanidin Reductase	EC:1.17.1.3	tcc00941(Flavonoid biosynthesis)	A0A059D7B2.1 PF05368.11;NmrA;	89.73	2033	49.45	140	83.48	228	2.32	39.11	0.93	3.19	1.75	5.46	14.12	3.47	2.74527	0.0294576	0.184109
TRINITY_DN26406_c0_g1	1149	TRINITY_DN26406_c0_g1_i1;TRINITY_DN26406_c0_g1_i2	Anthocyanidin Reductase ((2S)-flavan-3-ol-forming)-like [Chenopodium quinoa]	ANR	up	no	Anthocyanidin Reductase ((2S)-flavan-3-ol-forming) OS=Vitis vinifera GN=ANR PE=3 SV=1	GO:0009507(chloroplast);GO:0009813(flavonoid biosynthetic process);GO:0009964(negative regulation of flavonoid biosynthetic process);GO:0016491(oxidoreductase activity);GO:0033729(Anthocyanidin Reductase activity);GO:0050662(coenzyme binding);GO:0055114(oxidation-reduction process)	COG0451(Nad-dependent epimerase dehydratase)	K08695	Anthocyanidin Reductase	EC:1.3.1.77	ghi00941(Flavonoid biosynthesis)	A0A061GN39.1 PF01370.19;Epimerase;	39	518	0	56	38	67	1.3	14.09	0	2	1.21	2.31	5.13	1.84	2.25258	0.16254	0.556473
TRINITY_DN43548_c1_g1	831	TRINITY_DN43548_c1_g1_i1	putative Anthocyanidin Reductase [Chenopodium quinoa]	A	up	no	Dihydroflavonol 4-Reductase OS=Dianthus caryophyllus GN=A PE=2 SV=1	GO:0003824(catalytic activity);GO:0005634(nucleus);GO:0045551(cinnamyl-alcohol dehydrogenase activity);GO:0050662(coenzyme binding)	COG0451(Nad-dependent epimerase dehydratase)	K13082	bifunctional Dihydroflavonol 4-Reductase/flavanone 4-reductase	EC:1.1.1.219 1.1.1.234	cit00941(Flavonoid biosynthesis)	V4WFJ1.1 PF01370.19;Epimerase;	112	30	4	28	20	13	5.81	1.23	0.26	1.49	0.99	0.67	2.43	1.05	1.38855	0.327473	0.765425
TRINITY_DN32326_c0_g1	262	TRINITY_DN32326_c0_g1_i1	LeucoAnthocyanidin Reductase [Camellia sinensis]	LAR	up	no	LeucoAnthocyanidin Reductase OS=Desmodium uncinatum GN=LAR PE=1 SV=1	GO:0005737(cytoplasm);GO:0016651(oxidoreductase activity, acting on NAD(P)H);GO:0055114(oxidation-reduction process)	ENOG410YEHW(LeucoAnthocyanidin Reductase)	K13081	LeucoAnthocyanidin Reductase	EC:1.17.1.3	bvg00941(Flavonoid biosynthesis)	A0A0J8BC00.1 PF05368.11;NmrA;	8	29	0	1	4	2	4.26	14.87	0	0.56	2.06	1.07	6.38	1.23	2.3749	1	1
O-Methyltransferase	OMT
TRINITY_DN57579_c1_g2	1331	TRINITY_DN57579_c1_g2_i1	PREDICTED: caffeic acid 3-O-Methyltransferase [Beta vulgaris subsp. vulgaris]	COMT1	down	no	Caffeic acid 3-O-Methyltransferase OS=Prunus dulcis GN=COMT1 PE=2 SV=1	GO:0005829(cytosol);GO:0008171(O-Methyltransferase activity);GO:0008757(S-adenosylmethionine-dependent methyltransferase activity);GO:0019438(aromatic compound biosynthetic process)	ENOG410XS7T(O-Methyltransferase)	K13066	caffeic acid 3-O-Methyltransferase	EC:2.1.1.68	pmum00940(Phenylpropanoid biosynthesis)	A0A0J8CS99.1 PF00891.16;Methyltransf_2;	116	34	2	272	1169	96	3.22	0.74	0.07	7.72	31.04	2.64	1.34	13.8	-3.01484	0.0189828	0.132684
TRINITY_DN62758_c0_g4	1123	TRINITY_DN62758_c0_g4_i1	trans-resveratrol di-O-Methyltransferase-like isoform X2 [Chenopodium quinoa]	ROMT	down	no	Trans-resveratrol di-O-Methyltransferase OS=Vitis vinifera GN=ROMT PE=1 SV=2	GO:0008171(O-Methyltransferase activity);GO:0008757(S-adenosylmethionine-dependent methyltransferase activity);GO:0019438(aromatic compound biosynthetic process)	ENOG410XS7T(O-Methyltransferase)	K16040	trans-resveratrol di-O-Methyltransferase	EC:2.1.1.240	soe00945(Stilbenoid, diarylheptanoid and gingerol biosynthesis)	F6H5H6.1 PF00891.16;Methyltransf_2;	237	197	0	1097	1162	195	8.17	5.31	0	38.62	38.24	6.65	4.49	27.84	-2.22906	0.0973184	0.414675
TRINITY_DN60848_c0_g6	1498	TRINITY_DN60848_c0_g6_i1	caffeic acid 3-O-Methyltransferase 2 [Spinacia oleracea]	COMT	up	no	Caffeic acid 3-O-Methyltransferase OS=Capsicum annuum GN=COMT PE=2 SV=2	GO:0005829(cytosol);GO:0008171(O-Methyltransferase activity);GO:0008757(S-adenosylmethionine-dependent methyltransferase activity);GO:0019438(aromatic compound biosynthetic process)	ENOG410XS7T(O-Methyltransferase)	K13066	caffeic acid 3-O-Methyltransferase	EC:2.1.1.68	smo00940(Phenylpropanoid biosynthesis)	A0A0J8BYX2.1 PF00891.16;Methyltransf_2;	266	389	597	234	479	416	6.4	7.29	18.29	5.74	11.01	9.9	10.66	8.88	0.630904	0.456407	0.858052
TRINITY_DN17969_c0_g1	1259	TRINITY_DN17969_c0_g1_i1	PREDICTED: caffeic acid 3-O-Methyltransferase [Beta vulgaris subsp. vulgaris]	COMT1	up	no	Caffeic acid 3-O-Methyltransferase OS=Rosa chinensis GN=COMT1 PE=2 SV=1	GO:0005829(cytosol);GO:0008171(O-Methyltransferase activity);GO:0008757(S-adenosylmethionine-dependent methyltransferase activity);GO:0019438(aromatic compound biosynthetic process)	ENOG410XS7T(O-Methyltransferase)	K13066	caffeic acid 3-O-Methyltransferase	EC:2.1.1.68	fve00940(Phenylpropanoid biosynthesis)	A0A0J8CS99.1 PF00891.16;Methyltransf_2;	409	279	216	242	439	250	12.18	6.49	8.17	7.36	12.49	7.37	8.95	9.07	0.329177	0.698216	0.95273
UDP-Glucosyltransferase	UGT
TRINITY_DN55667_c0_g2	1890	TRINITY_DN55667_c0_g2_i1;TRINITY_DN55667_c0_g2_i2	glucosyltransferase [Dianthus caryophyllus]	-	up	no	Limonoid UDP-Glucosyltransferase OS=Citrus unshiu PE=2 SV=1	GO:0009813(flavonoid biosynthetic process);GO:0043231(intracellular membrane-bounded organelle);GO:0052696(flavonoid glucuronidation);GO:0080043(quercetin 3-O-glucosyltransferase activity);GO:0080044(quercetin 7-O-glucosyltransferase activity)	COG1819(Transferase)	NA	NA	NA	NA(NA)	A0A0J8BI79.1 PF00201.16;UDPGT;	871	292	12510	564	781	264	17.01	4.43	313.92	11.32	14.58	5.15	111.79	10.35	3.58616	0.0054629	0.0510146
TRINITY_DN26095_c1_g1	1085	TRINITY_DN26095_c1_g1_i1	UDP-glycosyltransferase 83A1-like [Rosa chinensis]	-	up	no	Limonoid UDP-Glucosyltransferase OS=Citrus unshiu PE=2 SV=1	GO:0009813(flavonoid biosynthetic process);GO:0043231(intracellular membrane-bounded organelle);GO:0052696(flavonoid glucuronidation);GO:0080043(quercetin 3-O-glucosyltransferase activity);GO:0080044(quercetin 7-O-glucosyltransferase activity)	COG1819(Transferase)	NA	NA	NA	NA(NA)	M5WLW6.1 PF00201.16;UDPGT;	204	0	2	0	1	107	7.35	0	0.09	0	0.03	3.82	2.48	1.28	1.03605	0.647228	0.939224
TRINITY_DN42942_c0_g2	250	TRINITY_DN42942_c0_g2_i1	UDP-Glucosyltransferase [Dorcoceras hygrometricum]	FG3	down	no	UDP-glycosyltransferase 79B30 OS=Glycine max GN=FG3 PE=1 SV=2	GO:0009813(flavonoid biosynthetic process);GO:0043231(intracellular membrane-bounded organelle);GO:0052696(flavonoid glucuronidation);GO:0080043(quercetin 3-O-glucosyltransferase activity);GO:0080044(quercetin 7-O-glucosyltransferase activity)	COG1819(Transferase)	K22794	flavonol-3-O-glucoside/galactoside glucosyltransferase	EC:2.4.1.239 2.4.1.-	soe00944(Flavone and flavonol biosynthesis)	A0A0J8B8V3.1 PF00201.16;UDPGT;	0	0	9	2	26	0	0	0	4.59	1.21	14.53	0	1.53	5.25	-1.7788	1	1
Glutathione S-Transferase	GST
TRINITY_DN56642_c2_g3	969	TRINITY_DN56642_c2_g3_i1;TRINITY_DN56642_c2_g3_i2	PREDICTED: Glutathione S-Transferase U10 [Beta vulgaris subsp. vulgaris]	GSTU9	up	yes	Glutathione S-Transferase U9 OS=Arabidopsis thaliana GN=GSTU9 PE=2 SV=1	GO:0004364(glutathione transferase activity);GO:0005737(cytoplasm);GO:0006749(glutathione metabolic process);GO:0009407(toxin catabolic process)	ENOG410XSIX(glutathione Stransferase)	K00799	Glutathione S-Transferase	EC:2.5.1.18	bvg00480(Glutathione metabolism)	A0A0J8F4S5.1 PF13417.4;GST_N_3;	1054	96	30250	19	85	365	44.49	3.16	1600.34	0.84	3.46	15.29	549.33	6.53	6.62204	0.00025702	0.00605616
TRINITY_DN57443_c1_g6	1017	TRINITY_DN57443_c1_g6_i1;TRINITY_DN57443_c1_g6_i2;TRINITY_DN57443_c1_g6_i3	Glutathione S-Transferase-like protein [Dianthus caryophyllus]	GSTF11	down	yes	Glutathione S-Transferase F11 OS=Arabidopsis thaliana GN=GSTF11 PE=2 SV=1	GO:0004364(glutathione transferase activity);GO:0005737(cytoplasm);GO:0006749(glutathione metabolic process)	COG0625(glutathione Stransferase)	K00799	Glutathione S-Transferase	EC:2.5.1.18	pmum00480(Glutathione metabolism)	M5WTI5.1 PF00043.23;GST_C;	9	4	8	35	1306	38	0.42	0.15	0.46	1.4	56.65	1.5	0.34	19.85	-5.4448	0.000382866	0.00787049
TRINITY_DN55387_c2_g12	770	TRINITY_DN55387_c2_g12_i1	Glutathione S-Transferase F13-like [Chenopodium quinoa]	GSTF13	up	no	Glutathione S-Transferase F13 OS=Arabidopsis thaliana GN=GSTF13 PE=3 SV=1	GO:0004364(glutathione transferase activity);GO:0005737(cytoplasm);GO:0006749(glutathione metabolic process)	COG0625(glutathione Stransferase)	K00799	Glutathione S-Transferase	EC:2.5.1.18	soe00480(Glutathione metabolism)	D7TNZ9.1 PF00043.23;GST_C;	142	396	2971	405	417	140	8.24	18.2	215.28	24.1	23.11	8.05	80.57	18.42	2.34251	0.0382453	0.221456
TRINITY_DN7509_c0_g1	882	TRINITY_DN7509_c0_g1_i1	Glutathione S-Transferase U9-like [Chenopodium quinoa]	GSTU9	down	no	Glutathione S-Transferase U9 OS=Arabidopsis thaliana GN=GSTU9 PE=2 SV=1	GO:0004364(glutathione transferase activity);GO:0005737(cytoplasm);GO:0006749(glutathione metabolic process);GO:0009407(toxin catabolic process)	ENOG410XSIX(glutathione Stransferase)	K00799	Glutathione S-Transferase	EC:2.5.1.18	bvg00480(Glutathione metabolism)	F6GT86.1 PF13417.4;GST_N_3;	14	5	0	109	55	8	0.67	0.19	0	5.32	2.5	0.38	0.29	2.73	-3.05077	0.0667097	0.325321
TRINITY_DN58364_c2_g1	1305	TRINITY_DN58364_c2_g1_i1;TRINITY_DN58364_c2_g1_i2	Glutathione S-Transferase U10-like [Spinacia oleracea]	GSTU9	up	no	Glutathione S-Transferase U9 OS=Arabidopsis thaliana GN=GSTU9 PE=2 SV=1	GO:0004364(glutathione transferase activity);GO:0005737(cytoplasm);GO:0006749(glutathione metabolic process);GO:0009407(toxin catabolic process)	ENOG410XSIX(glutathione Stransferase)	K00799	Glutathione S-Transferase	EC:2.5.1.18	soe00480(Glutathione metabolism)	A0A0J8CB42.1 PF02798.18;GST_N;	1200	30	662	66	94	422	49.55	1.12	31.63	2.84	3.62	19.31	27.43	8.59	1.97347	0.0818814	0.371673
TRINITY_DN56642_c2_g2	503	TRINITY_DN56642_c2_g2_i1;TRINITY_DN56642_c2_g2_i2	PREDICTED: Glutathione S-Transferase U10 [Beta vulgaris subsp. vulgaris]	GSTU9	up	no	Glutathione S-Transferase U9 OS=Arabidopsis thaliana GN=GSTU9 PE=2 SV=1	GO:0004364(glutathione transferase activity);GO:0005737(cytoplasm);GO:0006749(glutathione metabolic process);GO:0009407(toxin catabolic process)	ENOG410XSIX(glutathione Stransferase)	K00799	Glutathione S-Transferase	EC:2.5.1.18	bvg00480(Glutathione metabolism)	F6GT86.1 PF00043.23;GST_C;	131	0	113	2	0	30	17.57	0	16.54	0.25	0	3.57	11.37	1.27	3.21677	0.106743	0.438792
TRINITY_DN61477_c2_g4	2475	TRINITY_DN61477_c2_g4_i1;TRINITY_DN61477_c2_g4_i2;TRINITY_DN61477_c2_g4_i3;TRINITY_DN61477_c2_g4_i4	Glutathione S-Transferase T1-like [Spinacia oleracea]	GSTT1	up	no	Glutathione S-Transferase T1 OS=Arabidopsis thaliana GN=GSTT1 PE=2 SV=1	GO:0004364(glutathione transferase activity);GO:0005737(cytoplasm);GO:0006749(glutathione metabolic process)	COG0625(glutathione Stransferase)	K00799	Glutathione S-Transferase	EC:2.5.1.18	soe00480(Glutathione metabolism)	B9GKJ1.2 PF13410.4;GST_C_2;	3912	400	609	552	23	1074	54.4	4.18	11.96	8.36	0.45	23.83	23.51	10.88	1.67251	0.155009	0.542188
TRINITY_DN25397_c0_g1	1182	TRINITY_DN25397_c0_g1_i1;TRINITY_DN25397_c0_g1_i2	PREDICTED: Glutathione S-Transferase L3 isoform X2 [Beta vulgaris subsp. vulgaris]	GSTL3	down	no	Glutathione S-Transferase L3 OS=Arabidopsis thaliana GN=GSTL3 PE=2 SV=1	GO:0004364(glutathione transferase activity);GO:0005737(cytoplasm);GO:0006749(glutathione metabolic process);GO:0010731(protein glutathionylation)	ENOG410XSIX(glutathione Stransferase)	K00799	Glutathione S-Transferase	EC:2.5.1.18	soe00480(Glutathione metabolism)	M7YLR0.1 PF13410.4;GST_C_2;	173	198	142	419	490	624	5.67	5.04	5.81	13.81	15.35	19.92	5.51	16.36	-1.19103	0.161308	0.554432
TRINITY_DN55501_c0_g1	900	TRINITY_DN55501_c0_g1_i1;TRINITY_DN55501_c0_g1_i2	PREDICTED: Glutathione S-Transferase U8 [Beta vulgaris subsp. vulgaris]	GSTU8	down	no	Glutathione S-Transferase U8 OS=Arabidopsis thaliana GN=GSTU8 PE=2 SV=1	GO:0004364(glutathione transferase activity);GO:0005737(cytoplasm);GO:0006749(glutathione metabolic process);GO:0009407(toxin catabolic process)	ENOG410XSIX(glutathione Stransferase)	K00799	Glutathione S-Transferase	EC:2.5.1.18	bvg00480(Glutathione metabolism)	A0A072VR29.1 PF00043.23;GST_C;	26	11	12	40	88	74	1.21	0.4	0.81	1.9	3.9	3.4	0.81	3.07	-1.68378	0.168789	0.567278
TRINITY_DN59725_c1_g5	2287	TRINITY_DN59725_c1_g5_i1;TRINITY_DN59725_c1_g5_i2;TRINITY_DN59725_c1_g5_i3	Glutathione S-Transferase [Actinidia chinensis var. chinensis]	GSTU18	up	no	Glutathione S-Transferase U18 OS=Arabidopsis thaliana GN=GSTU18 PE=2 SV=1	GO:0004364(glutathione transferase activity);GO:0005737(cytoplasm);GO:0006749(glutathione metabolic process);GO:0009407(toxin catabolic process)	ENOG410XSIX(glutathione Stransferase)	K00799	Glutathione S-Transferase	EC:2.5.1.18	soe00480(Glutathione metabolism)	F6HPH1.1 PF00043.23;GST_C;	774	379	1829	666	765	264	27.38	10.28	87.69	21.87	23.7	8.05	41.78	17.87	1.21575	0.186075	0.597645
TRINITY_DN58704_c0_g3	1511	TRINITY_DN58704_c0_g3_i1;TRINITY_DN58704_c0_g3_i2;TRINITY_DN58704_c0_g3_i3	Glutathione S-Transferase/chloride channel, C-terminal [Cinnamomum micranthum f. kanehirae]	GSTU21	up	no	Glutathione S-Transferase U21 OS=Arabidopsis thaliana GN=GSTU21 PE=3 SV=1	GO:0004364(glutathione transferase activity);GO:0005737(cytoplasm);GO:0006749(glutathione metabolic process);GO:0009407(toxin catabolic process)	ENOG410XSIX(glutathione Stransferase)	K00799	Glutathione S-Transferase	EC:2.5.1.18	mdm00480(Glutathione metabolism)	A0A0J8BAU3.1 PF00043.23;GST_C;	242	198	1500	161	811	450	9.06	6.04	76.75	6.51	29.45	17.89	30.62	17.95	1.02575	0.299427	0.740123
TRINITY_DN62068_c1_g7	966	TRINITY_DN62068_c1_g7_i1;TRINITY_DN62068_c1_g7_i2	Glutathione S-Transferase-like [Spinacia oleracea]	GST	up	no	Glutathione S-Transferase OS=Silene vulgaris GN=GST PE=1 SV=3	GO:0004364(glutathione transferase activity);GO:0005737(cytoplasm);GO:0006749(glutathione metabolic process)	COG0625(glutathione Stransferase)	K00799	Glutathione S-Transferase	EC:2.5.1.18	soe00480(Glutathione metabolism)	A0A0J8E0F9.1 PF00043.23;GST_C;	115	350	50	91	126	186	7.14	14.92	4.42	8.89	8.69	9.6	8.83	9.06	0.8081	0.451262	0.855128
TRINITY_DN62068_c1_g8	1044	TRINITY_DN62068_c1_g8_i1;TRINITY_DN62068_c1_g8_i2	Glutathione S-Transferase-like [Chenopodium quinoa]	GST	up	no	Glutathione S-Transferase OS=Silene vulgaris GN=GST PE=1 SV=3	GO:0004364(glutathione transferase activity);GO:0005737(cytoplasm);GO:0006749(glutathione metabolic process)	COG0625(glutathione Stransferase)	K00799	Glutathione S-Transferase	EC:2.5.1.18	bvg00480(Glutathione metabolism)	A0A0J8B3S1.1 PF00043.23;GST_C;	572	894	475	860	503	145	25.1	30.64	26.31	37.96	20.74	6.33	27.35	21.68	0.675781	0.454926	0.857103
TRINITY_DN45468_c0_g1	856	TRINITY_DN45468_c0_g1_i1	PREDICTED: Glutathione S-Transferase U7 [Beta vulgaris subsp. vulgaris]	GSTU7	down	no	Glutathione S-Transferase U7 OS=Arabidopsis thaliana GN=GSTU7 PE=2 SV=1	GO:0004364(glutathione transferase activity);GO:0005737(cytoplasm);GO:0006749(glutathione metabolic process);GO:0009407(toxin catabolic process)	ENOG410XSIX(glutathione Stransferase)	K00799	Glutathione S-Transferase	EC:2.5.1.18	bvg00480(Glutathione metabolism)	A0A072VR29.1 PF00043.23;GST_C;	0	53	0	34	98	44	0	2.08	0	1.73	4.66	2.17	0.69	2.85	-1.12173	0.541157	0.896462
TRINITY_DN60352_c0_g3	1720	TRINITY_DN60352_c0_g3_i1;TRINITY_DN60352_c0_g3_i2;TRINITY_DN60352_c0_g3_i3;TRINITY_DN60352_c0_g3_i4	Glutathione S-Transferase T1 [Sesamum indicum]	GSTT1	down	no	Glutathione S-Transferase T1 OS=Arabidopsis thaliana GN=GSTT1 PE=2 SV=1	GO:0004364(glutathione transferase activity);GO:0005737(cytoplasm);GO:0006749(glutathione metabolic process)	COG0625(glutathione Stransferase)	K00799	Glutathione S-Transferase	EC:2.5.1.18	sind00480(Glutathione metabolism)	B9GKJ1.2 PF02798.18;GST_N;	298	91	263	278	460	290	12.11	2.05	10.03	10.38	15.06	8.47	8.06	11.3	-0.298475	0.738866	0.963411
TRINITY_DN52699_c0_g1	968	TRINITY_DN52699_c0_g1_i1	Glutathione S-Transferase T1-like [Spinacia oleracea]	GSTT1	up	no	Glutathione S-Transferase T1 OS=Arabidopsis thaliana GN=GSTT1 PE=2 SV=1	GO:0004364(glutathione transferase activity);GO:0005737(cytoplasm);GO:0006749(glutathione metabolic process)	COG0625(glutathione Stransferase)	K00799	Glutathione S-Transferase	EC:2.5.1.18	soe00480(Glutathione metabolism)	A0A0J8F842.1 PF02798.18;GST_N;	267	154	510	230	567	301	11.2	5.07	26.96	9.87	22.71	12.5	14.41	15.03	0.228464	0.795997	0.972547
TRINITY_DN60024_c3_g8	1113	TRINITY_DN60024_c3_g8_i1;TRINITY_DN60024_c3_g8_i2	probable Glutathione S-Transferase [Chenopodium quinoa]	GSTU28	up	no	Glutathione S-Transferase U28 OS=Arabidopsis thaliana GN=GSTU28 PE=3 SV=1	GO:0004364(glutathione transferase activity);GO:0005737(cytoplasm);GO:0006749(glutathione metabolic process);GO:0009407(toxin catabolic process)	ENOG410XSIX(glutathione Stransferase)	K00799	Glutathione S-Transferase	EC:2.5.1.18	ghi00480(Glutathione metabolism)	A0A0B0MEY3.1 PF00043.23;GST_C;	160	49	547	53	514	505	7.31	1.77	31.18	2.48	22.38	22.85	13.42	15.9	0.0423898	0.969608	0.999647
TRINITY_DN59704_c0_g8	604	TRINITY_DN59704_c0_g8_i1	Glutathione S-Transferase T1-like [Spinacia oleracea]	GSTT1	up	no	Glutathione S-Transferase T1 OS=Arabidopsis thaliana GN=GSTT1 PE=2 SV=1	GO:0004364(glutathione transferase activity);GO:0005737(cytoplasm);GO:0006749(glutathione metabolic process)	COG0625(glutathione Stransferase)	K00799	Glutathione S-Transferase	EC:2.5.1.18	soe00480(Glutathione metabolism)	B9GKJ1.2 PF13410.4;GST_C_2;	13	0	55	4	2	0	1.11	0	5.74	0.35	0.16	0	2.28	0.17	3.7454	1	1
TRINITY_DN55023_c0_g1	648	TRINITY_DN55023_c0_g1_i1;TRINITY_DN55023_c0_g1_i2;TRINITY_DN55023_c0_g1_i3;TRINITY_DN55023_c0_g1_i4;TRINITY_DN55023_c0_g1_i5	Glutathione S-Transferase [Coccomyxa subellipsoidea C-169]	gst2	down	no	Glutathione S-Transferase 2 OS=Schizosaccharomyces pombe (strain 972 / ATCC 24843) GN=gst2 PE=2 SV=1	GO:0004364(glutathione transferase activity);GO:0005634(nucleus);GO:0005737(cytoplasm);GO:0005829(cytosol);GO:1990748(cellular detoxification)	COG0625(glutathione Stransferase)	K00799	Glutathione S-Transferase	EC:2.5.1.18	csl00480(Glutathione metabolism)	K5VQU3.1 PF00043.23;GST_C;	0	0	0	0	256	0	0	0	0	0	29.17	0	0	9.72	-Inf	1	1
TRINITY_DN20242_c0_g1	714	TRINITY_DN20242_c0_g1_i1	Glutathione S-Transferase [Klebsormidium nitens]	GSTU28	no	no	Glutathione S-Transferase U28 OS=Arabidopsis thaliana GN=GSTU28 PE=3 SV=1	GO:0004364(glutathione transferase activity);GO:0005737(cytoplasm);GO:0006749(glutathione metabolic process)	ENOG410XSIX(glutathione Stransferase)	K00799	Glutathione S-Transferase	EC:2.5.1.18	csl00480(Glutathione metabolism)	K2SJD8.1 PF13417.4;GST_N_3;	0	0	0	0	0	0	0	0	0	0	0	0	0	0	0	1	1
TRINITY_DN61422_c0_g4	1642	TRINITY_DN61422_c0_g4_i1	inactive Glutathione S-Transferase D3-like [Quercus suber]	GstD1	down	no	Glutathione S-Transferase 1, isoform D OS=Anopheles gambiae GN=GstD1 PE=1 SV=1	GO:0004364(glutathione transferase activity);GO:0005737(cytoplasm);GO:0006749(glutathione metabolic process)	COG0625(glutathione Stransferase)	K00799	Glutathione S-Transferase	EC:2.5.1.18	ccaj00480(Glutathione metabolism)	E5A874.1 PF00043.23;GST_C;	0	0	0	0	2	0	0	0	0	0	0.04	0	0	0.01	-Inf	1	1
TRINITY_DN57443_c1_g9	282	TRINITY_DN57443_c1_g9_i1	Glutathione S-Transferase like protein [Dianthus caryophyllus]	GSTF12	down	no	Glutathione S-Transferase F12 OS=Arabidopsis thaliana GN=GSTF12 PE=1 SV=1	GO:0004364(glutathione transferase activity);GO:0005737(cytoplasm);GO:0006749(glutathione metabolic process)	ENOG4111Q0I(Glutathione S-Transferase, C-terminal domain)	K00799	Glutathione S-Transferase	EC:2.5.1.18	cpap00480(Glutathione metabolism)	A0A067F275.1 PF02798.18;GST_N;	4	0	0	3	37	0	1.84	0	0	1.45	16.45	0	0.61	5.97	-3.2908	1	1
TRINITY_DN51138_c0_g1	310	TRINITY_DN51138_c0_g1_i1	PREDICTED: Glutathione S-Transferase U8 [Beta vulgaris subsp. vulgaris]	GSTU8	up	no	Glutathione S-Transferase U8 OS=Arabidopsis thaliana GN=GSTU8 PE=2 SV=1	GO:0004364(glutathione transferase activity);GO:0005737(cytoplasm);GO:0006749(glutathione metabolic process);GO:0009407(toxin catabolic process)	ENOG410XSIX(glutathione Stransferase)	K00799	Glutathione S-Transferase	EC:2.5.1.18	bvg00480(Glutathione metabolism)	A0A0J8BAX0.1 PF00043.23;GST_C;	0	0	5	0	4	0	0	0	1.67	0	1.43	0	0.56	0.48	0.2224	1	1
2-hydroxyisoflavanone dehydratase	HIDM
TRINITY_DN61736_c0_g8	1184	TRINITY_DN61736_c0_g8_i1	PREDICTED: 2-hydroxyisoflavanone dehydratase [Beta vulgaris subsp. vulgaris]	HIDM	up	yes	2-hydroxyisoflavanone dehydratase OS=Glycyrrhiza echinata GN=HIDM PE=1 SV=1	GO:0009717(isoflavonoid biosynthetic process);GO:0033987(2-hydroxyisoflavanone dehydratase activity);GO:0046287(isoflavonoid metabolic process);GO:0052689(carboxylic ester hydrolase activity)	COG0657(alpha beta hydrolase fold-3 domain protein)	K13258	2-hydroxyisoflavanone dehydratase	EC:4.2.1.105	mtr00943(Isoflavonoid biosynthesis)	A0A0J8BRL7.1 PF07859.11;Abhydrolase_3;	834	908	72	57	94	19	26.85	22.85	2.94	1.87	2.89	0.61	17.55	1.79	3.77425	0.000747699	0.0120266
TRINITY_DN50141_c0_g1	827	TRINITY_DN50141_c0_g1_i1;TRINITY_DN50141_c0_g1_i2	probable carboxylesterase 7 [Chenopodium quinoa]	-	down	no	-	-	COG0657(alpha beta hydrolase fold-3 domain protein)	K13258	2-hydroxyisoflavanone dehydratase	EC:4.2.1.105	cam00943(Isoflavonoid biosynthesis)	W9SMM8.1 PF07859.11;Abhydrolase_3;	63	21	3	156	160	177	3.57	0.94	0.21	8.65	8.65	9.35	1.57	8.88	-2.29456	0.0681976	0.329922
TRINITY_DN42035_c0_g1	1194	TRINITY_DN42035_c0_g1_i1	PREDICTED: 2-hydroxyisoflavanone dehydratase [Beta vulgaris subsp. vulgaris]	HIDM	up	no	2-hydroxyisoflavanone dehydratase OS=Glycyrrhiza echinata GN=HIDM PE=1 SV=1	GO:0009717(isoflavonoid biosynthetic process);GO:0033987(2-hydroxyisoflavanone dehydratase activity);GO:0046287(isoflavonoid metabolic process);GO:0052689(carboxylic ester hydrolase activity)	COG0657(alpha beta hydrolase fold-3 domain protein)	K13258	2-hydroxyisoflavanone dehydratase	EC:4.2.1.105	vra00943(Isoflavonoid biosynthesis)	A0A0J8DW49.1 PF07859.11;Abhydrolase_3;	354	681	43	185	622	340	11.28	16.96	1.74	6.02	18.92	10.72	9.99	11.89	0.390456	0.694359	0.952045
TRINITY_DN53561_c0_g1	1672	TRINITY_DN53561_c0_g1_i1	probable carboxylesterase 6 [Chenopodium quinoa]	CXE6	down	no	Probable carboxylesterase 6 OS=Arabidopsis thaliana GN=CXE6 PE=2 SV=1	GO:0005634(nucleus);GO:0052689(carboxylic ester hydrolase activity)	COG0657(alpha beta hydrolase fold-3 domain protein)	K13258	2-hydroxyisoflavanone dehydratase	EC:4.2.1.105	lang00943(Isoflavonoid biosynthesis)	A0A0J8C8G3.1 PF07859.11;Abhydrolase_3;	25	169	27	71	298	11	0.53	2.77	0.73	1.53	6.01	0.23	1.34	2.59	-0.171625	0.901736	0.993604
TRINITY_DN55646_c0_g11	357	TRINITY_DN55646_c0_g11_i1	hypothetical protein SOVF_141720 [Spinacia oleracea]	HIDH	up	no	2-hydroxyisoflavanone dehydratase OS=Glycine max GN=HIDH PE=1 SV=1	GO:0009717(isoflavonoid biosynthetic process);GO:0033987(2-hydroxyisoflavanone dehydratase activity);GO:0046287(isoflavonoid metabolic process);GO:0052689(carboxylic ester hydrolase activity)	COG0657(alpha beta hydrolase fold-3 domain protein)	K13258	2-hydroxyisoflavanone dehydratase	EC:4.2.1.105	gmx00943(Isoflavonoid biosynthesis)	A0A0J8CQ53.1 PF07859.11;Abhydrolase_3;	20	1	0	0	4	3	5.26	0.23	0	0	1.01	0.79	1.83	0.6	1.6088	1	1
