# Supplementary material for: Integrated analysis of transcriptomics and metabolomics and high-throughput amplicon sequencing reveals the synergistic effects of secondary metabolites and rhizosphere microbiota on root rot resistance in Psammosilene tunicoides
Source: Front Microbiol. 2025 Apr 14;16:1554406. doi: 10.3389/fmicb.2025.1554406 (PMC12034638; doi:10.3389/fmicb.2025.1554406)
Supplement: Supplementary file 6 [file Table_6.xlsx]

## Sheet: Sheet1
Genus	log2FC	wilcox.test.p_value	q_value	significance	regulation	mean	mean_HS	mean_DS	H_SI1	H_SI2	H_SI3	H_SI4	H_SI5	H_SI6	D_SI1	D_SI2	D_SI3	D_SI4	D_SI5	D_SI6
g__Lamprospora	-4.47	0.0028	0.5513	yes	down	0.0231	0.002	0.0443	0.011739	0	0	0	0	0	0.019785	0.160764	0.027641	0.024731	0.019112	0.013871
g__Conocybe	Inf	0.0074	0.5513	yes	up	0.0652	0.1305	0	0.007826	0.009598	0.023663	0	0.169266	0.572603	0	0	0	0	0	0
g__Pseudoomphalina	Inf	0.0074	0.5513	yes	up	0.0519	0.1038	0	0.009782	0.157405	0.003944	0.022031	0	0.429452	0	0	0	0	0	0
g__Sordariomycetes_unclassified	-3.24	0.0104	0.5513	yes	down	0.1469	0.0281	0.2656	0.039129	0.036472	0.035494	0.029899	0.011284	0.016162	0.719691	0.056886	0.261333	0.14164	0.035835	0.378473
g__Conlarium	-2.68	0.0145	0.5513	yes	down	0.0326	0.0088	0.0563	0	0.034552	0	0	0	0.018471	0.158283	0.029679	0.030154	0.020234	0.059726	0.039631
g__Agaricaceae_unclassified	5.23	0.0156	0.5513	yes	up	0.1749	0.3407	0.0091	0.825622	0.005759	0.035494	0.165232	0.564219	0.447923	0	0.027206	0	0	0.021501	0.005945
g__Auricularia	Inf	0.0222	0.5513	yes	up	0.2816	0.5633	0	0	0.019196	1.60117	1.04175	0.717687	0	0	0	0	0	0	0
g__Latorua	Inf	0.0222	0.5513	yes	up	0.0123	0.0247	0	0	0.003839	0.003944	0.004721	0.135413	0	0	0	0	0	0	0
g__Embellisia	-Inf	0.0222	0.5513	yes	down	0.0117	0	0.0234	0	0	0	0	0	0	0.089034	0	0	0.022483	0.016723	0.011889
g__Valsaria	-Inf	0.0222	0.5513	yes	down	0.0046	0	0.0091	0	0	0	0	0	0	0.007419	0.009893	0	0.031476	0	0.005945
g__Botryosphaeria	-3.54	0.0326	0.5513	yes	down	0.0126	0.002	0.0233	0	0	0.011831	0	0	0	0.017312	0.091512	0.007538	0	0.009556	0.013871
g__Fusarium	-2.49	0.037	0.5513	yes	down	0.1258	0.038	0.2135	0.039129	0.055668	0.003944	0	0	0.129297	0.415492	0.183023	0.484973	0.101171	0.019112	0.07728
g__Ochroconis	-1.43	0.037	0.5513	yes	down	0.0561	0.0304	0.0818	0.058693	0.047989	0.015775	0	0	0.060031	0.024732	0.081619	0.11559	0.137143	0.07406	0.057464
g__Minimedusa	-2.19	0.0374	0.5513	yes	down	6.7845	2.4397	11.1293	5.33719	3.20376	0.79664	0.46265	2.17789	2.65983	18.5809	16.1234	1.1961	18.919	4.25008	7.70618
g__Eupenicillium	-1.62	0.0374	0.5513	yes	down	0.1648	0.081	0.2486	0.043042	0.101737	0.0631	0.018884	0.185064	0.073884	0.2028	0.370993	0.299025	0.413678	0.155287	0.049538
g__Rhinocladiella	-1.12	0.0374	0.5513	yes	down	0.149	0.0937	0.2042	0.201514	0.161244	0.053241	0.003147	0	0.143151	0.2028	0.269588	0.150769	0.098923	0.301018	0.202116
g__Cotylidia	3.72	0.0463	0.5513	yes	up	0.0524	0.0974	0.0074	0	0.011517	0.005916	0.124317	0.331761	0.110826	0.039571	0	0.005026	0	0	0
g__Glomerella	2.81	0.0493	0.5513	yes	up	0.0104	0.0182	0.0026	0.021521	0.063346	0.007888	0.004721	0	0.011544	0	0	0	0	0	0.015852
g__Paraglomus	-4.95	0.0495	0.5513	yes	down	0.0111	0.0007	0.0216	0.003913	0	0	0	0	0	0	0.039573	0	0.058455	0.021501	0.009908
g__Rhizosphaera	-2.08	0.0505	0.5513	no	down	0.0243	0.0093	0.0393	0.007826	0.047989	0	0	0	0	0.009893	0.027206	0.145743	0.006745	0.028668	0.017834
g__Cryptococcus	-0.53	0.0547	0.5513	no	down	3.8156	3.1203	4.511	8.35404	3.24983	1.06087	0.369805	2.59541	3.09159	3.79384	4.07845	3.27169	7.06401	5.37054	3.4875
g__Dendryphion	-0.97	0.0547	0.5513	no	down	0.9383	0.6339	1.2427	0.745407	0.783185	0.209019	0.147922	0.53488	1.38302	1.66444	2.03552	1.08805	0.625014	1.01295	1.0304
g__Bifiguratus	1.5	0.0547	0.5513	no	up	0.0492	0.0727	0.0257	0.158472	0.061426	0.027606	0.025178	0.106073	0.057722	0.034624	0.037099	0.022615	0	0.035835	0.023778
g__Saccharomycetales_unclassified	Inf	0.0585	0.5513	no	up	0.0098	0.0197	0	0.031303	0.061426	0	0	0	0.025398	0	0	0	0	0	0
g__Helicomyces	-Inf	0.0585	0.5513	no	down	0.0077	0	0.0153	0	0	0	0	0	0	0	0.019786	0.045231	0.026979	0	0
g__Roussoella	-Inf	0.0585	0.5513	no	down	0.0022	0	0.0044	0	0	0	0	0	0	0	0.012366	0	0.004497	0.009556	0
g__Lecanicillium	2.46	0.0678	0.5513	no	up	0.024	0.0406	0.0074	0.007826	0.103657	0.017747	0	0.045138	0.069266	0.032151	0.012366	0	0	0	0
g__Melanocarpus	-2.06	0.0678	0.5513	no	down	0.0145	0.0056	0.0233	0.005869	0	0.027606	0	0	0	0.056883	0.024733	0.007538	0	0.043003	0.007926
g__Coniochaetaceae_unclassified	-3.72	0.0742	0.5513	no	down	0.0092	0.0013	0.0171	0.007826	0	0	0	0	0	0.029678	0	0.057795	0.011241	0	0.003963
g__Platygloeaceae_unclassified	-1.2	0.0761	0.5513	no	down	0.0603	0.0366	0.084	0	0.172761	0.009859	0	0	0.036942	0.039571	0.225069	0.055282	0.137143	0.009556	0.037649
g__Sporobolomyces	2.5	0.0761	0.5513	no	up	0.0103	0.0175	0.0031	0.02739	0.036472	0.003944	0.003147	0.024826	0.009236	0.009893	0	0	0	0.004778	0.003963
g__Agaricomycetes_unclassified	3.77	0.0782	0.5513	no	up	15.9549	29.7283	2.1814	0.616282	5.39207	55.9837	83.9347	30.3076	2.13572	0.608399	1.54086	1.02774	0.157378	6.74184	3.01193
g__Gibberella	-1.01	0.0782	0.5513	no	down	15.5612	10.3371	20.7853	14.6186	10.6325	3.2536	1.55476	6.64876	25.3146	12.5266	10.232	26.1358	35.4077	21.2743	19.1357
g__Thelonectria	0.87	0.0782	0.5513	no	up	0.3027	0.3912	0.2141	0.025434	0.055668	0.037466	0.088124	2.09213	0.048487	0.420438	0.331421	0.138205	0.078689	0.145731	0.170412
g__Corynespora	-0.89	0.0782	0.5513	no	down	0.1374	0.0964	0.1784	0.072389	0.0883	0.023663	0.012589	0.169266	0.212417	0.267102	0.222596	0.243743	0.087682	0.138564	0.110966
g__Ophiocordycipitaceae_unclassified	-2.46	0.0874	0.5513	no	down	0.0046	0.0014	0.0077	0	0.003839	0	0	0	0.004618	0	0.009893	0.020103	0.006745	0.009556	0
g__Torula	5.07	0.1062	0.5513	no	up	0.1813	0.3521	0.0105	0.043042	1.58364	0.370714	0	0.106073	0.009236	0.012366	0.012366	0	0	0.004778	0.033686
g__Sebacina	-1.75	0.1068	0.5513	no	down	0.0498	0.0228	0.0767	0.044998	0.036472	0	0	0	0.055413	0.022258	0.155817	0.125641	0.040469	0.019112	0.097095
g__Pyrenochaeta	2.65	0.1093	0.5513	no	up	0.5979	1.0316	0.1643	0.491069	4.52827	0.573817	0.040915	0.246	0.30939	0.133551	0.116245	0.374409	0.101171	0.109895	0.150596
g__Haematonectria	-3.31	0.1215	0.5513	no	down	0.0795	0.0146	0.1444	0.021521	0	0.003944	0	0	0.06234	0.719691	0.069252	0	0.033724	0.02389	0.019815
g__Coniella	3.08	0.1275	0.5513	no	up	0.107	0.1913	0.0227	0.882359	0.026874	0.029578	0	0.155725	0.053104	0.027205	0.049466	0.020103	0.022483	0.016723	0
g__Drechslera	-Inf	0.1396	0.5513	no	down	0.0256	0	0.0513	0	0	0	0	0	0	0	0	0	0	0.258015	0.049538
g__Flagelloscypha	Inf	0.1396	0.5513	no	up	0.0156	0.0313	0	0.178037	0.009598	0	0	0	0	0	0	0	0	0	0
g__Glomeromycetes_unclassified	-Inf	0.1396	0.5513	no	down	0.0132	0	0.0264	0	0	0	0	0	0	0.019785	0.138504	0	0	0	0
g__Uncobasidium	Inf	0.1396	0.5513	no	up	0.0049	0.0098	0	0	0	0	0.003147	0	0.055413	0	0	0	0	0	0
g__Pseudaleuria	-Inf	0.1396	0.5513	no	down	0.0046	0	0.0092	0	0	0	0	0	0	0	0.049466	0	0	0	0.005945
g__Waitea	-Inf	0.1396	0.5513	no	down	0.0037	0	0.0074	0	0	0	0	0	0	0	0	0.022615	0	0	0.021797
g__Cladorrhinum	-Inf	0.1396	0.5513	no	down	0.0036	0	0.0073	0	0	0	0	0	0	0	0	0	0	0.011945	0.031705
g__Thanatephorus	Inf	0.1396	0.5513	no	up	0.0029	0.0058	0	0.021521	0.013437	0	0	0	0	0	0	0	0	0	0
g__Powellomyces	Inf	0.1396	0.5513	no	up	0.0026	0.0052	0	0	0.005759	0.025634	0	0	0	0	0	0	0	0	0
g__Acaulospora	-Inf	0.1396	0.5513	no	down	0.0026	0	0.0052	0	0	0	0	0	0	0	0.019786	0	0.011241	0	0
g__Paratritirachium	-Inf	0.1396	0.5513	no	down	0.0021	0	0.0042	0	0	0	0	0	0	0	0.004947	0.020103	0	0	0
g__Tetragoniomyces	-Inf	0.1396	0.5513	no	down	0.0021	0	0.0041	0	0	0	0	0	0	0.019785	0.004947	0	0	0	0
g__Ajellomyces	-Inf	0.1396	0.5513	no	down	0.0019	0	0.0038	0	0	0	0	0	0	0	0	0	0	0.007167	0.015852
g__Gibellulopsis	-Inf	0.1396	0.5513	no	down	0.0019	0	0.0037	0	0	0	0	0	0	0.012366	0	0.010051	0	0	0
g__Olpidium	-Inf	0.1396	0.5513	no	down	0.0016	0	0.0032	0	0	0	0	0	0	0	0	0	0.011241	0	0.007926
g__Bovista	-Inf	0.1396	0.5513	no	down	0.0013	0	0.0025	0	0	0	0	0	0	0	0	0	0	0.007167	0.007926
g__Phoma	Inf	0.1396	0.5513	no	up	0.0012	0.0025	0	0	0.005759	0	0	0	0.009236	0	0	0	0	0	0
g__Geastrum	Inf	0.1396	0.5513	no	up	0.0011	0.0023	0	0	0.007678	0.005916	0	0	0	0	0	0	0	0	0
g__Cortinarius	Inf	0.1396	0.5513	no	up	0.001	0.002	0	0.003913	0	0.007888	0	0	0	0	0	0	0	0	0
g__Phaeococcomyces	Inf	0.1396	0.5513	no	up	0.0009	0.0018	0	0.003913	0	0	0	0	0.006927	0	0	0	0	0	0
g__Lecythophora	-1.38	0.1488	0.5513	no	down	0.02	0.0111	0.0288	0.015652	0.015357	0.007888	0	0	0.027707	0.081614	0.029679	0.005026	0.022483	0.014334	0.019815
g__Alternaria	1.05	0.1495	0.5513	no	up	0.1785	0.2407	0.1162	0.244556	0.552836	0.138032	0.045636	0.250513	0.212417	0.051936	0.086565	0.075384	0.049462	0.035835	0.398288
g__Rhizopogon	1.52	0.1495	0.5513	no	up	0.0468	0.0694	0.0242	0.043042	0.024954	0.057185	0	0.085761	0.205491	0.017312	0.024733	0.007538	0.008993	0.078838	0.007926
g__Scutellinia	-5.52	0.153	0.5513	no	down	0.0235	0.001	0.046	0	0	0.005916	0	0	0	0.012366	0.242382	0	0	0.021501	0
g__Chaetothyriaceae_unclassified	-2.29	0.1715	0.5513	no	down	0.1778	0.0603	0.2953	0	0.105576	0.256345	0	0	0	0	0	0.618153	0.674476	0.451527	0.027741
g__Lyophyllum	3.06	0.1715	0.5513	no	up	0.0116	0.0208	0.0025	0	0.042231	0.0631	0.003147	0	0.016162	0	0	0.005026	0	0	0.009908
g__Leucoagaricus	-3.54	0.1922	0.5513	no	down	0.1864	0.0295	0.3434	0.025434	0.003839	0.138032	0.009442	0	0	0	0	0.33923	0.164122	0.692819	0.863948
g__Guehomyces	0.84	0.197	0.5513	no	up	0.016	0.0206	0.0115	0.031303	0.019196	0.007888	0.007868	0.024826	0.032324	0.012366	0	0.015077	0	0	0.041612
g__Umbelopsis	-0.62	0.2002	0.5513	no	down	5.2403	4.1258	6.3548	8.96836	3.66254	1.53609	0.856059	5.21339	4.51848	10.4887	9.2501	1.58307	2.49781	8.2756	6.03376
g__Didymella	-1.3	0.2002	0.5513	no	down	1.7424	1.0059	2.4789	3.46683	1.47807	0.078875	0	0.293394	0.718062	0.900232	1.0462	8.70942	2.45509	0.179177	1.58324
g__Rasamsonia	-0.26	0.2002	0.5513	no	down	0.0579	0.0528	0.0631	0.039129	0.023035	0.011831	0.004721	0	0.237815	0.123658	0.042046	0.14323	0.01349	0.016723	0.039631
g__Lyophyllaceae_unclassified	-6.24	0.2155	0.5513	no	down	0.2224	0.0058	0.439	0	0	0	0.03462	0	0	0	0	0.015077	0	0.437192	2.18167
g__Eocronartium	4.12	0.2155	0.5513	no	up	0.0157	0.0296	0.0017	0.125213	0.047989	0	0	0	0.004618	0	0	0.010051	0	0	0
g__Verrucariaceae_unclassified	-2.15	0.2155	0.5513	no	down	0.0063	0.0023	0.0102	0.013695	0	0	0	0	0	0	0	0.022615	0.008993	0	0.029723
g__Didymellaceae_unclassified	2.73	0.2215	0.5513	no	up	0.1619	0.2813	0.0425	0.129126	1.32066	0.023663	0.05193	0.162495	0	0.069249	0	0	0	0.019112	0.166449
g__Aleuria	-1.68	0.2215	0.5513	no	down	0.073	0.0347	0.1113	0	0.040311	0	0.081829	0.085761	0	0.301726	0.027206	0.015077	0	0.143342	0.180319
g__Cosmospora	-0.86	0.2215	0.5513	no	down	0.013	0.0092	0.0167	0.037173	0.013437	0	0	0	0.004618	0	0.02226	0.025128	0.006745	0.014334	0.031705
g__Chaetomiaceae_unclassified	1.31	0.229	0.5513	no	up	0.0304	0.0434	0.0175	0.029347	0	0.092678	0.020457	0.092532	0.025398	0.014839	0.037099	0	0.006745	0.026279	0.019815
g__Rhodosporidium	3.11	0.2315	0.5513	no	up	0.0082	0.0147	0.0017	0.048911	0.030713	0.003944	0.004721	0	0	0	0	0	0.004497	0	0.005945
g__Idriella	0.36	0.2451	0.5513	no	up	0.0202	0.0227	0.0177	0.06065	0.024954	0.009859	0.006295	0	0.034633	0	0	0	0.024731	0	0.081243
g__Plenodomus	-0.58	0.259	0.5513	no	down	0.0376	0.0302	0.045	0.025434	0.051828	0	0	0	0.1039	0.064302	0.009893	0.035179	0.035972	0.081227	0.043594
g__Neonectria	-1	0.2623	0.5513	no	down	1.7061	1.1394	2.2728	1.23648	1.57021	0.214935	0.544479	1.15326	2.11725	7.09304	1.8055	1.43984	0.636255	1.26141	1.40094
g__Cephalotrichum	3.16	0.2623	0.5513	no	up	1.1257	2.0244	0.227	0.223035	0.138209	6.81876	0.564936	4.26776	0.133915	0.259682	0.499604	0.125641	0.139392	0.238903	0.099077
g__GS25_unclassified	1.6	0.2623	0.5513	no	up	0.2723	0.4092	0.1354	1.1993	0.149726	0.214935	0.070814	0.665779	0.154695	0.168175	0.20281	0.052769	0.067448	0.231736	0.089169
g__Spizellomycetaceae_unclassified	0.91	0.2623	0.5513	no	up	0.0702	0.0916	0.0489	0.166298	0.061426	0.051269	0.004721	0.189578	0.076193	0.022258	0	0.042718	0.008993	0.136175	0.083224
g__Pochonia	0.43	0.2623	0.5513	no	up	0.0437	0.0501	0.0372	0.037173	0.076783	0.053241	0.006295	0.083504	0.043869	0.029678	0.017313	0.090461	0.020234	0.035835	0.029723
g__Gymnoascus	-5.11	0.284	0.5513	no	down	0.032	0.0018	0.0622	0	0	0.005916	0	0	0.004618	0.012366	0	0.012564	0.348479	0	0
g__Cristinia	-2.89	0.284	0.5513	no	down	0.0135	0.0032	0.0237	0.009782	0.009598	0	0	0	0	0	0	0.027641	0.035972	0.078838	0
g__Penicillium	-0.57	0.2894	0.5513	no	down	0.0278	0.0223	0.0332	0	0	0	0.004721	0.103816	0.025398	0.009893	0.086565	0.045231	0.033724	0.02389	0
g__Calyptella	5.32	0.2947	0.5513	no	up	0.4402	0.859	0.0215	0.09391	5.05231	0	0.007868	0	0	0	0	0	0	0	0.1288
g__GS19_unclassified	2.82	0.2947	0.5513	no	up	0.0049	0.0085	0.0012	0.005869	0	0	0.004721	0.040624	0	0	0.00742	0	0	0	0
g__Hirsutella	-1.22	0.2971	0.5513	no	down	0.0608	0.0366	0.0851	0.095866	0.049909	0	0.007868	0.051908	0.013853	0.128605	0.168184	0.125641	0	0.040614	0.047557
g__Typhula	-Inf	0.3173	0.5513	no	down	0.0177	0	0.0355	0	0	0	0	0	0	0	0.212703	0	0	0	0
g__Microdochium	-Inf	0.3173	0.5513	no	down	0.0077	0	0.0155	0	0	0	0	0	0	0	0	0.092974	0	0	0
g__Phaeomoniella	Inf	0.3173	0.5513	no	up	0.0077	0.0154	0	0	0	0	0	0.092532	0	0	0	0	0	0	0
g__Diversisporaceae_unclassified	-Inf	0.3173	0.5513	no	down	0.0047	0	0.0095	0	0	0	0	0	0	0	0.056886	0	0	0	0
g__Cantharellales_unclassified	Inf	0.3173	0.5513	no	up	0.0044	0.0088	0	0.052824	0	0	0	0	0	0	0	0	0	0	0
g__Pyronema	Inf	0.3173	0.5513	no	up	0.0033	0.0066	0	0	0	0	0.039341	0	0	0	0	0	0	0	0
g__Dictyophora	Inf	0.3173	0.5513	no	up	0.0023	0.0046	0	0	0	0.027606	0	0	0	0	0	0	0	0	0
g__Pezizales_unclassified	Inf	0.3173	0.5513	no	up	0.0023	0.0046	0	0.02739	0	0	0	0	0	0	0	0	0	0	0
g__Trichomerium	Inf	0.3173	0.5513	no	up	0.0019	0.0038	0	0	0.023035	0	0	0	0	0	0	0	0	0	0
g__Entyloma	-Inf	0.3173	0.5513	no	down	0.0019	0	0.0037	0	0	0	0	0	0	0	0	0	0.022483	0	0
g__Ramicandelaber	-Inf	0.3173	0.5513	no	down	0.0019	0	0.0037	0	0	0	0	0	0	0	0	0	0.022483	0	0
g__Atractiellales_unclassified	-Inf	0.3173	0.5513	no	down	0.0019	0	0.0037	0	0	0	0	0	0	0	0.02226	0	0	0	0
g__Gymnoascaceae_unclassified	-Inf	0.3173	0.5513	no	down	0.0019	0	0.0037	0	0	0	0	0	0	0	0.02226	0	0	0	0
g__Marasmius	Inf	0.3173	0.5513	no	up	0.0018	0.0035	0	0	0.021115	0	0	0	0	0	0	0	0	0	0
g__Hansfordia	Inf	0.3173	0.5513	no	up	0.0017	0.0034	0	0	0	0	0.020457	0	0	0	0	0	0	0	0
g__Hygrocybe	Inf	0.3173	0.5513	no	up	0.0016	0.0033	0	0.019564	0	0	0	0	0	0	0	0	0	0	0
g__Mortierellomycota_unclassified	-Inf	0.3173	0.5513	no	down	0.0015	0	0.003	0	0	0	0	0	0	0	0	0	0.017986	0	0
g__Onygenales_unclassified	Inf	0.3173	0.5513	no	up	0.0015	0.0029	0	0.017608	0	0	0	0	0	0	0	0	0	0	0
g__Steccherinum	-Inf	0.3173	0.5513	no	down	0.0015	0	0.0029	0	0	0	0	0	0	0	0	0.01759	0	0	0
g__Curvularia	-Inf	0.3173	0.5513	no	down	0.0014	0	0.0029	0	0	0	0	0	0	0	0.017313	0	0	0	0
g__Graphium	-Inf	0.3173	0.5513	no	down	0.0014	0	0.0029	0	0	0	0	0	0	0	0.017313	0	0	0	0
g__Strelitziana	Inf	0.3173	0.5513	no	up	0.0014	0.0029	0	0	0.017276	0	0	0	0	0	0	0	0	0	0
g__Protomyces	-Inf	0.3173	0.5513	no	down	0.0014	0	0.0028	0	0	0	0	0	0	0	0	0	0	0.016723	0
g__Chaetomidium	-Inf	0.3173	0.5513	no	down	0.0013	0	0.0026	0	0	0	0	0	0	0	0	0	0	0	0.015852
g__Lycoperdaceae_unclassified	Inf	0.3173	0.5513	no	up	0.0013	0.0026	0	0.015652	0	0	0	0	0	0	0	0	0	0	0
g__Dissoconium	Inf	0.3173	0.5513	no	up	0.0013	0.0026	0	0	0.015357	0	0	0	0	0	0	0	0	0	0
g__Microdiplodia	-Inf	0.3173	0.5513	no	down	0.0012	0	0.0025	0	0	0	0	0	0	0	0.01484	0	0	0	0
g__Ramariopsis	-Inf	0.3173	0.5513	no	down	0.0012	0	0.0025	0	0	0	0	0	0	0	0.01484	0	0	0	0
g__Valsaceae_unclassified	-Inf	0.3173	0.5513	no	down	0.0012	0	0.0025	0	0	0	0	0	0	0	0.01484	0	0	0	0
g__Tremellales_Incertae_sedis_unclassified	Inf	0.3173	0.5513	no	up	0.0011	0.0023	0	0.013695	0	0	0	0	0	0	0	0	0	0	0
g__Sporidiobolus	Inf	0.3173	0.5513	no	up	0.0011	0.0023	0	0	0	0	0	0.013541	0	0	0	0	0	0	0
g__Piloderma	-Inf	0.3173	0.5513	no	down	0.001	0	0.0021	0	0	0	0	0	0	0	0	0.012564	0	0	0
g__Pseudallescheria	-Inf	0.3173	0.5513	no	down	0.001	0	0.0021	0	0	0	0	0	0	0	0	0.012564	0	0	0
g__Marasmiaceae_unclassified	-Inf	0.3173	0.5513	no	down	0.001	0	0.0021	0	0	0	0	0	0	0	0.012366	0	0	0	0
g__Pulvinula	-Inf	0.3173	0.5513	no	down	0.001	0	0.002	0	0	0	0	0	0	0	0	0	0	0.011945	0
g__Kockovaella	Inf	0.3173	0.5513	no	up	0.001	0.002	0	0.011739	0	0	0	0	0	0	0	0	0	0	0
g__Lecanoromycetes_unclassified	Inf	0.3173	0.5513	no	up	0.001	0.0019	0	0	0.011517	0	0	0	0	0	0	0	0	0	0
g__Classiculaceae_unclassified	-Inf	0.3173	0.5513	no	down	0.0009	0	0.0019	0	0	0	0	0	0	0	0	0	0.011241	0	0
g__Plectosporium	-Inf	0.3173	0.5513	no	down	0.0009	0	0.0019	0	0	0	0	0	0	0	0	0	0.011241	0	0
g__Archaeosporaceae_unclassified	-Inf	0.3173	0.5513	no	down	0.0008	0	0.0017	0	0	0	0	0	0	0	0	0	0	0	0.009908
g__Chytridiomycetes_unclassified	-Inf	0.3173	0.5513	no	down	0.0008	0	0.0017	0	0	0	0	0	0	0	0	0	0	0	0.009908
g__Agaricus	Inf	0.3173	0.5513	no	up	0.0008	0.0016	0	0.009782	0	0	0	0	0	0	0	0	0	0	0
g__Devriesia	Inf	0.3173	0.5513	no	up	0.0008	0.0016	0	0	0.009598	0	0	0	0	0	0	0	0	0	0
g__Nemania	Inf	0.3173	0.5513	no	up	0.0008	0.0016	0	0	0.009598	0	0	0	0	0	0	0	0	0	0
g__Cordycipitaceae_unclassified	-Inf	0.3173	0.5513	no	down	0.0008	0	0.0016	0	0	0	0	0	0	0	0	0	0	0.009556	0
g__Cantharellales_fam_Incertae_sedis_unclassified	Inf	0.3173	0.5513	no	up	0.0008	0.0015	0	0	0	0	0	0	0.009236	0	0	0	0	0	0
g__Erythrobasidium	-Inf	0.3173	0.5513	no	down	0.0007	0	0.0013	0	0	0	0	0	0	0	0	0	0	0	0.007926
g__Nectria	-Inf	0.3173	0.5513	no	down	0.0007	0	0.0013	0	0	0	0	0	0	0	0	0	0	0	0.007926
g__Amaurodon	Inf	0.3173	0.5513	no	up	0.0007	0.0013	0	0	0	0.007888	0	0	0	0	0	0	0	0	0
g__Mycenaceae_unclassified	Inf	0.3173	0.5513	no	up	0.0007	0.0013	0	0	0	0.007888	0	0	0	0	0	0	0	0	0
g__Gymnopilus	Inf	0.3173	0.5513	no	up	0.0007	0.0013	0	0.007826	0	0	0	0	0	0	0	0	0	0	0
g__Hebelomataceae_unclassified	Inf	0.3173	0.5513	no	up	0.0007	0.0013	0	0.007826	0	0	0	0	0	0	0	0	0	0	0
g__Leccinum	Inf	0.3173	0.5513	no	up	0.0007	0.0013	0	0.007826	0	0	0	0	0	0	0	0	0	0	0
g__Magnaporthaceae_unclassified	Inf	0.3173	0.5513	no	up	0.0007	0.0013	0	0.007826	0	0	0	0	0	0	0	0	0	0	0
g__Sphaerosporella	Inf	0.3173	0.5513	no	up	0.0006	0.0013	0	0	0.007678	0	0	0	0	0	0	0	0	0	0
g__Dothioraceae_unclassified	-Inf	0.3173	0.5513	no	down	0.0006	0	0.0013	0	0	0	0	0	0	0	0	0.007538	0	0	0
g__Archaeosporales_unclassified	-Inf	0.3173	0.5513	no	down	0.0006	0	0.0012	0	0	0	0	0	0	0	0.00742	0	0	0	0
g__Hymenochaetales_unclassified	-Inf	0.3173	0.5513	no	down	0.0006	0	0.0012	0	0	0	0	0	0	0	0.00742	0	0	0	0
g__Plectania	-Inf	0.3173	0.5513	no	down	0.0006	0	0.0012	0	0	0	0	0	0	0	0.00742	0	0	0	0
g__Cirrenalia	-Inf	0.3173	0.5513	no	down	0.0006	0	0.0012	0	0	0	0	0	0	0	0	0	0	0.007167	0
g__Paracremonium	-Inf	0.3173	0.5513	no	down	0.0006	0	0.0012	0	0	0	0	0	0	0	0	0	0	0.007167	0
g__Amphinema	Inf	0.3173	0.5513	no	up	0.0006	0.0012	0	0	0	0	0	0	0.006927	0	0	0	0	0	0
g__Eurotium	Inf	0.3173	0.5513	no	up	0.0006	0.0012	0	0	0	0	0	0	0.006927	0	0	0	0	0	0
g__Oligoporus	Inf	0.3173	0.5513	no	up	0.0006	0.0012	0	0	0	0	0	0	0.006927	0	0	0	0	0	0
g__Periconia	Inf	0.3173	0.5513	no	up	0.0006	0.0012	0	0	0	0	0	0	0.006927	0	0	0	0	0	0
g__Rhizophlyctidales_unclassified	Inf	0.3173	0.5513	no	up	0.0006	0.0011	0	0	0	0	0	0.006771	0	0	0	0	0	0	0
g__Pyricularia	-Inf	0.3173	0.5513	no	down	0.0006	0	0.0011	0	0	0	0	0	0	0	0	0	0.006745	0	0
g__Brevicellicium	-Inf	0.3173	0.5513	no	down	0.0005	0	0.001	0	0	0	0	0	0	0	0	0	0	0	0.005945
g__Pholiota	-Inf	0.3173	0.5513	no	down	0.0005	0	0.001	0	0	0	0	0	0	0	0	0	0	0	0.005945
g__Vermispora	-Inf	0.3173	0.5513	no	down	0.0005	0	0.001	0	0	0	0	0	0	0	0	0	0	0	0.005945
g__Amylocorticiellum	Inf	0.3173	0.5513	no	up	0.0005	0.001	0	0.005869	0	0	0	0	0	0	0	0	0	0	0
g__Cortinariaceae_unclassified	Inf	0.3173	0.5513	no	up	0.0005	0.001	0	0.005869	0	0	0	0	0	0	0	0	0	0	0
g__Exidia	Inf	0.3173	0.5513	no	up	0.0005	0.001	0	0.005869	0	0	0	0	0	0	0	0	0	0	0
g__Saccharomyces	Inf	0.3173	0.5513	no	up	0.0005	0.001	0	0.005869	0	0	0	0	0	0	0	0	0	0	0
g__Anthostomella	Inf	0.3173	0.5513	no	up	0.0005	0.001	0	0	0.005759	0	0	0	0	0	0	0	0	0	0
g__Crepidotus	Inf	0.3173	0.5513	no	up	0.0005	0.001	0	0	0.005759	0	0	0	0	0	0	0	0	0	0
g__Desmazierella	Inf	0.3173	0.5513	no	up	0.0005	0.001	0	0	0.005759	0	0	0	0	0	0	0	0	0	0
g__Hydnellum	Inf	0.3173	0.5513	no	up	0.0005	0.001	0	0	0.005759	0	0	0	0	0	0	0	0	0	0
g__Inocybe	Inf	0.3173	0.5513	no	up	0.0005	0.001	0	0	0.005759	0	0	0	0	0	0	0	0	0	0
g__Myceliophthora	Inf	0.3173	0.5513	no	up	0.0005	0.001	0	0	0.005759	0	0	0	0	0	0	0	0	0	0
g__Phaeosphaeriaceae_unclassified	Inf	0.3173	0.5513	no	up	0.0005	0.001	0	0	0.005759	0	0	0	0	0	0	0	0	0	0
g__Rhizophydium	Inf	0.3173	0.5513	no	up	0.0005	0.001	0	0	0.005759	0	0	0	0	0	0	0	0	0	0
g__Spadicoides	Inf	0.3173	0.5513	no	up	0.0005	0.001	0	0	0.005759	0	0	0	0	0	0	0	0	0	0
g__Teichospora	Inf	0.3173	0.5513	no	up	0.0005	0.001	0	0	0.005759	0	0	0	0	0	0	0	0	0	0
g__Anthracobia	-Inf	0.3173	0.5513	no	down	0.0004	0	0.0008	0	0	0	0	0	0	0	0	0.005026	0	0	0
g__Clavariadelphus	-Inf	0.3173	0.5513	no	down	0.0004	0	0.0008	0	0	0	0	0	0	0	0	0.005026	0	0	0
g__GS21_unclassified	-Inf	0.3173	0.5513	no	down	0.0004	0	0.0008	0	0	0	0	0	0	0	0	0.005026	0	0	0
g__Hypoxylon	-Inf	0.3173	0.5513	no	down	0.0004	0	0.0008	0	0	0	0	0	0	0	0	0.005026	0	0	0
g__Pezizaceae_unclassified	-Inf	0.3173	0.5513	no	down	0.0004	0	0.0008	0	0	0	0	0	0	0	0	0.005026	0	0	0
g__Simplicillium	-Inf	0.3173	0.5513	no	down	0.0004	0	0.0008	0	0	0	0	0	0	0	0	0.005026	0	0	0
g__Carestiella	-Inf	0.3173	0.5513	no	down	0.0004	0	0.0008	0	0	0	0	0	0	0	0.004947	0	0	0	0
g__Corticium	-Inf	0.3173	0.5513	no	down	0.0004	0	0.0008	0	0	0	0	0	0	0	0.004947	0	0	0	0
g__Mycocentrospora	-Inf	0.3173	0.5513	no	down	0.0004	0	0.0008	0	0	0	0	0	0	0	0.004947	0	0	0	0
g__Ophiostoma	-Inf	0.3173	0.5513	no	down	0.0004	0	0.0008	0	0	0	0	0	0	0	0.004947	0	0	0	0
g__Melampsora	-Inf	0.3173	0.5513	no	down	0.0004	0	0.0008	0	0	0	0	0	0	0.004946	0	0	0	0	0
g__Panaeolus	-Inf	0.3173	0.5513	no	down	0.0004	0	0.0008	0	0	0	0	0	0	0.004946	0	0	0	0	0
g__Syncephalis	-Inf	0.3173	0.5513	no	down	0.0004	0	0.0008	0	0	0	0	0	0	0.004946	0	0	0	0	0
g__Urnula	-Inf	0.3173	0.5513	no	down	0.0004	0	0.0008	0	0	0	0	0	0	0	0	0	0	0.004778	0
g__Lentomitella	Inf	0.3173	0.5513	no	up	0.0004	0.0008	0	0	0	0	0	0	0.004618	0	0	0	0	0	0
g__Monodictys	Inf	0.3173	0.5513	no	up	0.0004	0.0008	0	0	0	0	0	0	0.004618	0	0	0	0	0	0
g__Peziza	Inf	0.3173	0.5513	no	up	0.0004	0.0008	0	0	0	0	0	0	0.004618	0	0	0	0	0	0
g__Podospora	Inf	0.3173	0.5513	no	up	0.0004	0.0008	0	0	0	0	0	0	0.004618	0	0	0	0	0	0
g__Ramaria	Inf	0.3173	0.5513	no	up	0.0004	0.0008	0	0	0	0	0	0	0.004618	0	0	0	0	0	0
g__Villosiclava	Inf	0.3173	0.5513	no	up	0.0004	0.0008	0	0	0	0	0	0	0.004618	0	0	0	0	0	0
g__Wallemia	Inf	0.3173	0.5513	no	up	0.0004	0.0008	0	0	0	0	0	0	0.004618	0	0	0	0	0	0
g__Russulales_unclassified	-Inf	0.3173	0.5513	no	down	0.0004	0	0.0007	0	0	0	0	0	0	0	0	0	0.004497	0	0
g__Serendipita	-Inf	0.3173	0.5513	no	down	0.0004	0	0.0007	0	0	0	0	0	0	0	0	0	0.004497	0	0
g__Atheliaceae_unclassified	-Inf	0.3173	0.5513	no	down	0.0003	0	0.0007	0	0	0	0	0	0	0	0	0	0	0	0.003963
g__Ceriporiopsis	-Inf	0.3173	0.5513	no	down	0.0003	0	0.0007	0	0	0	0	0	0	0	0	0	0	0	0.003963
g__Boletus	Inf	0.3173	0.5513	no	up	0.0003	0.0007	0	0	0	0.003944	0	0	0	0	0	0	0	0	0
g__Lepista	Inf	0.3173	0.5513	no	up	0.0003	0.0007	0	0.003913	0	0	0	0	0	0	0	0	0	0	0
g__Mastigobasidium	Inf	0.3173	0.5513	no	up	0.0003	0.0007	0	0.003913	0	0	0	0	0	0	0	0	0	0	0
g__Orbiliaceae_unclassified	Inf	0.3173	0.5513	no	up	0.0003	0.0007	0	0.003913	0	0	0	0	0	0	0	0	0	0	0
g__Sarcinomyces	Inf	0.3173	0.5513	no	up	0.0003	0.0007	0	0.003913	0	0	0	0	0	0	0	0	0	0	0
g__Botryosphaeriales_unclassified	Inf	0.3173	0.5513	no	up	0.0003	0.0006	0	0	0.003839	0	0	0	0	0	0	0	0	0	0
g__Laccaria	Inf	0.3173	0.5513	no	up	0.0003	0.0006	0	0	0.003839	0	0	0	0	0	0	0	0	0	0
g__Leucosporidiella	Inf	0.3173	0.5513	no	up	0.0003	0.0006	0	0	0.003839	0	0	0	0	0	0	0	0	0	0
g__Calcarisporiella	Inf	0.3173	0.5513	no	up	0.0003	0.0005	0	0	0	0	0.003147	0	0	0	0	0	0	0	0
g__Venturiaceae_unclassified	-1.19	0.3191	0.5513	no	down	0.0149	0.0091	0.0207	0.009782	0.030713	0	0	0	0.013853	0.034624	0.00742	0	0	0.05017	0.031705
g__Pestalotiopsis	-1.24	0.3191	0.5513	no	down	0.0096	0.0057	0.0135	0.003913	0.021115	0	0	0	0.009236	0.017312	0.032153	0.020103	0.011241	0	0
g__Metarhiziopsis	0.46	0.3281	0.5532	no	up	0.0041	0.0048	0.0035	0.005869	0.005759	0.007888	0	0	0.009236	0	0.004947	0.007538	0.004497	0	0.003963
g__Stachybotrys	-1.1	0.3333	0.5532	no	down	0.0168	0.0107	0.0229	0.015652	0.007678	0.017747	0	0	0.023089	0.004946	0	0.040205	0.008993	0.035835	0.047557
g__Plectosphaerella	-1.03	0.3358	0.5532	no	down	0.3313	0.2177	0.4448	0.541936	0.360879	0.057185	0	0	0.346332	0.301726	0.237436	1.15589	0.357472	0.231736	0.384417
g__Kabatiella	1.02	0.3358	0.5532	no	up	0.0562	0.0753	0.0371	0.068476	0.291775	0.007888	0.011015	0.060936	0.011544	0.004946	0.024733	0.067846	0	0	0.124837
g__Cyphellophora	1.78	0.3367	0.5532	no	up	0.5489	0.8502	0.2475	0.962573	3.0406	0.043381	0.040915	0.383669	0.630325	0.150863	0.234962	0.723691	0.076441	0.021501	0.277414
g__Eucasphaeria	0.09	0.3367	0.5532	no	up	0.5486	0.5666	0.5307	0.064563	0.234188	2.6226	0.004721	0	0.473321	0.959588	1.04373	0.27641	0.233818	0.215013	0.455752
g__Bionectria	0.7	0.3367	0.5532	no	up	0.4135	0.512	0.315	0.829535	0.230348	0.305642	0.007868	0.32499	1.37379	0.212692	0.915117	0.309076	0.159626	0.152898	0.140689
g__Volutella	-0.33	0.3367	0.5532	no	down	0.3075	0.2726	0.3425	0.301293	0.522123	0.175497	0.01731	0.284367	0.334788	0.341297	0.408093	0.221128	0.337238	0.465861	0.281378
g__Acaulium	1.5	0.3367	0.5532	no	up	0.0711	0.105	0.0371	0.054781	0.408868	0.080847	0.018884	0.006771	0.060031	0.042044	0.02226	0.047743	0.026979	0.047781	0.035668
g__Preussia	-0.73	0.3367	0.5532	no	down	0.0481	0.0362	0.06	0.046955	0.082542	0.015775	0.004721	0	0.066958	0.064302	0.051939	0.11559	0.033724	0.052559	0.041612
g__Coniocessia	1.15	0.3367	0.5532	no	up	0.0463	0.0638	0.0288	0.056737	0.051828	0.0631	0.018884	0.18055	0.011544	0.022258	0.066779	0.012564	0.040469	0.007167	0.023778
g__Claroideoglomus	-3.3	0.372	0.6057	no	down	0.0331	0.0061	0.0601	0	0.030713	0.005916	0	0	0	0	0	0.012564	0.278783	0	0.069354
g__Clonostachys	-2.52	0.372	0.6057	no	down	0.0087	0.0026	0.0149	0	0.003839	0	0	0	0.011544	0.009893	0.061832	0	0	0	0.017834
g__Phialophora	0.2	0.3912	0.6065	no	up	0.0132	0.0141	0.0123	0	0.084461	0	0	0	0	0	0.004947	0.012564	0.056206	0	0
g__Cordyceps	0.27	0.3912	0.6065	no	up	0.0074	0.0081	0.0067	0	0	0	0	0	0.048487	0.022258	0	0	0	0.011945	0.005945
g__Metarhizium	-0.82	0.3927	0.6065	no	down	0.009	0.0065	0.0115	0	0.026874	0.011831	0	0	0	0.027205	0	0.025128	0.008993	0	0.007926
g__Microbotryomycetes_unclassified	0	0.3927	0.6065	no	no	0.0041	0.0041	0.0041	0.005869	0.009598	0.005916	0.003147	0	0	0	0.019786	0	0	0.004778	0
g__Clitopilus	-3.66	0.4005	0.6065	no	down	0.0355	0.0052	0.0658	0.031303	0	0	0	0	0	0	0.304214	0	0	0.090783	0
g__Funneliformis	-4.18	0.4005	0.6065	no	down	0.0124	0.0013	0.0235	0.007826	0	0	0	0	0	0.071722	0.069252	0	0	0	0
g__Auriculariales_unclassified	-3.64	0.4005	0.6065	no	down	0.0081	0.0012	0.015	0	0	0	0	0	0.006927	0	0	0.077897	0	0.011945	0
g__Tricholomataceae_unclassified	3.07	0.4005	0.6065	no	up	0.0057	0.0101	0.0012	0.050868	0.009598	0	0	0	0	0	0.00742	0	0	0	0
g__Stilbella	-3.15	0.4005	0.6065	no	down	0.005	0.001	0.0089	0	0	0.005916	0	0	0	0	0	0	0	0.02389	0.029723
g__Archaeospora	-2.62	0.4005	0.6065	no	down	0.0043	0.0012	0.0074	0	0	0	0	0	0.006927	0	0.034626	0	0	0.009556	0
g__Tilletiopsis	2.54	0.4005	0.6065	no	up	0.0041	0.007	0.0012	0.021521	0	0	0	0.020312	0	0	0.00742	0	0	0	0
g__Verrucostoma	2.25	0.4005	0.6065	no	up	0.0034	0.0057	0.0012	0	0	0	0	0.024826	0.009236	0	0	0	0	0.007167	0
g__Monoblepharis	-3.05	0.4005	0.6065	no	down	0.0032	0.0007	0.0058	0.003913	0	0	0	0	0	0.009893	0.024733	0	0	0	0
g__Teratosphaeriaceae_unclassified	2.1	0.4005	0.6065	no	up	0.0029	0.0047	0.0011	0	0.017276	0	0.011015	0	0	0	0	0	0.006745	0	0
g__Minimelanolocus	2.84	0.4005	0.6065	no	up	0.0028	0.005	0.0007	0	0.011517	0	0	0	0.018471	0	0	0	0	0	0.003963
g__Russula	-2.58	0.4005	0.6065	no	down	0.0024	0.0007	0.0042	0	0	0.003944	0	0	0	0	0	0.005026	0.020234	0	0
g__Hypocreaceae_unclassified	2.15	0.4005	0.6065	no	up	0.0019	0.0031	0.0007	0	0.011517	0	0	0	0.006927	0	0	0	0	0	0.003963
g__Paurocotylis	1.49	0.4064	0.6104	no	up	0.0656	0.0967	0.0345	0.44607	0.13437	0	0	0	0	0.019785	0.024733	0.140718	0.017986	0	0.003963
g__Cylindrocarpon	1.21	0.4064	0.6104	no	up	0.0099	0.0139	0.006	0.029347	0	0.003944	0	0.03611	0.013853	0	0	0.010051	0.008993	0.016723	0
g__Dothideomycetes_unclassified	-0.7	0.4201	0.6231	no	down	0.0252	0.0192	0.0312	0.015652	0.04415	0	0	0	0.055413	0.039571	0.037099	0.012564	0.01349	0.054948	0.029723
g__Mortierella	-0.19	0.4233	0.6231	no	down	4.0481	3.7875	4.3087	8.73163	3.32853	1.82399	1.05749	4.90645	2.87687	7.46649	5.52533	0.53523	3.56573	5.25587	3.50335
g__Arachnomyces	0.23	0.4233	0.6231	no	up	0.6499	0.7015	0.5984	0.037173	0.335925	2.43133	0.327317	0.142183	0.935097	0.39076	0.38336	0.91969	1.27026	0.279516	0.346768
g__Myrmecridiales_unclassified	2.13	0.4233	0.6231	no	up	0.1933	0.3147	0.0719	0.017608	0.061426	0.467336	0.070814	1.14875	0.122371	0.121185	0.056886	0.100513	0.017986	0.071671	0.063409
g__Xylariales_unclassified	2.07	0.4233	0.6231	no	up	0.0449	0.0725	0.0173	0.007826	0.011517	0.27212	0.055077	0.07222	0.016162	0.019785	0.009893	0.030154	0.015738	0.014334	0.013871
g__Gamsia	2.48	0.4632	0.6791	no	up	0.0243	0.0413	0.0074	0.005869	0.007678	0.007888	0.009442	0.21666	0	0.017312	0.019786	0	0	0.007167	0
g__Ophiocordyceps	0.47	0.4751	0.6938	no	up	0.0135	0.0157	0.0113	0	0	0.007888	0.025178	0.060936	0	0.007419	0	0.060308	0	0	0
g__Talaromyces	-0.24	0.5066	0.7254	no	down	0.0083	0.0076	0.009	0.017608	0	0	0	0	0.027707	0.014839	0.012366	0.010051	0	0.004778	0.011889
g__Eurotiomycetes_unclassified	-0.5	0.5189	0.7254	no	down	0.0202	0.0168	0.0237	0.052824	0.034552	0.003944	0.009442	0	0	0.019785	0.012366	0	0.01349	0.007167	0.089169
g__Athelopsis	1.82	0.5211	0.7254	no	up	0.2303	0.359	0.1017	0.119343	0.026874	0.057185	0.140054	1.79873	0.011544	0.032151	0	0.128154	0	0.105117	0.344787
g__Metacordyceps	-0.74	0.5218	0.7254	no	down	2.137	1.5979	2.6761	0.606499	0.635378	2.3426	0.196705	1.23903	4.56697	1.67433	1.7684	2.16353	0.51485	0.883941	9.05164
g__Cladophialophora	-0.16	0.5218	0.7254	no	down	0.5644	0.5337	0.595	0.287598	0.658413	0.171554	0.072387	1.05848	0.953568	0.291834	1.39494	0.41964	0.343983	0.733432	0.386399
g__Microascus	-1.19	0.5218	0.7254	no	down	0.3283	0.1999	0.4567	0.091953	0.147807	0.27212	0.144775	0.394954	0.147768	0.180541	0.17313	0.226153	1.85256	0.258015	0.049538
g__Microascaceae_unclassified	-0.31	0.5218	0.7254	no	down	0.1944	0.1733	0.2155	0.277816	0.297533	0.122257	0.045636	0.162495	0.133915	0.24237	0.338841	0.223641	0.031476	0.329686	0.126818
g__Trichocomaceae_unclassified	0.33	0.5218	0.7254	no	up	0.1444	0.161	0.1279	0.03326	0.153566	0.36677	0.022031	0.182807	0.207799	0.051936	0.148397	0.226153	0.148385	0.174399	0.017834
g__Orbiliomycetes_unclassified	1.41	0.5218	0.7254	no	up	0.0301	0.0437	0.0165	0.064563	0.04607	0.005916	0.003147	0.126385	0.016162	0.009893	0.019786	0.035179	0.011241	0.004778	0.017834
g__Platygloeales_unclassified	-6.29	0.5283	0.7254	no	down	0.0752	0.0019	0.1484	0	0	0	0	0	0.011544	0.88292	0.00742	0	0	0	0
g__Fusariella	1	0.5283	0.7254	no	up	0.0622	0.0829	0.0415	0.011739	0.485651	0	0	0	0	0	0	0.248769	0	0	0
g__Harzia	2.6	0.5283	0.7254	no	up	0.0131	0.0225	0.0037	0	0.003839	0	0	0.130899	0	0	0.02226	0	0	0	0
g__Clavicipitaceae_unclassified	2.6	0.5283	0.7254	no	up	0.0056	0.0097	0.0016	0	0.003839	0	0	0.054165	0	0	0	0	0	0.009556	0
g__Postia	1.45	0.5283	0.7254	no	up	0.0054	0.0079	0.0029	0.009782	0	0.037466	0	0	0	0	0.017313	0	0	0	0
g__Chlamydocillium	-0.95	0.5283	0.7254	no	down	0.0022	0.0015	0.0029	0	0	0	0	0	0.009236	0	0	0.007538	0	0	0.009908
g__Clavulina	-0.74	0.5283	0.7254	no	down	0.0016	0.0012	0.002	0	0	0	0	0	0.006927	0	0.00742	0	0	0.004778	0
g__Kochiomyces	0.39	0.5745	0.7859	no	up	0.0354	0.0401	0.0307	0.035216	0.055668	0	0.004721	0.115101	0.030015	0.017312	0.004947	0	0.006745	0.143342	0.011889
g__Sphaerobolus	-0.18	0.5922	0.8042	no	down	0.0205	0.0192	0.0217	0	0.005759	0	0	0.047394	0.06234	0	0.126138	0	0	0	0.003963
g__Myrothecium	-0.39	0.5922	0.8042	no	down	0.007	0.0061	0.008	0.007826	0.028794	0	0	0	0	0.009893	0	0.01759	0.020234	0	0
g__Trichosporon	-0.35	0.6081	0.8063	no	down	0.0328	0.0288	0.0368	0.127169	0.030713	0.005916	0	0	0.009236	0	0.17313	0.047743	0	0	0
g__Tremellales_unclassified	0.72	0.6081	0.8063	no	up	0.0133	0.0166	0.0101	0.025434	0	0	0	0	0.073884	0.014839	0.00742	0	0	0.028668	0.009908
g__Entoloma	-0.5	0.6184	0.8063	no	down	0.0122	0.0101	0.0143	0.003913	0.015357	0	0	0	0.04156	0.004946	0.069252	0	0.006745	0.004778	0
g__Aspergillus	-2.2	0.6248	0.8063	no	down	0.04	0.0143	0.0656	0	0	0.011831	0.006295	0.056422	0.011544	0	0.044519	0.075384	0.267542	0	0.005945
g__Hyponectriaceae_unclassified	-0.92	0.6285	0.8063	no	down	0.062	0.0428	0.0812	0	0.094059	0.039438	0.039341	0.067706	0.016162	0	0	0.082923	0.01349	0.038224	0.352713
g__Capnodiales_unclassified	-0.4	0.6285	0.8063	no	down	0.0318	0.0274	0.0362	0.041085	0.049909	0	0	0.013541	0.060031	0.017312	0	0.070359	0.031476	0.086005	0.011889
g__Arthrographis	0.06	0.6285	0.8063	no	up	0.024	0.0245	0.0235	0	0.017276	0.03155	0.007868	0	0.090046	0.027205	0.029679	0	0.017986	0.014334	0.05152
g__Sagenomella	0.02	0.6304	0.8063	no	up	0.0634	0.0639	0.063	0.052824	0.13245	0.017747	0	0	0.180093	0.064302	0.009893	0.140718	0.020234	0.093172	0.049538
g__Fusicolla	-0.12	0.6304	0.8063	no	down	0.0179	0.0172	0.0187	0.025434	0.015357	0.011831	0	0	0.050795	0.007419	0.017313	0.007538	0.022483	0.021501	0.035668
g__Ascomycota_unclassified	-0.24	0.631	0.8063	no	down	5.7654	5.2923	6.2385	8.07231	7.79729	2.40767	0.953625	3.73513	8.78761	4.01889	4.79076	13.9813	4.11655	6.56027	3.96306
g__Basidioascus	-0.32	0.631	0.8063	no	down	4.524	4.0256	5.0224	7.40712	3.49554	2.12569	0.859207	4.58598	5.67985	6.76164	6.26731	2.09066	2.09087	7.4036	5.52055
g__Knufia	-0.34	0.631	0.8063	no	down	2.1069	1.8596	2.3543	1.72363	3.23639	0.36677	0.075535	1.53919	4.21602	0.868081	1.53097	4.95527	1.61874	3.52382	1.62882
g__Fusidium	-0.18	0.631	0.8063	no	down	0.8425	0.7903	0.8947	0.465635	0.831174	0.962278	0.146348	1.32479	1.01129	1.08077	1.22181	0.459845	0.467636	1.47403	0.663813
g__Trechisporales_unclassified	2.06	0.631	0.8063	no	up	0.2959	0.4775	0.1143	0	0.019196	0.23071	2.04573	0.451376	0.117753	0.007419	0.155817	0.040205	0.03822	0.174399	0.269488
g__Ilyonectria	-2.22	0.631	0.8063	no	down	0.2724	0.0962	0.4486	0.072389	0.026874	0.130144	0.039341	0.133156	0.175475	2.25305	0.18055	0.090461	0.058455	0.045392	0.063409
g__Leucosporidiales_unclassified	1.78	0.631	0.8063	no	up	0.1319	0.2043	0.0594	0.741494	0.036472	0.055213	0.025178	0.291137	0.076193	0.074195	0.089038	0.010051	0.035972	0.086005	0.061427
g__Rhodotorula	0.86	0.631	0.8063	no	up	0.0934	0.1205	0.0662	0.226948	0.149726	0.276063	0.022031	0.006771	0.04156	0.032151	0.071725	0	0.157378	0.088394	0.047557
g__Auriculariales_Incertae_sedis_unclassified	-3.3	0.6742	0.841	no	down	0.0593	0.0109	0.1076	0.003913	0.061426	0	0	0	0	0	0	0.645794	0	0	0
g__Hydnodontaceae_unclassified	-0.17	0.6742	0.841	no	down	0.0261	0.0246	0.0276	0	0	0.108453	0.039341	0	0	0	0.16571	0	0	0	0
g__Golovinomyces	-1.42	0.6742	0.841	no	down	0.0066	0.0036	0.0096	0.011739	0.009598	0	0	0	0	0	0	0.057795	0	0	0
g__Thermomyces	1.86	0.6742	0.841	no	up	0.0037	0.0058	0.0016	0	0	0	0	0	0.034633	0	0	0.005026	0	0.004778	0
g__Ceratobasidium	-1.17	0.6742	0.841	no	down	0.0026	0.0016	0.0036	0.005869	0.003839	0	0	0	0	0	0	0	0	0	0.021797
g__GS27_unclassified	0.32	0.6742	0.841	no	up	0.0018	0.002	0.0016	0	0.003839	0.007888	0	0	0	0	0	0	0	0.009556	0
g__Subplenodomus	0.38	0.6742	0.841	no	up	0.0011	0.0013	0.001	0.003913	0.003839	0	0	0	0	0	0	0	0	0	0.005945
g__Sympoventuria	0.57	0.6836	0.8499	no	up	0.0322	0.0385	0.0259	0.039129	0.032633	0	0	0	0.159313	0.042044	0.084092	0	0.015738	0.009556	0.003963
g__Agaricales_unclassified	-0.57	0.6884	0.853	no	down	0.097	0.0782	0.1158	0.234774	0.076783	0.057185	0.007868	0	0.092355	0	0.042046	0.090461	0.008993	0.549477	0.003963
g__Verticillium	1.78	0.7032	0.8611	no	up	0.0073	0.0113	0.0033	0.044998	0.023035	0	0	0	0	0.004946	0.01484	0	0	0	0
g__Trechispora	-0.69	0.7032	0.8611	no	down	0.0047	0.0036	0.0058	0.007826	0	0	0	0	0.013853	0	0	0.015077	0	0	0.019815
g__Isaria	0.43	0.721	0.8611	no	up	0.0155	0.0178	0.0132	0.003913	0.099818	0	0.003147	0	0	0.027205	0.051939	0	0	0	0
g__Powellomycetaceae_unclassified	1.26	0.721	0.8611	no	up	0.0123	0.0173	0.0072	0	0.011517	0	0	0.092532	0	0.017312	0	0	0.006745	0.019112	0
g__Tomentella	-0.05	0.721	0.8611	no	down	0.0061	0.006	0.0062	0	0.026874	0	0	0	0.009236	0	0.019786	0.010051	0	0.007167	0
g__Arthrobotrys	-0.55	0.721	0.8611	no	down	0.0035	0.0028	0.0041	0	0.005759	0	0	0.011284	0	0.004946	0.01484	0.005026	0	0	0
g__Pyronemataceae_unclassified	0.6	0.721	0.8611	no	up	0.0031	0.0038	0.0025	0.003913	0	0.011831	0	0	0.006927	0.007419	0.00742	0	0	0	0
g__Rhizophagus	-1	0.7398	0.8611	no	down	0.0479	0.032	0.0638	0.095866	0.019196	0.013803	0	0.063193	0	0	0.306688	0	0.058455	0	0.017834
g__Sebacinales_unclassified	0.55	0.7398	0.8611	no	up	0.025	0.0297	0.0203	0.062606	0.067185	0	0	0	0.048487	0.017312	0.049466	0.032667	0.022483	0	0
g__Nectriopsis	-0.21	0.7398	0.8611	no	down	0.0122	0.0113	0.0131	0	0.04415	0.009859	0	0	0.013853	0.009893	0.049466	0	0	0.007167	0.011889
g__Pezizomycotina_Incertae_sedis_unclassified	0.98	0.7398	0.8611	no	up	0.007	0.0093	0.0047	0.007826	0.024954	0	0	0	0.023089	0.007419	0	0.012564	0.004497	0	0.003963
g__Mycothermus	-1.09	0.7444	0.8611	no	down	0.0254	0.0162	0.0346	0.035216	0.017276	0.033522	0.011015	0	0	0.138497	0.042046	0	0.011241	0	0.015852
g__Sistotrema	-1.14	0.7471	0.8611	no	down	0.5442	0.3397	0.7488	0.041085	0.005759	0.017747	0.60113	1.37218	0	0	2.03552	0.022615	0	2.15729	0.277414
g__Nectriaceae_unclassified	1.41	0.7483	0.8611	no	up	0.0632	0.0918	0.0345	0.029347	0.245705	0.019719	0	0	0.256286	0.049463	0.046992	0.010051	0.008993	0.05017	0.041612
g__Sordariales_unclassified	0.55	0.7483	0.8611	no	up	0.0353	0.0419	0.0287	0	0.113255	0.021691	0.007868	0	0.108517	0.069249	0.024733	0.010051	0.040469	0.021501	0.005945
g__Exophiala	-0.22	0.7488	0.8611	no	down	5.7539	5.3254	6.1825	8.09774	8.03724	2.73303	0.41072	1.7062	10.9672	4.11782	4.91442	9.58136	4.70334	7.9268	5.85146
g__Fungi_unclassified	-0.02	0.7488	0.8611	no	down	2.6511	2.6347	2.6675	3.26336	1.85622	1.71948	0.448487	6.28089	2.23962	1.73369	5.05293	1.87456	2.96994	2.23374	2.14005
g__Chaetothyriales_unclassified	0.01	0.7488	0.8611	no	up	0.4666	0.4687	0.4645	0.581065	0.927152	0.055213	0.015736	0.207633	1.02514	0.116239	0.294321	1.00764	0.258549	0.771657	0.338842
g__Pleosporales_unclassified	-0.2	0.7488	0.8611	no	down	0.324	0.3015	0.3464	0.563457	0.259142	0.153807	0.012589	0.580018	0.240124	0.294307	0.140977	0.914665	0.143888	0.279516	0.305156
g__Acrostalagmus	1.1	0.7488	0.8611	no	up	0.0548	0.0748	0.0348	0.003913	0.036472	0.009859	0.009442	0.356587	0.032324	0.004946	0.101405	0.045231	0.006745	0.040614	0.009908
g__Veronaea	0.23	0.7488	0.8611	no	up	0.051	0.055	0.047	0.086084	0.097898	0.102538	0	0.011284	0.032324	0.027205	0.017313	0.085436	0.092178	0.026279	0.033686
g__Chaetomium	-0.03	0.7488	0.8611	no	down	0.0353	0.0349	0.0356	0.050868	0.049909	0.033522	0.022031	0	0.053104	0.04699	0.037099	0.020103	0.020234	0.059726	0.029723
g__Paecilomyces	0.26	0.7488	0.8611	no	up	0.0294	0.032	0.0268	0.02739	0.067185	0.049297	0	0.015798	0.032324	0.032151	0.042046	0.010051	0.017986	0.019112	0.039631
g__Diversispora	-1.37	0.8489	0.9377	no	down	0.0297	0.0166	0.0428	0.08804	0.011517	0	0	0	0	0	0	0	0.242811	0	0.013871
g__Halosphaeriaceae_unclassified	1.47	0.8489	0.9377	no	up	0.0066	0.0097	0.0035	0.044998	0.013437	0	0	0	0	0	0	0.005026	0	0	0.015852
g__Plectosphaerellaceae_unclassified	-1.73	0.8489	0.9377	no	down	0.0054	0.0025	0.0083	0.005869	0	0	0	0	0.009236	0.042044	0	0	0	0	0.007926
g__Gliomastix	-1.32	0.8489	0.9377	no	down	0.0053	0.003	0.0075	0	0.013437	0	0	0	0.004618	0	0	0	0	0.009556	0.035668
g__Lophiotrema	-0.7	0.8705	0.9377	no	down	0.0385	0.0294	0.0476	0.041085	0.063346	0.009859	0	0	0.06234	0	0.02226	0.218615	0.024731	0	0.019815
g__Ophiostomataceae_unclassified	-0.76	0.8705	0.9377	no	down	0.0114	0.0085	0.0144	0.015652	0.009598	0.011831	0	0	0.013853	0.009893	0.051939	0.020103	0.004497	0	0
g__Hypomyces	-0.17	0.8705	0.9377	no	down	0.0061	0.0057	0.0064	0.003913	0.017276	0.003944	0	0	0.009236	0.007419	0	0	0.008993	0.014334	0.007926
g__Chytridiomycota_unclassified	0.02	0.8719	0.9377	no	up	0.1226	0.1234	0.1217	0.602586	0.047989	0.003944	0	0.085761	0	0.007419	0.680154	0	0.01349	0.009556	0.019815
g__Geminibasidium	1.83	0.8719	0.9377	no	up	0.0411	0.0642	0.0181	0.228905	0.120933	0.009859	0	0	0.025398	0.039571	0.01484	0	0.020234	0.011945	0.021797
g__Herpotrichiellaceae_unclassified	-0.08	0.8728	0.9377	no	down	0.6214	0.6049	0.638	0.84323	0.658413	0.289867	0.062946	0.737999	1.03669	0.403126	0.717254	1.03025	0.433913	0.876774	0.366583
g__Hypocrea	-0.6	0.8728	0.9377	no	down	0.4921	0.3913	0.5929	0.133039	0.353201	0.425926	0.204573	0.88921	0.341715	0.425385	2.04294	0.261333	0.150633	0.494529	0.182301
g__Acremonium	-0.07	0.8728	0.9377	no	down	0.4753	0.4645	0.4862	0.563457	0.89068	0.418039	0.023605	0.311449	0.579529	0.336351	0.36852	0.51764	0.517098	0.828993	0.34875
g__Hypocreales_Incertae_sedis_unclassified	3.38	0.902	0.9377	no	up	0.012	0.0218	0.0021	0	0	0	0	0.130899	0	0	0	0.012564	0	0	0
g__Botryosphaeriaceae_unclassified	-0.03	0.902	0.9377	no	down	0.0049	0.0049	0.005	0	0	0	0	0.029339	0	0	0	0	0	0	0.029723
g__Humicola	0.66	0.902	0.9377	no	up	0.0031	0.0038	0.0024	0	0	0	0	0	0.023089	0	0	0	0	0.014334	0
g__Erythrobasidiales_unclassified	-1.54	0.902	0.9377	no	down	0.0019	0.001	0.0029	0	0.005759	0	0	0	0	0	0.017313	0	0	0	0
g__Odontia	0.66	0.902	0.9377	no	up	0.0016	0.0019	0.0012	0	0	0	0	0	0.011544	0	0.00742	0	0	0	0
g__Capronia	-1.07	0.902	0.9377	no	down	0.0015	0.001	0.0021	0	0	0.005916	0	0	0	0.012366	0	0	0	0	0
g__Lycoperdon	-1.07	0.902	0.9377	no	down	0.0015	0.001	0.0021	0.005869	0	0	0	0	0	0	0.012366	0	0	0	0
g__Dactylellina	1.65	0.902	0.9377	no	up	0.0015	0.0022	0.0007	0	0.013437	0	0	0	0	0	0	0	0.004497	0	0
g__Puccinia	-0.39	0.902	0.9377	no	down	0.0015	0.0013	0.0017	0	0	0.007888	0	0	0	0	0	0	0	0	0.009908
g__Kernia	-0.3	0.902	0.9377	no	down	0.0015	0.0013	0.0016	0	0	0.007888	0	0	0	0	0.009893	0	0	0	0
g__Erysiphe	1.72	0.902	0.9377	no	up	0.0015	0.0023	0.0007	0	0	0.013803	0	0	0	0	0	0	0	0	0.003963
g__Lophiostoma	-1	0.902	0.9377	no	down	0.0015	0.001	0.002	0	0.005759	0	0	0	0	0	0	0	0	0	0.011889
g__Teratosphaeria	-1.39	0.902	0.9377	no	down	0.0014	0.0008	0.0021	0	0	0	0	0	0.004618	0.012366	0	0	0	0	0
g__Psilocybe	-1.58	0.902	0.9377	no	down	0.0014	0.0007	0.0021	0	0	0.003944	0	0	0	0	0	0.012564	0	0	0
g__Laetisaria	0.7	0.902	0.9377	no	up	0.0011	0.0013	0.0008	0.007826	0	0	0	0	0	0.004946	0	0	0	0	0
g__Pseudozyma	-0.78	0.902	0.9377	no	down	0.0009	0.0007	0.0012	0.003913	0	0	0	0	0	0.007419	0	0	0	0	0
g__Hyphodontia	-1	0.902	0.9377	no	down	0.0009	0.0006	0.0012	0	0.003839	0	0	0	0	0.007419	0	0	0	0	0
g__Amphisphaeriaceae_unclassified	-0.78	0.902	0.9377	no	down	0.0009	0.0007	0.0012	0	0	0.003944	0	0	0	0	0	0	0	0.007167	0
g__Xylariaceae_unclassified	0.32	0.902	0.9377	no	up	0.0009	0.001	0.0008	0	0.005759	0	0	0	0	0	0.004947	0	0	0	0
g__Psathyrella	-0.65	0.902	0.9377	no	down	0.0009	0.0007	0.0011	0	0	0.003944	0	0	0	0	0	0	0.006745	0	0
g__Hymenogaster	-0.19	0.902	0.9377	no	down	0.0007	0.0007	0.0008	0	0	0.003944	0	0	0	0.004946	0	0	0	0	0
g__Ganoderma	-0.49	0.902	0.9377	no	down	0.0006	0.0005	0.0007	0	0	0	0.003147	0	0	0	0	0	0.004497	0	0
g__Coniosporium	-1.33	0.9319	0.9649	no	down	0.0443	0.0252	0.0633	0.011739	0.040311	0	0	0	0.099282	0.039571	0	0.309076	0	0.031057	0
g__Sonoraphlyctis	1.36	0.9361	0.9649	no	up	0.5983	0.8604	0.3361	0.332596	4.60505	0	0.007868	0.103816	0.113135	1.49379	0	0.045231	0.204591	0.009556	0.263544
g__Microbotryum	-1.67	0.9361	0.9649	no	down	0.1278	0.0611	0.1946	0.211297	0.055668	0.0631	0	0.022569	0.013853	0.086561	0.996735	0	0.01349	0.043003	0.027741
g__Mycena	-1.13	1	1	no	down	1.6726	1.0471	2.298	0.103692	4.14243	0.149863	1.00713	0.198605	0.68112	0.012366	0.791452	2.09318	0.071944	0.406135	10.413
g__Hypocreales_unclassified	-0.03	1	1	no	down	0.5091	0.5042	0.514	0.217166	0.752471	0.642833	0.023605	0.740256	0.648796	0.24237	1.11545	0.939793	0.139392	0.437192	0.210042
g__Spizellomyces	2.04	1	1	no	up	0.3023	0.486	0.1185	0.305206	2.15184	0.037466	0.050356	0.32499	0.046178	0.086561	0.148397	0.090461	0.080937	0.183955	0.120873
g__Coprinopsis	0.67	1	1	no	up	0.0332	0.0407	0.0256	0.03326	0.007678	0.013803	0.007868	0.139926	0.04156	0.017312	0.027206	0.040205	0	0.045392	0.023778
g__Lectera	1.71	1	1	no	up	0.0306	0.0469	0.0143	0.046955	0.184279	0	0.006295	0	0.043869	0	0.012366	0.047743	0.006745	0.007167	0.011889
g__Basidiomycota_unclassified	0.4	1	1	no	up	0.0291	0.0331	0.0251	0.1213	0.011517	0.035494	0	0	0.030015	0.019785	0.074199	0.005026	0.004497	0.019112	0.027741
g__Scedosporium	0.16	1	1	no	up	0.0177	0.0186	0.0167	0.041085	0.013437	0	0.006295	0	0.050795	0.027205	0.004947	0.025128	0	0.031057	0.011889
g__Coprinellus	2.61	1	1	no	up	0.0078	0.0134	0.0022	0.076302	0	0.003944	0	0	0	0.007419	0	0	0	0	0.005945
g__Bulleromyces	0.72	1	1	no	up	0.0068	0.0084	0.0051	0.031303	0.019196	0	0	0	0	0	0	0	0.008993	0.011945	0.009908
g__Clavariaceae_unclassified	-1.16	1	1	no	down	0.0057	0.0035	0.0078	0.007826	0.013437	0	0	0	0	0.004946	0.042046	0	0	0	0
g__Suillus	0.24	1	1	no	up	0.0053	0.0058	0.0049	0.011739	0.023035	0	0	0	0	0.017312	0	0	0	0.011945	0
