# Supplementary material for: Integrated analysis of transcriptomics and metabolomics and high-throughput amplicon sequencing reveals the synergistic effects of secondary metabolites and rhizosphere microbiota on root rot resistance in Psammosilene tunicoides
Source: Front Microbiol. 2025 Apr 14;16:1554406. doi: 10.3389/fmicb.2025.1554406 (PMC12034638; doi:10.3389/fmicb.2025.1554406)
Supplement: Supplementary file 7 [file Table_7.xlsx]

## Sheet: Sheet1
Genus	log2FC	wilcox.test.p_value	q_value	significance	regulation	mean	mean_HRI	mean_DRI	H_RI1	H_RI2	H_RI3	H_RI4	H_RI5	H_RI6	D_RI1	D_RI2	D_RI3	D_RI4	D_RI5	D_RI6
g__Agaricomycetes_unclassified	3.06	0.0039	0.4132	yes	up	30.2049	53.9523	6.4575	68.7397	47.9666	59.711	48.1114	40.4318	58.7534	0.013911	0.410059	22.199	0.00589	0.040467	16.0759
g__Auricularia	Inf	0.0074	0.4132	yes	up	2.5582	5.1163	0	0.002506	0.047097	9.46443	21.1724	0.011357	0	0	0	0	0	0	0
g__Rhizophagus	-Inf	0.0222	0.4132	yes	down	0.0116	0	0.0231	0	0	0	0	0	0	0.005796	0.107455	0.020917	0.004712	0	0
g__Cladophialophora	3.52	0.0341	0.4132	yes	up	0.0294	0.054	0.0047	0.105237	0.007064	0.002371	0.003498	0.177925	0.027827	0	0.006176	0.022147	0	0	0
g__Gibberella	-4.8	0.0495	0.4132	yes	down	0.0087	0.0006	0.0167	0	0	0	0.003498	0	0	0	0.076577	0	0.01178	0.006937	0.005047
g__Leptodontidium	-2.64	0.0547	0.4132	no	down	30.8024	8.523	53.0817	11.4783	15.5795	2.73122	4.77768	14.2554	2.31568	50.5524	64.6596	15.9374	88.0235	98.7132	0.604424
g__Athelopsis	1.39	0.0547	0.4132	no	up	9.6561	13.9859	5.3263	3.81483	22.0435	3.47329	7.07147	30.993	16.5195	0.22258	0.277901	14.4683	0.056543	0.62203	16.3106
g__Pseudogymnoascus	-Inf	0.0585	0.4132	no	down	0.0019	0	0.0039	0	0	0	0	0	0	0.003478	0.007411	0.012304	0	0	0
g__Helotiales_unclassified	2.29	0.0609	0.4132	no	up	0.2	0.3321	0.0679	0.474818	0	0.015411	0.544587	0.30916	0.648486	0	0.203794	0	0	0.00925	0.194324
g__Hydnodontaceae_unclassified	2.8	0.0742	0.4132	no	up	0.031	0.0542	0.0078	0.083939	0.047097	0.035563	0	0	0.158492	0	0	0	0	0	0.046688
g__Ceratobasidium	-11.11	0.0874	0.4132	no	down	1.7725	0.0016	3.5434	0	0	0	0.002332	0	0.007259	0.114768	20.9908	0.12181	0.032983	0	0
g__Trechisporales_unclassified	1.46	0.1093	0.4132	no	up	6.7844	9.9559	3.6129	10.7705	12.5724	14.8818	1.62677	0.524941	19.359	0.022026	0.007411	5.69555	3.08513	0.026592	12.8405
g__Fungi_unclassified	0.84	0.1093	0.4132	no	up	0.9242	1.1871	0.6614	0.945878	0.701738	0.288058	0.237893	4.50743	0.4416	0.015071	2.71355	0.236238	0.15196	0.210427	0.641018
g__Herpotrichia	Inf	0.1396	0.4132	no	up	0.0133	0.0267	0	0.012528	0	0	0	0.14764	0	0	0	0	0	0	0
g__Thelonectria	-Inf	0.1396	0.4132	no	down	0.004	0	0.0079	0	0	0	0	0	0	0.045212	0.00247	0	0	0	0
g__Monascus	-Inf	0.1396	0.4132	no	down	0.0015	0	0.003	0	0	0	0	0	0	0	0	0.013534	0.004712	0	0
g__Cryptococcus	-Inf	0.1396	0.4132	no	down	0.0015	0	0.003	0	0	0	0	0	0	0	0	0.014765	0	0.003469	0
g__Umbelopsis	-Inf	0.1396	0.4132	no	down	0.0013	0	0.0026	0	0	0	0	0	0	0.004637	0.011116	0	0	0	0
g__Arnium	Inf	0.1396	0.4132	no	up	0.0013	0.0026	0	0	0	0.003556	0	0	0.012099	0	0	0	0	0	0
g__Paraglomus	-Inf	0.1396	0.4132	no	down	0.0013	0	0.0026	0	0	0	0	0	0	0	0.00247	0	0.012958	0	0
g__Nectria	-Inf	0.1396	0.4132	no	down	0.001	0	0.002	0	0	0	0	0	0	0	0.006176	0	0	0.005781	0
g__Malassezia	-Inf	0.1396	0.4132	no	down	0.0009	0	0.0018	0	0	0	0	0	0	0	0.007411	0	0	0.003469	0
g__Humicola	-Inf	0.1396	0.4132	no	down	0.0008	0	0.0016	0	0	0	0	0	0	0.004637	0.00494	0	0	0	0
g__Teberdinia	-Inf	0.1396	0.4132	no	down	0.0006	0	0.0012	0	0	0	0	0	0	0	0	0	0	0.003469	0.003786
g__Atradidymella	-7.29	0.153	0.4132	no	down	0.0315	0.0004	0.0625	0	0	0	0.002332	0	0	0	0.334717	0	0	0.025436	0.015142
g__Rhinocladiella	-3.55	0.153	0.4132	no	down	0.0051	0.0008	0.0094	0	0.00471	0	0	0	0	0	0.030878	0.015995	0.009424	0	0
g__Xylaria	3.58	0.153	0.4132	no	up	0.0026	0.0048	0.0004	0.005011	0	0	0	0.012619	0.010889	0	0	0.002461	0	0	0
g__Cladosporium	-2	0.153	0.4132	no	down	0.0025	0.001	0.004	0	0.005887	0	0	0	0	0.009274	0.007411	0.007382	0	0	0
g__Plenodomus	3.48	0.1659	0.4132	no	up	0.2055	0.3771	0.0339	0.027562	0	0.036748	0.016326	2.01396	0.168171	0	0.1618	0.033221	0.008246	0	0
g__Kabatiella	-2.41	0.2155	0.4132	no	down	0.0032	0.001	0.0053	0.006264	0	0	0	0	0	0	0	0.002461	0	0.012718	0.016404
g__Phialophora	-2.9	0.259	0.4132	no	down	0.4382	0.1037	0.7727	0	0.009419	0.008298	0.590067	0	0.014518	0.157661	2.03918	2.30086	0	0.130649	0.007571
g__Gorgomyces	-0.39	0.2947	0.4132	no	down	0.0349	0.0302	0.0396	0	0.181322	0	0	0	0	0	0.018527	0.003691	0.215571	0	0
g__Dendryphion	-3.13	0.2947	0.4132	no	down	0.0073	0.0015	0.0131	0	0	0	0	0.008833	0	0.006956	0.065461	0.006152	0	0	0
g__Eurotiomycetes_unclassified	0.47	0.2971	0.4132	no	up	0.0075	0.0087	0.0063	0.00877	0.015306	0	0.005831	0.012619	0.009679	0.004637	0.008646	0.012304	0.009424	0	0.002524
g__Chaetothyriales_unclassified	Inf	0.3173	0.4132	no	up	0.0761	0.1523	0	0	0	0	0	0.913599	0	0	0	0	0	0	0
g__Lyophyllaceae_unclassified	-Inf	0.3173	0.4132	no	down	0.0397	0	0.0794	0	0	0	0	0	0	0	0	0.476167	0	0	0
g__Nectriaceae_unclassified	-Inf	0.3173	0.4132	no	down	0.0168	0	0.0336	0	0	0	0	0	0	0.201713	0	0	0	0	0
g__Marasmiaceae_unclassified	-Inf	0.3173	0.4132	no	down	0.0148	0	0.0296	0	0	0	0	0	0	0	0.177857	0	0	0	0
g__Hypocreales_unclassified	-Inf	0.3173	0.4132	no	down	0.0095	0	0.0189	0	0	0	0	0	0	0	0.113631	0	0	0	0
g__Cylindrocarpon	-Inf	0.3173	0.4132	no	down	0.0067	0	0.0133	0	0	0	0	0	0	0.07999	0	0	0	0	0
g__Chaetomium	-Inf	0.3173	0.4132	no	down	0.0049	0	0.0099	0	0	0	0	0	0	0	0.059286	0	0	0	0
g__Archaeosporales_unclassified	-Inf	0.3173	0.4132	no	down	0.0045	0	0.0091	0	0	0	0	0	0	0	0.054345	0	0	0	0
g__Sordariomycetes_unclassified	Inf	0.3173	0.4132	no	up	0.0038	0.0077	0	0	0.045919	0	0	0	0	0	0	0	0	0	0
g__Melampsora	-Inf	0.3173	0.4132	no	down	0.0021	0	0.0042	0	0	0	0	0	0	0	0	0	0	0	0.025237
g__Leptosphaerulina	-Inf	0.3173	0.4132	no	down	0.0019	0	0.0037	0	0	0	0	0	0	0	0.022232	0	0	0	0
g__Hypocrea	-Inf	0.3173	0.4132	no	down	0.0015	0	0.0031	0	0	0	0	0	0	0	0.018527	0	0	0	0
g__Torula	-Inf	0.3173	0.4132	no	down	0.0015	0	0.0031	0	0	0	0	0	0	0	0.018527	0	0	0	0
g__Podospora	-Inf	0.3173	0.4132	no	down	0.0012	0	0.0025	0	0	0	0	0	0	0	0.014821	0	0	0	0
g__Coprinopsis	Inf	0.3173	0.4132	no	up	0.0012	0.0024	0	0	0	0.014225	0	0	0	0	0	0	0	0	0
g__Conlarium	Inf	0.3173	0.4132	no	up	0.0012	0.0024	0	0	0.014129	0	0	0	0	0	0	0	0	0	0
g__Bionectria	-Inf	0.3173	0.4132	no	down	0.0011	0	0.0023	0	0	0	0	0	0	0	0.013586	0	0	0	0
g__Diversispora	-Inf	0.3173	0.4132	no	down	0.001	0	0.002	0	0	0	0	0	0	0	0	0	0.01178	0	0
g__Trichosporon	-Inf	0.3173	0.4132	no	down	0.0008	0	0.0017	0	0	0	0	0	0	0	0	0	0	0	0.010095
g__Metacordyceps	-Inf	0.3173	0.4132	no	down	0.0008	0	0.0016	0	0	0	0	0	0	0	0.009881	0	0	0	0
g__Cyathus	-Inf	0.3173	0.4132	no	down	0.0007	0	0.0015	0	0	0	0	0	0	0	0	0	0	0	0.008833
g__Auriculariales_Incertae_sedis_unclassified	-Inf	0.3173	0.4132	no	down	0.0007	0	0.0014	0	0	0	0	0	0	0	0	0.008613	0	0	0
g__Lecanicillium	-Inf	0.3173	0.4132	no	down	0.0007	0	0.0014	0	0	0	0	0	0	0	0	0.008613	0	0	0
g__Fusarium	-Inf	0.3173	0.4132	no	down	0.0006	0	0.0012	0	0	0	0	0	0	0.006956	0	0	0	0	0
g__Geminibasidium	-Inf	0.3173	0.4132	no	down	0.0006	0	0.0012	0	0	0	0	0	0	0.006956	0	0	0	0	0
g__Claroideoglomus	-Inf	0.3173	0.4132	no	down	0.0005	0	0.001	0	0	0	0	0	0	0	0	0	0.00589	0	0
g__Olpidium	-Inf	0.3173	0.4132	no	down	0.0005	0	0.001	0	0	0	0	0	0	0	0	0	0.00589	0	0
g__Lecythophora	Inf	0.3173	0.4132	no	up	0.0005	0.001	0	0	0	0	0.005831	0	0	0	0	0	0	0	0
g__Thermoascus	-Inf	0.3173	0.4132	no	down	0.0004	0	0.0008	0	0	0	0	0	0	0	0	0	0	0	0.005047
g__Lectera	-Inf	0.3173	0.4132	no	down	0.0004	0	0.0008	0	0	0	0	0	0	0	0	0	0.004712	0	0
g__Neurospora	-Inf	0.3173	0.4132	no	down	0.0004	0	0.0008	0	0	0	0	0	0	0.004637	0	0	0	0	0
g__Basidiomycota_unclassified	-Inf	0.3173	0.4132	no	down	0.0003	0	0.0006	0	0	0	0	0	0	0	0	0	0	0	0.003786
g__Calyptella	Inf	0.3173	0.4132	no	up	0.0003	0.0006	0	0.003758	0	0	0	0	0	0	0	0	0	0	0
g__Helminthosporium	Inf	0.3173	0.4132	no	up	0.0003	0.0006	0	0.003758	0	0	0	0	0	0	0	0	0	0	0
g__Rhodotorula	-Inf	0.3173	0.4132	no	down	0.0003	0	0.0006	0	0	0	0	0	0	0	0.003705	0	0	0	0
g__Sordariales_unclassified	-Inf	0.3173	0.4132	no	down	0.0003	0	0.0006	0	0	0	0	0	0	0	0.003705	0	0	0	0
g__Trichocladium	-Inf	0.3173	0.4132	no	down	0.0003	0	0.0006	0	0	0	0	0	0	0	0.003705	0	0	0	0
g__Pyrenochaeta	-Inf	0.3173	0.4132	no	down	0.0003	0	0.0006	0	0	0	0	0	0	0	0	0.003691	0	0	0
g__Lophiostoma	Inf	0.3173	0.4132	no	up	0.0003	0.0006	0	0	0	0.003556	0	0	0	0	0	0	0	0	0
g__Arachnomyces	-Inf	0.3173	0.4132	no	down	0.0003	0	0.0006	0	0	0	0	0	0	0	0	0	0.003534	0	0
g__Wallemia	-Inf	0.3173	0.4132	no	down	0.0002	0	0.0004	0	0	0	0	0	0	0	0	0	0	0	0.002524
g__Clavariaceae_unclassified	-Inf	0.3173	0.4132	no	down	0.0002	0	0.0004	0	0	0	0	0	0	0	0.00247	0	0	0	0
g__Eupenicillium	-Inf	0.3173	0.4132	no	down	0.0002	0	0.0004	0	0	0	0	0	0	0	0.00247	0	0	0	0
g__Engyodontium	-Inf	0.3173	0.4132	no	down	0.0002	0	0.0004	0	0	0	0	0	0	0	0	0.002461	0	0	0
g__Herpotrichiellaceae_unclassified	-Inf	0.3173	0.4132	no	down	0.0002	0	0.0004	0	0	0	0	0	0	0	0	0.002461	0	0	0
g__Metarhiziopsis	Inf	0.3173	0.4132	no	up	0.0002	0.0004	0	0	0	0	0	0	0.00242	0	0	0	0	0	0
g__Cephalotheca	Inf	0.3173	0.4132	no	up	0.0002	0.0004	0	0	0.002355	0	0	0	0	0	0	0	0	0	0
g__Spizellomyces	Inf	0.3173	0.4132	no	up	0.0002	0.0004	0	0	0.002355	0	0	0	0	0	0	0	0	0	0
g__Leucoagaricus	Inf	0.3173	0.4132	no	up	0.0002	0.0004	0	0	0	0	0.002332	0	0	0	0	0	0	0	0
g__Porotheleum	-Inf	0.3173	0.4132	no	down	0.0002	0	0.0004	0	0	0	0	0	0	0.002319	0	0	0	0	0
g__Paecilomyces	-Inf	0.3173	0.4132	no	down	0.0002	0	0.0004	0	0	0	0	0	0	0	0	0	0	0.002312	0
g__Thermomyces	-Inf	0.3173	0.4132	no	down	0.0002	0	0.0004	0	0	0	0	0	0	0	0	0	0	0.002312	0
g__Myrmecridiales_unclassified	1.32	0.372	0.4789	no	up	0.0153	0.0219	0.0088	0.027562	0.048274	0	0	0.055523	0	0	0.043229	0	0.009424	0	0
g__Davidiella	-1.11	0.3776	0.4806	no	down	0.0184	0.0117	0.0252	0.023804	0.011774	0.01304	0.012828	0	0.008469	0	0.081518	0.017226	0.00589	0.017343	0.029022
g__Tetracladium	1.91	0.4005	0.4984	no	up	0.0019	0.003	0.0008	0	0	0.010669	0	0	0.007259	0	0	0	0	0	0.005047
g__Zopfiella	2.06	0.4005	0.4984	no	up	0.0015	0.0025	0.0006	0	0	0	0	0.008833	0.006049	0	0	0	0	0.003469	0
g__Ilyonectria	-11.08	0.4418	0.5438	no	down	2.8071	0.0026	5.6116	0	0.005887	0	0.002332	0.007571	0	33.6247	0.018527	0	0	0	0.026499
g__Fusidium	-0.37	0.5189	0.6284	no	down	0.5453	0.4761	0.6145	1.91431	0.481562	0	0.044313	0.300327	0.116147	0.011593	2.47147	1.18734	0	0	0.016404
g__Ascomycota_unclassified	0.91	0.5218	0.6284	no	up	0.7332	0.9572	0.5092	1.1576	0.050629	0.080609	0.100288	3.25817	1.09614	0.022026	2.34055	0.327288	0.254444	0	0.111042
g__Pleomassariaceae_unclassified	-4.85	0.5283	0.6295	no	down	0.0254	0.0017	0.049	0	0	0	0.010495	0	0	0	0.285312	0.008613	0	0	0
g__Monodictys	-2.61	0.631	0.7439	no	down	0.8786	0.2468	1.5105	0.334503	0.058871	0.032006	0.032652	0.73946	0.283108	0.009274	1.02144	0.040603	7.9443	0.032373	0.015142
g__Didymella	1.43	0.7032	0.8204	no	up	0.0029	0.0043	0.0016	0	0.009419	0	0	0.016404	0	0.005796	0	0	0.003534	0	0
g__Eurotium	-0.13	0.721	0.8325	no	down	0.0023	0.0022	0.0024	0	0.00471	0	0	0	0.008469	0.006956	0.00494	0.002461	0	0	0
g__Pleosporales_unclassified	-2.14	0.7325	0.8371	no	down	0.0094	0.0035	0.0154	0.005011	0	0	0.003498	0.005048	0.007259	0	0.014821	0	0.077747	0	0
g__Mortierella	-3.13	0.8068	0.9071	no	down	0.0684	0.014	0.1228	0.005011	0.014129	0	0.03615	0.026499	0.00242	0	0.68302	0.024608	0.02945	0	0
g__Alternaria	-0.49	0.8099	0.9071	no	down	0.0097	0.0081	0.0114	0.006264	0	0.004742	0.018658	0.013881	0.004839	0.004637	0.034583	0.008613	0	0.011562	0.008833
g__Cotylidia	10.8	0.902	0.9268	no	up	0.3556	0.7109	0.0004	0	0	4.26516	0	0	0	0	0.00247	0	0	0	0
g__Flagelloscypha	7.01	0.902	0.9268	no	up	0.0518	0.1028	0.0008	0	0	0	0	0.617058	0	0	0.00494	0	0	0	0
g__Volutella	-4.41	0.902	0.9268	no	down	0.0234	0.0021	0.0446	0.012528	0	0	0	0	0	0.267792	0	0	0	0	0
g__Pochonia	-0.25	0.902	0.9268	no	down	0.0023	0.0021	0.0025	0	0	0	0	0.012619	0	0	0.014821	0	0	0	0
g__Psathyrella	0.85	0.902	0.9268	no	up	0.0014	0.0018	0.001	0	0.010597	0	0	0	0	0	0	0.006152	0	0	0
g__Chondrostereum	-0.49	0.902	0.9268	no	down	0.0012	0.001	0.0014	0	0	0	0.005831	0	0	0	0	0.008613	0	0	0
g__Leotiomycetes_unclassified	2.25	0.902	0.9268	no	up	0.0012	0.0019	0.0004	0	0	0	0	0.011357	0	0	0.00247	0	0	0	0
g__Sebacina	-2	0.902	0.9268	no	down	0.001	0.0004	0.0016	0	0	0	0	0.002524	0	0	0.009881	0	0	0	0
g__Eucasphaeria	1.22	0.902	0.9268	no	up	0.001	0.0014	0.0006	0	0.008242	0	0	0	0	0.003478	0	0	0	0	0
g__Exophiala	0.71	0.9319	0.9488	no	up	0.0183	0.0227	0.0139	0.003758	0	0	0	0.124926	0.007259	0.003478	0.071637	0	0.008246	0	0
g__Mycena	-2.1	1	1	no	down	9.2392	3.4874	14.991	0.026309	0.029435	4.92425	15.5493	0.391182	0.00363	0	0.118571	36.7399	0.002356	0.116775	52.9685
g__Neonectria	-6.96	1	1	no	down	1.2306	0.0196	2.4416	0	0.020016	0	0.009329	0.088331	0	14.5547	0.095104	0	0	0	0
