# Supplementary material for: Integrated analysis of transcriptomics and metabolomics and high-throughput amplicon sequencing reveals the synergistic effects of secondary metabolites and rhizosphere microbiota on root rot resistance in Psammosilene tunicoides
Source: Front Microbiol. 2025 Apr 14;16:1554406. doi: 10.3389/fmicb.2025.1554406 (PMC12034638; doi:10.3389/fmicb.2025.1554406)
Supplement: Supplementary file 8 [file Table_8.xlsx]

## Sheet: Sheet1
Genus	log2FC	wilcox.test.p_value	q_value	significance	regulation	mean	mean_HS	mean_DS	H_S_1	H_S_2	H_S_3	H_S_4	H_S_5	H_S_6	D_S_1	D_S_2	D_S_3	D_S_4	D_S_5	D_S_6
g__Oryzihumus	-1.37	0.0039	0.4588	yes	down	0.087	0.0486	0.1254	0.075712	0.063379	0.044089	0	0.04856	0.059634	0.10851	0.119743	0.11846	0.221053	0.078582	0.105768
g__Acidimicrobiales_unclassified	-1.44	0.0065	0.4588	yes	down	0.0263	0.0142	0.0385	0.029999	0.018879	0.008016	0	0.004285	0.023854	0.046298	0.034212	0.026795	0.057046	0.032015	0.03434
g__Sulfurimonas	-1.44	0.0065	0.4588	yes	down	0.0163	0.0088	0.0239	0.005714	0.013485	0.009352	0	0.004285	0.019878	0.021702	0.024234	0.026795	0.014261	0.021828	0.03434
g__Candidatus_Woykebacteria_unclassified	-Inf	0.0074	0.4588	yes	down	0.003	0	0.006	0	0	0	0	0	0	0.018808	0.004277	0	0.002852	0.00291	0.006868
g__Hyalangium	-3.1	0.0079	0.4588	yes	down	0.0306	0.0064	0.0548	0.03857	0	0	0	0	0	0.028936	0.035638	0.070512	0.084143	0.068395	0.041208
g__Actinobacteria_unclassified	-0.36	0.0104	0.4588	yes	down	1.2623	1.1053	1.4194	1.35282	1.22038	0.896472	0.885657	1.06119	1.21521	1.62331	1.40984	1.31011	1.33773	1.42466	1.4107
g__Hyphomicrobiaceae_unclassified	-0.25	0.0104	0.4588	yes	down	0.6874	0.627	0.7478	0.622839	0.690427	0.6787	0.538102	0.525594	0.706334	0.68289	0.73129	0.817938	0.760136	0.755261	0.739001
g__Frankiales_unclassified	-1	0.0104	0.4588	yes	down	0.3549	0.2362	0.4737	0.40856	0.349259	0.113562	0.036585	0.118544	0.390936	0.451402	0.641483	0.458327	0.473481	0.464216	0.353017
g__Blfdi19_unclassified	-0.71	0.0104	0.4588	yes	down	0.08	0.0608	0.0992	0.059998	0.079561	0.028056	0.067072	0.058558	0.071561	0.10417	0.081254	0.067691	0.0927	0.109142	0.140108
g__Crossiella	-1.31	0.0104	0.4588	yes	down	0.0495	0.0284	0.0706	0.025714	0.028318	0.02672	0.02439	0.019995	0.045057	0.131659	0.047042	0.036666	0.031375	0.045112	0.131866
g__Saccharopolyspora	-3.21	0.0132	0.4616	yes	down	0.0149	0.0029	0.0269	0	0.01753	0	0	0	0	0.021702	0	0.035256	0.03708	0.023284	0.043955
g__SJA-28_unclassified	-1.54	0.0161	0.4616	yes	down	0.0176	0.009	0.0262	0.022856	0.010788	0	0	0.007141	0.013252	0.027489	0.022808	0.040897	0.025671	0.013097	0.027472
g__MND1	-0.37	0.0163	0.4616	yes	down	2.221	1.9356	2.5064	2.18422	2.04701	1.94258	1.61278	1.66819	2.15876	2.80679	2.05845	2.34664	2.17487	2.92791	2.72386
g__IMCC26256_unclassified	-0.36	0.0163	0.4616	yes	down	1.0368	0.9078	1.1659	1.07711	1.00732	0.754853	0.577735	0.872658	1.1569	1.04025	1.19173	1.2805	1.13094	1.17728	1.17443
g__Sulfurifustis	-2.6	0.0201	0.4616	yes	down	0.005	0.0014	0.0085	0.008571	0	0	0	0	0	0.005787	0.005702	0.007051	0.014261	0.010187	0.008242
g__SHA-26_unclassified	-1.55	0.024	0.4616	yes	down	0.0116	0.0059	0.0173	0.005714	0.016182	0	0	0	0.013252	0.020255	0.017106	0.016923	0.034228	0.005821	0.009615
g__Anaeromyxobacter	-0.89	0.025	0.4616	yes	down	1.155	0.8097	1.5003	1.06425	1.21229	0.301941	0.242374	0.815528	1.22184	1.51769	1.531	1.20011	1.10384	2.3138	1.33515
g__Iamia	-0.65	0.025	0.4616	yes	down	0.162	0.1263	0.1976	0.134282	0.136198	0.173683	0.05945	0.07284	0.181553	0.166382	0.188168	0.196023	0.158302	0.273582	0.203294
g__Geodermatophilus	-0.48	0.025	0.4616	yes	down	0.1285	0.1074	0.1496	0.108568	0.134849	0.085505	0.080791	0.092836	0.141797	0.128765	0.173913	0.12128	0.166859	0.160075	0.146976
g__A21b_unclassified	-1.16	0.025	0.4616	yes	down	0.1141	0.0706	0.1577	0.134282	0.101137	0.017368	0.007622	0.05713	0.106016	0.227148	0.098361	0.1791	0.129779	0.171716	0.140108
g__Candidatus_Koribacter	-1.47	0.025	0.4616	yes	down	0.0618	0.0328	0.0909	0	0.094394	0.014696	0.018292	0.02428	0.045057	0.105616	0.115467	0.087435	0.041358	0.103321	0.092032
g__Steroidobacteraceae_unclassified	-0.87	0.025	0.4616	yes	down	0.0461	0.0326	0.0597	0.055713	0.051243	0.018704	0	0.028565	0.041081	0.043404	0.057021	0.067691	0.045637	0.075672	0.06868
g__Solirubrobacterales_unclassified	-0.86	0.025	0.4616	yes	down	0.0408	0.029	0.0527	0.035713	0.037758	0.009352	0	0.04856	0.042407	0.046298	0.076978	0.042307	0.049915	0.056754	0.043955
g__Flavobacteriaceae_unclassified	-1.45	0.025	0.4616	yes	down	0.0306	0.0164	0.0449	0.014285	0.01753	0.010688	0	0.041419	0.014577	0.056425	0.042766	0.054999	0.014261	0.058209	0.042582
g__Fontimonas	-2.36	0.0309	0.464	yes	down	0.0043	0.0014	0.0072	0	0	0	0	0.002856	0.005301	0.00434	0.008553	0.008461	0.011409	0.010187	0
g__Proteobacteria_unclassified	-0.42	0.0374	0.464	yes	down	0.7494	0.641	0.8577	0.555698	0.647275	0.737485	0.495419	0.604148	0.805725	1.04459	0.890948	0.729093	0.64034	0.995372	0.846142
g__Latescibacteria_unclassified	-1.05	0.0374	0.464	yes	down	0.5753	0.3754	0.7751	0.508557	0.7147	0.070809	0.019817	0.282793	0.655977	1.00119	0.955096	0.8264	0.500578	0.720335	0.646969
g__Dactylosporangium	-0.28	0.0374	0.464	yes	down	0.2342	0.2113	0.257	0.15571	0.190137	0.291253	0.189022	0.224234	0.217334	0.250297	0.230934	0.243971	0.270968	0.232836	0.313183
g__Aciditerrimonas	-0.59	0.0374	0.464	yes	down	0.2137	0.1707	0.2568	0.257136	0.240031	0.120242	0.051828	0.141396	0.213358	0.260424	0.295082	0.231279	0.171138	0.299776	0.282963
g__Verrucomicrobia_unclassified	-0.51	0.0374	0.464	yes	down	0.2002	0.1651	0.2352	0.20428	0.179349	0.122914	0.14329	0.152822	0.188179	0.150467	0.245189	0.265125	0.19253	0.343433	0.214283
g__Fimbriimonadaceae_unclassified	-0.43	0.0374	0.464	yes	down	0.1994	0.1697	0.2291	0.164281	0.238683	0.173683	0.094511	0.124257	0.222635	0.250297	0.229508	0.232689	0.253854	0.22847	0.179943
g__Jatrophihabitans	-0.22	0.0374	0.464	yes	down	0.1766	0.1629	0.1903	0.152853	0.163167	0.160323	0.172253	0.148537	0.180228	0.17651	0.208125	0.169229	0.171138	0.203731	0.212909
g__Lineage_IIa_unclassified	-0.42	0.0374	0.464	yes	down	0.121	0.1035	0.1386	0.118568	0.090349	0.113562	0.056402	0.10569	0.136496	0.14034	0.128297	0.126921	0.132632	0.189179	0.114009
g__Solirubrobacteraceae_unclassified	-0.86	0.0374	0.464	yes	down	0.0597	0.0424	0.077	0.03857	0.113273	0.034737	0	0.025708	0.042407	0.130212	0.057021	0.050769	0.044211	0.069851	0.109889
g__Kibdelosporangium	-1.04	0.0374	0.464	yes	down	0.0525	0.0343	0.0706	0.071427	0.031015	0.022712	0.018292	0.022852	0.039756	0.046298	0.029936	0.074743	0.126927	0.048022	0.097526
g__Berkelbacteria_unclassified	-1.3	0.0374	0.464	yes	down	0.0171	0.0099	0.0243	0.012857	0	0.016032	0.007622	0.007141	0.015902	0.026042	0.039914	0.018333	0.019966	0.004366	0.037087
g__Vampirovibrionales_unclassified	-2.62	0.0416	0.4692	yes	down	0.0075	0.0021	0.0129	0	0.004045	0	0	0.004285	0.003976	0.047744	0.011404	0.004231	0.008557	0	0.005494
g__S-BQ2-57_soil_group_unclassified	-2.28	0.0463	0.4692	yes	down	0.0067	0.0023	0.0112	0.007143	0.006742	0	0	0	0	0.00434	0.014255	0.025384	0.014261	0.008731	0
g__Candidatus_Latescibacteria_unclassified	-1.64	0.0463	0.4692	yes	down	0.0019	0.0009	0.0028	0.002857	0.002697	0	0	0	0	0.002894	0	0.00282	0.005705	0.00291	0.002747

## Sheet: Sheet2
bacterium	Literature support
Oryzihumus	Biochar accelerates soil organic carbon mineralization via rhizodeposit-activated Actinobacteria
Sulfurimonas	1、The globally widespread genus Sulfurimonas: versatile energy metabolisms and adaptations to redox clines 2、Study on denitrification of hydroponic wastewater reverse osmosis concentrate using sulfur-autotrophic denitrification
Hyalangium	Isolation and structure elucidation of secondary metabolites from the gliding bacteria Ohtaekwangia kribbensis and Hyalangium minutum 2、Characterization of phytopathogen-preying Hyalangium versicolor sp. nov., and proposal for the reclassification of Cystobacter gracilis as Hyalangium gracile comb. Nov；
Saccharopolyspora	Saccharopolyspora: an underexplored source for bioactive natural products
Anaeromyxobacter	Thiobacillus spp. and Anaeromyxobacter spp. mediate arsenite oxidation-dependent biological nitrogen fixation in two contrasting types of arsenic-contaminated soils
Geodermatophilus	Responses of bacterial and archaeal communities to nitrogen fertilization in a compost-amended soil
Jatrophihabitans	Variation of microbial community in healthy and disease-susceptible tobacco soils
Kibdelosporangium	Complete genome sequence of Kibdelosporangium phytohabitans KLBMP 1111T, a plant growth promoting endophytic actinomycete isolated from oil-seed plant …
Actinobacteria_unclassified	Biocontrol of chickpea root rot using endophytic actinobacteria
Frankiales_unclassified	Investigating the effect of microbial inoculants Frankia F1 on growth-promotion, rhizosphere soil physicochemical properties, and bacterial community of ginseng
Iamia	Assessment of the rhizosphere fungi and bacteria recruited by sugarcane during smut invasion
Flavobacteriaceae_unclassified	Pathogen-induced activation of disease-suppressive functions in the endophytic root microbiome
Proteobacteria_unclassified	Comparison on the structure and function of the rhizosphere microbial community between healthy and root-rot Panax notoginseng
Latescibacteria_unclassified	Effects of chloropicrin fumigation combined with biochar on soil bacterial and fungal communities and Fusarium oxysporum
Verrucomicrobia_unclassified	Understanding the impact of cultivar, seed origin, and substrate on bacterial diversity of the sugar beet rhizosphere and suppression of soil-borne pathogens
