# Supplementary material for: Integrated analysis of transcriptomics and metabolomics and high-throughput amplicon sequencing reveals the synergistic effects of secondary metabolites and rhizosphere microbiota on root rot resistance in Psammosilene tunicoides
Source: Front Microbiol. 2025 Apr 14;16:1554406. doi: 10.3389/fmicb.2025.1554406 (PMC12034638; doi:10.3389/fmicb.2025.1554406)
Supplement: Supplementary file 9 [file Table_9.xlsx]

## Sheet: Sheet1
Genus	log2FC	wilcox.test.p_value	q_value	significance	regulation	mean	mean_HS	mean_DS	H_S_1	H_S_2	H_S_3	H_S_4	H_S_5	H_S_6	D_S_1	D_S_2	D_S_3	D_S_4	D_S_5	D_S_6
g__Oryzihumus	-1.37	0.0039	0.4588	yes	down	0.087	0.0486	0.1254	0.075712	0.063379	0.044089	0	0.04856	0.059634	0.10851	0.119743	0.11846	0.221053	0.078582	0.105768
g__Leifsonia	1.52	0.0039	0.4588	yes	up	0.0762	0.1131	0.0394	0.045713	0.064728	0.077489	0.259142	0.179959	0.051683	0.044851	0.04134	0.045128	0.034228	0.034925	0.035714
g__Mesorhizobium	1.3	0.0065	0.4588	yes	up	0.1032	0.1469	0.0595	0.101426	0.102485	0.219108	0.219509	0.168533	0.070236	0.079574	0.064148	0.05923	0.054194	0.068395	0.031593
g__Pedosphaera	0.78	0.0065	0.4588	yes	up	0.0513	0.0648	0.0377	0.062855	0.063379	0.082833	0.07317	0.047132	0.059634	0.039064	0.044191	0.021154	0.034228	0.039291	0.048076
g__Acidimicrobiales_unclassified	-1.44	0.0065	0.4588	yes	down	0.0263	0.0142	0.0385	0.029999	0.018879	0.008016	0	0.004285	0.023854	0.046298	0.034212	0.026795	0.057046	0.032015	0.03434
g__Sulfurimonas	-1.44	0.0065	0.4588	yes	down	0.0163	0.0088	0.0239	0.005714	0.013485	0.009352	0	0.004285	0.019878	0.021702	0.024234	0.026795	0.014261	0.021828	0.03434
g__cvE6_unclassified	Inf	0.0074	0.4588	yes	up	0.0053	0.0107	0	0.005714	0.008091	0.018704	0.022866	0.008569	0	0	0	0	0	0	0
g__Candidatus_Woykebacteria_unclassified	-Inf	0.0074	0.4588	yes	down	0.003	0	0.006	0	0	0	0	0	0	0.018808	0.004277	0	0.002852	0.00291	0.006868
g__Hyalangium	-3.1	0.0079	0.4588	yes	down	0.0306	0.0064	0.0548	0.03857	0	0	0	0	0	0.028936	0.035638	0.070512	0.084143	0.068395	0.041208
g__Actinobacteria_unclassified	-0.36	0.0104	0.4588	yes	down	1.2623	1.1053	1.4194	1.35282	1.22038	0.896472	0.885657	1.06119	1.21521	1.62331	1.40984	1.31011	1.33773	1.42466	1.4107
g__Rhodanobacter	4.94	0.0104	0.4588	yes	up	0.8544	1.6549	0.0539	0.498557	0.244077	1.17036	4.67828	3.28639	0.051683	0.120084	0.044191	0.052179	0.049915	0.008731	0.048076
g__Hyphomicrobiaceae_unclassified	-0.25	0.0104	0.4588	yes	down	0.6874	0.627	0.7478	0.622839	0.690427	0.6787	0.538102	0.525594	0.706334	0.68289	0.73129	0.817938	0.760136	0.755261	0.739001
g__Frankiales_unclassified	-1	0.0104	0.4588	yes	down	0.3549	0.2362	0.4737	0.40856	0.349259	0.113562	0.036585	0.118544	0.390936	0.451402	0.641483	0.458327	0.473481	0.464216	0.353017
g__Hyphomicrobium	0.64	0.0104	0.4588	yes	up	0.0952	0.1159	0.0745	0.104283	0.097091	0.193723	0.10823	0.087123	0.104691	0.102723	0.06985	0.076153	0.045637	0.080037	0.072801
g__Blfdi19_unclassified	-0.71	0.0104	0.4588	yes	down	0.08	0.0608	0.0992	0.059998	0.079561	0.028056	0.067072	0.058558	0.071561	0.10417	0.081254	0.067691	0.0927	0.109142	0.140108
g__Crossiella	-1.31	0.0104	0.4588	yes	down	0.0495	0.0284	0.0706	0.025714	0.028318	0.02672	0.02439	0.019995	0.045057	0.131659	0.047042	0.036666	0.031375	0.045112	0.131866
g__Acidisoma	2.66	0.0104	0.4588	yes	up	0.0443	0.0766	0.0121	0.017142	0.033712	0.106882	0.161583	0.108547	0.031805	0.010128	0.007128	0	0.025671	0.011642	0.017857
g__Sphaerobacter	1.37	0.0104	0.4588	yes	up	0.0257	0.037	0.0143	0.034285	0.028318	0.049433	0.047255	0.044276	0.018553	0.008681	0.015681	0.025384	0.002852	0.007276	0.026099
g__Nitrolancea	3.8	0.0128	0.4616	yes	up	0.0268	0.0501	0.0036	0.002857	0.01753	0.09085	0.109754	0.071412	0.007951	0.021702	0	0	0	0	0
g__Saccharopolyspora	-3.21	0.0132	0.4616	yes	down	0.0149	0.0029	0.0269	0	0.01753	0	0	0	0	0.021702	0	0.035256	0.03708	0.023284	0.043955
g__Rhodopseudomonas	3.31	0.0145	0.4616	yes	up	0.0186	0.0338	0.0034	0.011428	0.024273	0.056113	0.065548	0.039991	0.005301	0.014468	0	0	0.005705	0	0
g__SJA-28_unclassified	-1.54	0.0161	0.4616	yes	down	0.0176	0.009	0.0262	0.022856	0.010788	0	0	0.007141	0.013252	0.027489	0.022808	0.040897	0.025671	0.013097	0.027472
g__MND1	-0.37	0.0163	0.4616	yes	down	2.221	1.9356	2.5064	2.18422	2.04701	1.94258	1.61278	1.66819	2.15876	2.80679	2.05845	2.34664	2.17487	2.92791	2.72386
g__IMCC26256_unclassified	-0.36	0.0163	0.4616	yes	down	1.0368	0.9078	1.1659	1.07711	1.00732	0.754853	0.577735	0.872658	1.1569	1.04025	1.19173	1.2805	1.13094	1.17728	1.17443
g__Phenylobacterium	0.93	0.0163	0.4616	yes	up	0.4327	0.5671	0.2983	0.314277	0.454441	0.676028	0.871938	0.728405	0.357805	0.355913	0.303635	0.276407	0.365094	0.237201	0.25137
g__Isosphaeraceae_unclassified	0.64	0.0163	0.4616	yes	up	0.1569	0.1909	0.1229	0.16571	0.254865	0.153643	0.161583	0.199954	0.209382	0.11285	0.138275	0.097306	0.121222	0.168806	0.0989
g__Asticcacaulis	3.47	0.0201	0.4616	yes	up	0.0072	0.0133	0.0012	0.014285	0	0.009352	0.038109	0.008569	0.009276	0.002894	0	0	0	0.004366	0
g__Sulfurifustis	-2.6	0.0201	0.4616	yes	down	0.005	0.0014	0.0085	0.008571	0	0	0	0	0	0.005787	0.005702	0.007051	0.014261	0.010187	0.008242
g__Holophaga	Inf	0.0222	0.4616	yes	up	0.0263	0.0525	0	0	0.008091	0.041417	0.15701	0.108547	0	0	0	0	0	0	0
g__Micavibrionaceae_unclassified	Inf	0.0222	0.4616	yes	up	0.0108	0.0216	0	0	0.002697	0.033401	0.057926	0.035706	0	0	0	0	0	0	0
g__SHA-26_unclassified	-1.55	0.024	0.4616	yes	down	0.0116	0.0059	0.0173	0.005714	0.016182	0	0	0	0.013252	0.020255	0.017106	0.016923	0.034228	0.005821	0.009615
g__Jeongeupia	1.75	0.024	0.4616	yes	up	0.0067	0.0104	0.0031	0.005714	0.014833	0.017368	0.010671	0.005713	0.007951	0	0.007128	0.005641	0	0.005821	0
g__Cryocola	1.56	0.0247	0.4616	yes	up	0.0326	0.0486	0.0165	0.027142	0.025621	0.070809	0.080791	0.054273	0.03313	0.030383	0	0.016923	0.021392	0	0.030219
g__Mizugakiibacter	2.87	0.0247	0.4616	yes	up	0.0216	0.038	0.0052	0.012857	0.008091	0.037409	0.099084	0.062843	0.007951	0.007234	0	0.008461	0	0.004366	0.010989
g__Anaeromyxobacter	-0.89	0.025	0.4616	yes	down	1.155	0.8097	1.5003	1.06425	1.21229	0.301941	0.242374	0.815528	1.22184	1.51769	1.531	1.20011	1.10384	2.3138	1.33515
g__Iamia	-0.65	0.025	0.4616	yes	down	0.162	0.1263	0.1976	0.134282	0.136198	0.173683	0.05945	0.07284	0.181553	0.166382	0.188168	0.196023	0.158302	0.273582	0.203294
g__Geodermatophilus	-0.48	0.025	0.4616	yes	down	0.1285	0.1074	0.1496	0.108568	0.134849	0.085505	0.080791	0.092836	0.141797	0.128765	0.173913	0.12128	0.166859	0.160075	0.146976
g__A21b_unclassified	-1.16	0.025	0.4616	yes	down	0.1141	0.0706	0.1577	0.134282	0.101137	0.017368	0.007622	0.05713	0.106016	0.227148	0.098361	0.1791	0.129779	0.171716	0.140108
g__OLB14_unclassified	1.77	0.025	0.4616	yes	up	0.092	0.1423	0.0417	0.034285	0.084955	0.220444	0.233228	0.204239	0.076862	0.017362	0.034212	0.070512	0.078438	0.007276	0.042582
g__Candidatus_Koribacter	-1.47	0.025	0.4616	yes	down	0.0618	0.0328	0.0909	0	0.094394	0.014696	0.018292	0.02428	0.045057	0.105616	0.115467	0.087435	0.041358	0.103321	0.092032
g__Steroidobacteraceae_unclassified	-0.87	0.025	0.4616	yes	down	0.0461	0.0326	0.0597	0.055713	0.051243	0.018704	0	0.028565	0.041081	0.043404	0.057021	0.067691	0.045637	0.075672	0.06868
g__Solirubrobacterales_unclassified	-0.86	0.025	0.4616	yes	down	0.0408	0.029	0.0527	0.035713	0.037758	0.009352	0	0.04856	0.042407	0.046298	0.076978	0.042307	0.049915	0.056754	0.043955
g__Flavobacteriaceae_unclassified	-1.45	0.025	0.4616	yes	down	0.0306	0.0164	0.0449	0.014285	0.01753	0.010688	0	0.041419	0.014577	0.056425	0.042766	0.054999	0.014261	0.058209	0.042582
g__Actinocatenispora	2.3	0.0278	0.464	yes	up	0.0071	0.0118	0.0024	0	0.006742	0.02004	0.012195	0.021424	0.010602	0.005787	0	0	0.004278	0	0.004121
g__Fontimonas	-2.36	0.0309	0.464	yes	down	0.0043	0.0014	0.0072	0	0	0	0	0.002856	0.005301	0.00434	0.008553	0.008461	0.011409	0.010187	0
g__NS11-12_marine_group_unclassified	1.42	0.037	0.464	yes	up	0.015	0.0219	0.0082	0.021428	0.01753	0.033401	0.019817	0.007141	0.031805	0	0.018532	0.011282	0.011409	0	0.008242
g__Pseudolabrys	1.03	0.0374	0.464	yes	up	0.8059	1.0811	0.5307	0.589983	0.470623	1.68072	1.84753	1.27114	0.626822	0.588848	0.544547	0.500635	0.460645	0.515149	0.574168
g__Proteobacteria_unclassified	-0.42	0.0374	0.464	yes	down	0.7494	0.641	0.8577	0.555698	0.647275	0.737485	0.495419	0.604148	0.805725	1.04459	0.890948	0.729093	0.64034	0.995372	0.846142
g__Latescibacteria_unclassified	-1.05	0.0374	0.464	yes	down	0.5753	0.3754	0.7751	0.508557	0.7147	0.070809	0.019817	0.282793	0.655977	1.00119	0.955096	0.8264	0.500578	0.720335	0.646969
g__Micropepsaceae_unclassified	1.12	0.0374	0.464	yes	up	0.4005	0.5491	0.2518	0.282849	0.284531	0.754853	1.0198	0.655564	0.296846	0.192425	0.169636	0.348329	0.275246	0.23138	0.293952
g__Dokdonella	2.26	0.0374	0.464	yes	up	0.3612	0.5979	0.1246	0.128568	0.306107	1.3053	1.03962	0.654136	0.153724	0.163489	0.149679	0.11987	0.161155	0.062575	0.090658
g__Dactylosporangium	-0.28	0.0374	0.464	yes	down	0.2342	0.2113	0.257	0.15571	0.190137	0.291253	0.189022	0.224234	0.217334	0.250297	0.230934	0.243971	0.270968	0.232836	0.313183
g__Aciditerrimonas	-0.59	0.0374	0.464	yes	down	0.2137	0.1707	0.2568	0.257136	0.240031	0.120242	0.051828	0.141396	0.213358	0.260424	0.295082	0.231279	0.171138	0.299776	0.282963
g__Verrucomicrobia_unclassified	-0.51	0.0374	0.464	yes	down	0.2002	0.1651	0.2352	0.20428	0.179349	0.122914	0.14329	0.152822	0.188179	0.150467	0.245189	0.265125	0.19253	0.343433	0.214283
g__Fimbriimonadaceae_unclassified	-0.43	0.0374	0.464	yes	down	0.1994	0.1697	0.2291	0.164281	0.238683	0.173683	0.094511	0.124257	0.222635	0.250297	0.229508	0.232689	0.253854	0.22847	0.179943
g__Jatrophihabitans	-0.22	0.0374	0.464	yes	down	0.1766	0.1629	0.1903	0.152853	0.163167	0.160323	0.172253	0.148537	0.180228	0.17651	0.208125	0.169229	0.171138	0.203731	0.212909
g__Actinoplanes	0.68	0.0374	0.464	yes	up	0.1388	0.1707	0.1068	0.084283	0.207668	0.216436	0.169205	0.158535	0.188179	0.066553	0.099786	0.129742	0.085569	0.114963	0.144229
g__Lineage_IIa_unclassified	-0.42	0.0374	0.464	yes	down	0.121	0.1035	0.1386	0.118568	0.090349	0.113562	0.056402	0.10569	0.136496	0.14034	0.128297	0.126921	0.132632	0.189179	0.114009
g__Solirubrobacteraceae_unclassified	-0.86	0.0374	0.464	yes	down	0.0597	0.0424	0.077	0.03857	0.113273	0.034737	0	0.025708	0.042407	0.130212	0.057021	0.050769	0.044211	0.069851	0.109889
g__Kibdelosporangium	-1.04	0.0374	0.464	yes	down	0.0525	0.0343	0.0706	0.071427	0.031015	0.022712	0.018292	0.022852	0.039756	0.046298	0.029936	0.074743	0.126927	0.048022	0.097526
g__FCPS473	2.92	0.0374	0.464	yes	up	0.0335	0.0592	0.0078	0.004286	0.016182	0.02004	0.07317	0.019995	0.221309	0.013021	0.011404	0.007051	0.002852	0.004366	0.008242
g__Caulobacter	1.05	0.0374	0.464	yes	up	0.033	0.0445	0.0215	0.037142	0.080909	0.054777	0.044207	0.012854	0.037106	0.03183	0.019957	0	0.032801	0.03056	0.013736
g__Chryseolinea	1.82	0.0374	0.464	yes	up	0.0254	0.0396	0.0112	0.028571	0.004045	0.074817	0.079267	0.02428	0.026504	0.015915	0.008553	0.015513	0.012835	0.014552	0
g__Berkelbacteria_unclassified	-1.3	0.0374	0.464	yes	down	0.0171	0.0099	0.0243	0.012857	0	0.016032	0.007622	0.007141	0.015902	0.026042	0.039914	0.018333	0.019966	0.004366	0.037087
g__Vampirovibrionales_unclassified	-2.62	0.0416	0.4692	yes	down	0.0075	0.0021	0.0129	0	0.004045	0	0	0.004285	0.003976	0.047744	0.011404	0.004231	0.008557	0	0.005494
g__S-BQ2-57_soil_group_unclassified	-2.28	0.0463	0.4692	yes	down	0.0067	0.0023	0.0112	0.007143	0.006742	0	0	0	0	0.00434	0.014255	0.025384	0.014261	0.008731	0
g__Candidatus_Latescibacteria_unclassified	-1.64	0.0463	0.4692	yes	down	0.0019	0.0009	0.0028	0.002857	0.002697	0	0	0	0	0.002894	0	0.00282	0.005705	0.00291	0.002747
g__GAS113	2.92	0.0495	0.4692	yes	up	0.003	0.0053	0.0007	0	0.005394	0.005344	0.012195	0.008569	0	0	0	0	0	0	0.004121
g__Actinomycetospora	-0.99	0.053	0.4692	no	down	0.0081	0.0054	0.0107	0	0.008091	0.00668	0	0.007141	0.010602	0.017362	0.01283	0	0.012835	0.011642	0.009615
g__Gaiellales_unclassified	-0.2	0.0547	0.4692	no	down	3.1633	2.9421	3.3845	2.69849	2.56618	3.20779	3.33227	2.9379	2.91015	3.10484	3.0948	3.19842	3.47552	3.61768	3.81588
g__Gemmatimonadetes_unclassified	-0.47	0.0547	0.4692	no	down	1.2977	1.0878	1.5075	1.46281	1.53188	0.897808	0.474078	0.82981	1.33051	1.19795	1.25018	1.56254	1.67144	1.67351	1.68954
g__KF-JG30-C25_unclassified	3.36	0.0547	0.4692	no	up	0.2656	0.484	0.0471	0.068569	0.051243	0.724125	1.19358	0.80553	0.060959	0.078127	0.042766	0.026795	0.017114	0.071306	0.046703
g__Burkholderia-Caballeronia-Paraburkholderia	0.43	0.0547	0.4692	no	up	0.23	0.264	0.196	0.182852	0.198228	0.291253	0.339934	0.324212	0.247813	0.240169	0.252316	0.188972	0.162581	0.16153	0.170327
g__Desulfarculaceae_unclassified	-0.93	0.0547	0.4692	no	down	0.1612	0.1109	0.2116	0.212851	0.149682	0.028056	0.006097	0.04856	0.219984	0.169276	0.169636	0.256663	0.241019	0.176082	0.256865
g__Granulicella	2.72	0.0547	0.4692	no	up	0.153	0.2656	0.0404	0.049999	0.035061	0.47696	0.580784	0.404193	0.046382	0.088255	0.021383	0.021154	0.019966	0.045112	0.046703
g__WD260_unclassified	2.56	0.0547	0.4692	no	up	0.0987	0.1687	0.0287	0.021428	0.032364	0.304613	0.323166	0.287077	0.043732	0.054978	0.015681	0.028205	0.012835	0.029104	0.031593
g__Phaselicystis	-0.65	0.0547	0.4692	no	down	0.0765	0.0597	0.0934	0.098569	0.082258	0.046761	0.022866	0.041419	0.06626	0.094042	0.094084	0.114229	0.061324	0.10041	0.096153
g__SM1A02	-1.03	0.0547	0.4692	no	down	0.0647	0.0425	0.0869	0.082855	0.078212	0.00668	0	0.034278	0.053008	0.124425	0.08268	0.05923	0.049915	0.103321	0.101647
g__Microvirga	-0.87	0.0547	0.4692	no	down	0.0349	0.0247	0.0452	0.03857	0.028318	0.014696	0	0.019995	0.046382	0.046298	0.034212	0.043717	0.061324	0.034925	0.050823
g__KD3-10_unclassified	-0.89	0.0547	0.4692	no	down	0.0307	0.0216	0.0399	0.044284	0.031015	0.009352	0	0.017139	0.027829	0.041957	0.044191	0.042307	0.035654	0.043657	0.031593
g__HSB_OF53-F07	1.26	0.0547	0.4692	no	up	0.0231	0.0326	0.0136	0.005714	0.028318	0.044089	0.053353	0.041419	0.022528	0.011574	0.014255	0.022564	0.002852	0.021828	0.008242
g__Cyanobacteria_unclassified	-1.04	0.0547	0.4692	no	down	0.0136	0.0089	0.0183	0.007143	0.013485	0.005344	0.004573	0.004285	0.018553	0.023149	0.032787	0.009872	0.019966	0.013097	0.010989
g__Lysinibacter	Inf	0.0585	0.4692	no	up	0.0897	0.1795	0	0	0	0.199067	0.490846	0.387054	0	0	0	0	0	0	0
g__Paralcaligenes	Inf	0.0585	0.4692	no	up	0.027	0.054	0	0	0	0.105546	0.109754	0.108547	0	0	0	0	0	0	0
g__Rathayibacter	Inf	0.0585	0.4692	no	up	0.0086	0.0171	0	0	0	0.034737	0.03506	0.03285	0	0	0	0	0	0	0
g__Flavobacteriales_unclassified	-Inf	0.0585	0.4692	no	down	0.0065	0	0.013	0	0	0	0	0	0	0	0	0.005641	0.06275	0	0.009615
g__Telmatospirillum	Inf	0.0585	0.4692	no	up	0.0057	0.0114	0	0	0	0.028056	0.027439	0.012854	0	0	0	0	0	0	0
g__Magnetospirillaceae_unclassified	Inf	0.0585	0.4692	no	up	0.0034	0.0067	0	0	0	0.010688	0.016768	0.012854	0	0	0	0	0	0	0
g__Parvibaculum	Inf	0.0585	0.4692	no	up	0.0023	0.0046	0	0	0	0	0.013719	0.005713	0.007951	0	0	0	0	0	0
g__Friedmanniella	-Inf	0.0585	0.4692	no	down	0.0023	0	0.0045	0	0	0	0	0	0	0.007234	0.011404	0	0.008557	0	0
g__Candidatus_Trichorickettsia	Inf	0.0585	0.4692	no	up	0.002	0.004	0	0	0	0.00668	0.007622	0.009998	0	0	0	0	0	0	0
g__Ferrovum	-Inf	0.0585	0.4692	no	down	0.0018	0	0.0036	0	0	0	0	0	0	0.00434	0.014255	0	0	0.00291	0
g__Mycoavidus	-Inf	0.0585	0.4692	no	down	0.0017	0	0.0033	0	0	0	0	0	0	0.002894	0.01283	0	0.004278	0	0
g__Prosthecobacter	Inf	0.0585	0.4692	no	up	0.0016	0.0032	0	0.002857	0.004045	0.012024	0	0	0	0	0	0	0	0	0
g__Beggiatoa	-Inf	0.0585	0.4692	no	down	0.0014	0	0.0028	0	0	0	0	0	0	0	0.002851	0	0.011409	0	0.002747
g__Spirochaeta	-Inf	0.0585	0.4692	no	down	0.0013	0	0.0026	0	0	0	0	0	0	0	0	0.005641	0	0.004366	0.005494
g__Entotheonellaceae_unclassified	Inf	0.0585	0.4692	no	up	0.0011	0.0023	0	0.005714	0.004045	0	0	0	0.003976	0	0	0	0	0	0
g__Nitrosovibrio	Inf	0.0585	0.4692	no	up	0.0009	0.0018	0	0	0	0.004008	0	0.002856	0.003976	0	0	0	0	0	0
g__Subgroup_12_unclassified	-Inf	0.0585	0.4692	no	down	0.0008	0	0.0017	0	0	0	0	0	0	0.00434	0.002851	0	0	0.00291	0
g__Lineage_IIb_unclassified	-0.88	0.0651	0.5131	no	down	0.0257	0.0181	0.0333	0.012857	0.022924	0.025384	0.022866	0.011426	0.013252	0.03183	0.031361	0.025384	0	0.049478	0.061812
g__Cellvibrio	1.8	0.0727	0.5131	no	up	0.0119	0.0184	0.0053	0.014285	0.002697	0.088178	0	0.002856	0.00265	0.03183	0	0	0	0	0
g__Ilumatobacter	3.92	0.0742	0.5131	no	up	0.0218	0.041	0.0027	0.005714	0	0.065465	0.14329	0.031421	0	0.015915	0	0	0	0	0
g__Methylocapsa	-2.79	0.0742	0.5131	no	down	0.006	0.0015	0.0104	0	0	0	0	0	0.009276	0.015915	0.021383	0	0	0.008731	0.016483
g__Sphaerisporangium	-2.6	0.0742	0.5131	no	down	0.0053	0.0015	0.0091	0	0	0	0.009146	0	0	0.020255	0	0.012692	0.015688	0.005821	0
g__UBA12409_unclassified	-2.95	0.0742	0.5131	no	down	0.003	0.0007	0.0054	0	0	0	0	0	0.003976	0	0.002851	0	0.005705	0.011642	0.012362
g__Terrimicrobium	2.72	0.0742	0.5131	no	up	0.0027	0.0046	0.0007	0	0.006742	0.008016	0.009146	0	0.003976	0	0	0	0.004278	0	0
g__AKYG587	-2.38	0.0742	0.5131	no	down	0.0015	0.0005	0.0026	0	0	0	0	0.002856	0	0.002894	0.007128	0	0	0.00291	0.002747
g__Rhizobium	2.87	0.0761	0.5131	no	up	0.0267	0.0469	0.0064	0.012857	0	0.085505	0.115852	0.052845	0.014577	0.015915	0	0.007051	0	0.007276	0.008242
g__Salinibacterium	-0.98	0.0776	0.5131	no	down	0.0325	0.0218	0.0431	0.035713	0.056637	0.016032	0	0	0.022528	0.033276	0.045617	0.047948	0.049915	0.039291	0.042582
g__Azospirillum	-1.1	0.0776	0.5131	no	down	0.0158	0.0101	0.0216	0.014285	0.01753	0	0	0.012854	0.015902	0.011574	0.019957	0.038076	0.01854	0.027649	0.013736
g__SC-I-84_unclassified	0.88	0.0782	0.5131	no	up	1.4777	1.9154	1.0399	0.949973	1.37681	2.42221	3.39477	2.35089	0.99788	1.08221	0.935139	1.28473	0.848557	0.995372	1.09339
g__Armatimonadetes_unclassified	-0.37	0.0782	0.5131	no	down	0.5698	0.4963	0.6432	0.432845	0.608169	0.45024	0.321641	0.477034	0.687782	0.640933	0.845331	0.557044	0.470629	0.697052	0.648343
g__Pirellulaceae_unclassified	0.26	0.0782	0.5131	no	up	0.3465	0.3777	0.3153	0.327134	0.310153	0.426191	0.370421	0.46418	0.368407	0.328424	0.299359	0.342688	0.25528	0.317239	0.348896
g__Deltaproteobacteria_unclassified	-0.45	0.0782	0.5131	no	down	0.2483	0.2098	0.2867	0.224279	0.198228	0.150971	0.152437	0.242802	0.29022	0.374721	0.285103	0.259484	0.186825	0.369627	0.244502
g__Ktedonobacter	1.32	0.0782	0.5131	no	up	0.223	0.3183	0.1277	0.061427	0.128107	0.45692	0.542675	0.291362	0.429367	0.167829	0.122594	0.098717	0.058472	0.195	0.123625
g__Aquicella	0.48	0.0782	0.5131	no	up	0.1092	0.1274	0.0911	0.16571	0.175304	0.105546	0.091462	0.087123	0.139147	0.053532	0.047042	0.138203	0.162581	0.065485	0.079669
g__SM2D12_unclassified	1.18	0.0782	0.5131	no	up	0.0611	0.0847	0.0374	0.055713	0.014833	0.085505	0.182924	0.108547	0.060959	0.043404	0.057021	0.028205	0.024244	0.052388	0.019231
g__Candidatus_Xiphinematobacter	0.46	0.0782	0.5131	no	up	0.0318	0.0369	0.0268	0.024285	0.036409	0.053441	0.032012	0.031421	0.043732	0.03183	0.038489	0.022564	0.019966	0.018918	0.028846
g__Sericytochromatia_unclassified	0.64	0.0782	0.5131	no	up	0.0224	0.0273	0.0175	0.034285	0.024273	0.033401	0.03506	0.011426	0.025179	0.008681	0.014255	0.015513	0.027097	0.020373	0.019231
g__Oligoflexaceae_unclassified	1.1	0.0782	0.5131	no	up	0.0184	0.0251	0.0117	0.037142	0.005394	0.036073	0.025914	0.029993	0.015902	0.010128	0.009979	0.025384	0.007131	0.017463	0
g__Acidiphilium	-0.63	0.0782	0.5131	no	down	0.0172	0.0135	0.0209	0.015714	0.037758	0.004008	0	0.011426	0.011927	0.014468	0.02851	0.021154	0.025671	0.017463	0.017857
g__Pigmentiphaga	3.17	0.087	0.558	no	up	0.036	0.0649	0.0072	0	0.016182	0.088178	0.160059	0.11426	0.010602	0.020255	0.009979	0.012692	0	0	0
g__Inquilinus	4.35	0.0874	0.558	no	up	0.015	0.0286	0.0014	0	0.013485	0.050769	0.050304	0.05713	0	0	0	0.004231	0.004278	0	0
g__Tumebacillus	1.37	0.0968	0.558	no	up	0.0043	0.0062	0.0024	0	0.008091	0.01336	0.004573	0.005713	0.005301	0.011574	0.002851	0	0	0	0
g__Rhodocyclaceae_unclassified	-1.19	0.1068	0.558	no	down	0.0148	0.009	0.0206	0.019999	0.014833	0	0.003049	0	0.015902	0.017362	0.017106	0	0.034228	0.018918	0.035714
g__Alsobacter	-0.93	0.1087	0.558	no	down	0.0112	0.0077	0.0147	0.011428	0.009439	0	0	0.005713	0.019878	0.010128	0.017106	0.012692	0.024244	0.007276	0.016483
g__Fibrobacteraceae_unclassified	-1	0.1087	0.558	no	down	0.0058	0.0039	0.0078	0.005714	0	0.004008	0	0.002856	0.010602	0.00434	0.008553	0.00282	0.007131	0.013097	0.010989
g__IS-44	0.41	0.1093	0.558	no	up	0.8279	0.9439	0.7118	0.805691	0.795609	1.15566	1.30638	0.818384	0.781871	0.664082	0.456165	0.812297	0.626079	0.922611	0.789824
g__Comamonadaceae_unclassified	-0.45	0.1093	0.558	no	down	0.338	0.2861	0.3898	0.357133	0.354653	0.136274	0.262191	0.271367	0.335277	0.300935	0.326443	0.441405	0.514839	0.416194	0.339281
g__Acidobacteria_unclassified	-0.26	0.1093	0.558	no	down	0.2782	0.2532	0.3033	0.229993	0.269698	0.311293	0.248472	0.237089	0.222635	0.423913	0.334996	0.23692	0.27382	0.301231	0.248623
g__Myxococcales_unclassified	-0.31	0.1093	0.558	no	down	0.2607	0.2329	0.2885	0.275706	0.242728	0.267205	0.189022	0.16282	0.25974	0.374721	0.280827	0.217177	0.233888	0.32888	0.295326
g__Pseudonocardia	-0.53	0.1093	0.558	no	down	0.2245	0.1839	0.2651	0.19428	0.300713	0.140282	0.057926	0.137112	0.272992	0.215573	0.282252	0.270766	0.319457	0.213918	0.288458
g__Flavobacteriia_unclassified	2.07	0.1093	0.558	no	up	0.1798	0.2903	0.0693	0.041427	0.09844	0.414167	0.621942	0.491316	0.074212	0.047744	0.064148	0.067691	0.064177	0.106231	0.065933
g__Longimicrobiaceae_unclassified	-1.27	0.1093	0.558	no	down	0.1536	0.09	0.2171	0.202851	0.14294	0.009352	0.003049	0.044276	0.137821	0.043404	0.2067	0.29615	0.48489	0.090224	0.181316
g__mle1-7	-0.7	0.1093	0.558	no	down	0.1366	0.1039	0.1693	0.188566	0.14294	0.044089	0.013719	0.064271	0.169626	0.098382	0.122594	0.183331	0.21107	0.183358	0.21703
g__Gaiella	-0.7	0.1093	0.558	no	down	0.1078	0.0822	0.1335	0.18428	0.063379	0.030729	0.027439	0.077125	0.109992	0.10851	0.141126	0.150896	0.084143	0.152798	0.163459
g__Planctomycetia_unclassified	-0.68	0.1093	0.558	no	down	0.1027	0.079	0.1263	0.092854	0.137546	0.022712	0.060975	0.034278	0.125895	0.137446	0.131148	0.093076	0.122649	0.101866	0.171701
g__Angustibacter	0.34	0.1093	0.558	no	up	0.0993	0.1109	0.0878	0.095712	0.126758	0.093522	0.140242	0.085695	0.123244	0.060766	0.089808	0.102947	0.114092	0.068395	0.090658
g__Chitinophagaceae_unclassified	0.69	0.1093	0.558	no	up	0.094	0.1162	0.0718	0.105711	0.045849	0.145627	0.199692	0.149966	0.050358	0.079574	0.008553	0.11846	0.144041	0.036381	0.043955
g__Gaiellaceae_unclassified	-0.63	0.1093	0.558	no	down	0.0737	0.0579	0.0895	0.104283	0.041803	0.033401	0.047255	0.058558	0.062285	0.128765	0.096935	0.094486	0.044211	0.087313	0.085164
g__Luedemannella	0.55	0.1093	0.558	no	up	0.0662	0.0788	0.0537	0.042856	0.075515	0.12425	0.076218	0.091408	0.062285	0.079574	0.061297	0.043717	0.039932	0.050933	0.046703
g__Aquisphaera	0.68	0.1093	0.558	no	up	0.0481	0.0593	0.0369	0.062855	0.040455	0.094858	0.033536	0.067128	0.056984	0.005787	0.045617	0.045128	0.067029	0.03056	0.027472
g__Labrys	-0.67	0.1093	0.558	no	down	0.0402	0.031	0.0494	0.04857	0.037758	0.028056	0.010671	0.017139	0.043732	0.046298	0.022808	0.077563	0.057046	0.06403	0.028846
g__Polycyclovorans	-1.16	0.1093	0.558	no	down	0.0265	0.0164	0.0366	0.021428	0.037758	0.00668	0	0.028565	0.003976	0.062212	0.058446	0.012692	0.032801	0.017463	0.035714
g__Rhodovastum	1.32	0.1093	0.558	no	up	0.0178	0.0254	0.0102	0.011428	0.008091	0.038745	0.05945	0.018567	0.015902	0.010128	0.018532	0.014102	0.009983	0	0.008242
g__Ktedonobacteraceae_unclassified	0.73	0.1093	0.558	no	up	0.0105	0.0131	0.0079	0.017142	0.006742	0.010688	0.006097	0.029993	0.007951	0.005787	0.005702	0.005641	0.008557	0.017463	0.004121
g__Aminobacter	2.21	0.124	0.558	no	up	0.0073	0.012	0.0026	0	0.028318	0.024048	0	0.012854	0.006626	0	0	0.011282	0.004278	0	0
g__Methylacidiphilaceae_unclassified	-1.11	0.1275	0.558	no	down	0.0116	0.0073	0.0158	0	0.004045	0.02004	0.007622	0.005713	0.006626	0.013021	0.015681	0	0.024244	0.014552	0.027472
g__1921-3	0.78	0.1275	0.558	no	up	0.0074	0.0093	0.0054	0	0.016182	0.012024	0.010671	0.011426	0.005301	0	0.004277	0.008461	0.009983	0.005821	0.004121
g__Verrucomicrobia_subdivision_3_unclassified	-1.51	0.1351	0.558	no	down	0.0129	0.0067	0.0191	0	0	0.01336	0.013719	0	0.013252	0.027489	0.019957	0.029615	0	0.037836	0
g__0319-7L14_unclassified	0.87	0.1351	0.558	no	up	0.0104	0.0135	0.0074	0	0	0.002672	0	0	0.078187	0.005787	0.014255	0	0.011409	0.010187	0.002747
g__Lysinibacillus	-Inf	0.1396	0.558	no	down	0.0623	0	0.1245	0	0	0	0	0	0	0.458636	0	0	0	0	0.288458
g__Parafrigoribacterium	Inf	0.1396	0.558	no	up	0.0157	0.0314	0	0	0	0	0.10823	0.079982	0	0	0	0	0	0	0
g__Quadrisphaera	Inf	0.1396	0.558	no	up	0.0041	0.0083	0	0	0.040455	0	0	0	0.009276	0	0	0	0	0	0
g__Micrococcales_unclassified	Inf	0.1396	0.558	no	up	0.0037	0.0074	0	0.018571	0.025621	0	0	0	0	0	0	0	0	0	0
g__Myxococcaceae_unclassified	-Inf	0.1396	0.558	no	down	0.0034	0	0.0068	0	0	0	0	0	0	0	0	0	0.004278	0.036381	0
g__Sporosarcina	Inf	0.1396	0.558	no	up	0.0027	0.0054	0	0	0.009439	0.022712	0	0	0	0	0	0	0	0	0
g__Chiayiivirga	Inf	0.1396	0.558	no	up	0.0027	0.0054	0	0	0.005394	0.02672	0	0	0	0	0	0	0	0	0
g__Micropepsis	Inf	0.1396	0.558	no	up	0.002	0.004	0	0	0	0	0.016768	0.007141	0	0	0	0	0	0	0
g__Conexibacteraceae_unclassified	-Inf	0.1396	0.558	no	down	0.0018	0	0.0035	0	0	0	0	0	0	0	0.017106	0	0	0	0.004121
g__Planctomyces	-Inf	0.1396	0.558	no	down	0.0017	0	0.0033	0	0	0	0	0	0	0	0.014255	0.005641	0	0	0
g__Georgfuchsia	Inf	0.1396	0.558	no	up	0.0014	0.0029	0	0	0	0.010688	0	0	0.006626	0	0	0	0	0	0
g__Pantoea	-Inf	0.1396	0.558	no	down	0.0014	0	0.0029	0	0	0	0	0	0	0.011574	0.005702	0	0	0	0
g__Candidatus_Magasanikbacteria_unclassified	Inf	0.1396	0.558	no	up	0.0011	0.0022	0	0	0	0	0.003049	0.009998	0	0	0	0	0	0	0
g__Methylococcaceae_unclassified	-Inf	0.1396	0.558	no	down	0.001	0	0.0021	0	0	0	0	0	0	0	0	0.007051	0	0	0.005494
g__Nevskia	Inf	0.1396	0.558	no	up	0.001	0.002	0	0	0.002697	0.009352	0	0	0	0	0	0	0	0	0
g__Aquaspirillum]_arcticum_group	-Inf	0.1396	0.558	no	down	0.001	0	0.0019	0	0	0	0	0	0	0.007234	0	0	0	0.004366	0
g__Owenweeksia	Inf	0.1396	0.558	no	up	0.0009	0.0019	0	0	0.002697	0	0	0.008569	0	0	0	0	0	0	0
g__Methyloligellaceae_unclassified	Inf	0.1396	0.558	no	up	0.0009	0.0019	0	0.008571	0	0	0	0	0.00265	0	0	0	0	0	0
g__Undibacterium	Inf	0.1396	0.558	no	up	0.0008	0.0016	0	0	0	0	0	0.005713	0.003976	0	0	0	0	0	0
g__Nitriliruptor	Inf	0.1396	0.558	no	up	0.0007	0.0013	0	0	0.002697	0	0	0	0.005301	0	0	0	0	0	0
g__Candidatus_Curtissbacteria_unclassified	-Inf	0.1396	0.558	no	down	0.0006	0	0.0012	0	0	0	0	0	0	0.00434	0.002851	0	0	0	0
g__Thermomicrobium	-Inf	0.1396	0.558	no	down	0.0006	0	0.0012	0	0	0	0	0	0	0.00434	0.002851	0	0	0	0
g__Dehalococcoidia_unclassified	-Inf	0.1396	0.558	no	down	0.0006	0	0.0012	0	0	0	0	0	0	0	0	0.004231	0.002852	0	0
g__Candidatus_Vogelbacteria_unclassified	-Inf	0.1396	0.558	no	down	0.0005	0	0.0009	0	0	0	0	0	0	0	0.002851	0.00282	0	0	0
g__FFCH5909_unclassified	Inf	0.1396	0.558	no	up	0.0005	0.0009	0	0.002857	0	0.002672	0	0	0	0	0	0	0	0	0
g__Rhodanobacteraceae_unclassified	Inf	0.1396	0.558	no	up	0.0005	0.0009	0	0	0	0	0	0.002856	0.00265	0	0	0	0	0	0
g__Thermoactinomyces	0.83	0.1467	0.558	no	up	0.0086	0.011	0.0062	0	0.012136	0.016032	0.015244	0.015711	0.006626	0	0.01283	0.005641	0.009983	0.008731	0
g__Tellurimicrobium	-0.83	0.1488	0.558	no	down	0.0494	0.0356	0.0632	0.067141	0.063379	0	0	0.014282	0.068911	0.052085	0.092659	0.080384	0.077012	0.026194	0.050823
g__Frankia	0.78	0.1488	0.558	no	up	0.0353	0.0446	0.026	0.044284	0.055288	0.021376	0.05945	0.054273	0.03313	0	0.031361	0.023974	0.044211	0	0.056318
g__Psychroglaciecola	-0.91	0.1488	0.558	no	down	0.0222	0.0154	0.029	0.031428	0.036409	0	0	0.007141	0.017228	0.005787	0.044191	0.025384	0.045637	0.017463	0.035714
g__Planctomycetacia_unclassified	-0.98	0.1488	0.558	no	down	0.012	0.0081	0.016	0.019999	0.018879	0	0	0.002856	0.006626	0.027489	0.027085	0.016923	0.007131	0.011642	0.005494
g__Chloroflexi_unclassified	-0.57	0.1495	0.558	no	down	1.0703	0.8599	1.2808	1.17711	1.28781	0.518377	0.16768	0.668419	1.33978	1.3325	1.2288	1.26075	1.178	1.23985	1.44504
g__Acidibacter	0.68	0.1495	0.558	no	up	0.9701	1.1937	0.7464	0.744264	0.745715	2.17905	1.73625	0.986917	0.769944	0.695911	0.638632	0.799605	0.725909	0.790186	0.828285
g__Modestobacter	-0.65	0.1495	0.558	no	down	0.6087	0.4742	0.7432	0.585698	0.769988	0.211092	0.199692	0.309929	0.768619	0.530976	0.928011	0.695247	0.885637	0.669402	0.74999
g__Gemmatirosa	-0.63	0.1495	0.558	no	down	0.4018	0.316	0.4875	0.444273	0.581199	0.098866	0.064023	0.21995	0.487676	0.231488	0.35923	0.544352	0.737318	0.550074	0.50274
g__JG30-KF-CM45_unclassified	0.18	0.1495	0.558	no	up	0.3645	0.387	0.3421	0.281421	0.431517	0.411495	0.411579	0.422761	0.363106	0.390636	0.307912	0.267945	0.349406	0.323059	0.413456
g__JGI_0001001-H03	-0.54	0.1495	0.558	no	down	0.3325	0.2704	0.3945	0.371418	0.476017	0.12425	0.045731	0.194241	0.410814	0.442721	0.504633	0.479481	0.382207	0.254664	0.303567
g__Betaproteobacteria_unclassified	-0.32	0.1495	0.558	no	down	0.2579	0.2292	0.2866	0.297134	0.261607	0.205748	0.13262	0.177102	0.300822	0.290807	0.230934	0.328586	0.27382	0.305597	0.289831
g__Gammaproteobacteria_unclassified	-0.46	0.1495	0.558	no	down	0.2145	0.1809	0.2481	0.081426	0.188789	0.20842	0.158534	0.168533	0.279618	0.094042	0.081254	0.132562	0.08129	0.157164	0.942295
g__Roseiflexaceae_unclassified	-0.82	0.1495	0.558	no	down	0.1977	0.1429	0.2526	0.211423	0.338471	0.02004	0.012195	0.051417	0.22396	0.14468	0.228083	0.365252	0.369372	0.221194	0.186811
g__Lacunisphaera	1	0.1495	0.558	no	up	0.1594	0.2125	0.1062	0.098569	0.082258	0.311293	0.367372	0.269938	0.145773	0.146127	0.098361	0.091665	0.054194	0.138246	0.108515
g__Nocardioides	-0.65	0.1495	0.558	no	down	0.1311	0.1019	0.1603	0.178566	0.146985	0.037409	0.036585	0.074269	0.137821	0.081021	0.173913	0.153716	0.283803	0.10041	0.168954
g__Zavarzinella	-0.68	0.1495	0.558	no	down	0.1216	0.0933	0.1499	0.111425	0.198228	0.052105	0.010671	0.059986	0.12722	0.193871	0.200998	0.105768	0.085569	0.145522	0.16758
g__Marmoricola	-0.88	0.1495	0.558	no	down	0.0773	0.0544	0.1003	0.09714	0.062031	0.022712	0	0.058558	0.086138	0.091148	0.121169	0.083204	0.172564	0.052388	0.081043
g__Actinomycetales_unclassified	0.39	0.1495	0.558	no	up	0.0571	0.0649	0.0494	0.081426	0.051243	0.081497	0.096035	0.03285	0.046382	0.046298	0.044191	0.039487	0.065603	0.029104	0.071428
g__Ferruginibacter	0.67	0.1495	0.558	no	up	0.0551	0.0676	0.0425	0.104283	0.101137	0.049433	0.05945	0.055702	0.035781	0.010128	0.04134	0.087435	0.06275	0.017463	0.035714
g__P2-11E_unclassified	-0.68	0.1495	0.558	no	down	0.0513	0.0394	0.0632	0.104283	0.028318	0.004008	0.007622	0.031421	0.060959	0.050638	0.104063	0.06205	0.05562	0.072761	0.03434
g__Obscuribacterales_unclassified	-0.96	0.1495	0.558	no	down	0.042	0.0285	0.0554	0.042856	0.031015	0.022712	0.003049	0.014282	0.056984	0.096936	0.096935	0.019743	0.035654	0.039291	0.043955
g__Actinomyces	0.48	0.1495	0.558	no	up	0.0332	0.0387	0.0277	0.031428	0.021576	0.049433	0.054877	0.045704	0.029155	0.034723	0.035638	0.019743	0.01854	0.043657	0.013736
g__Kofleria	-1.03	0.1495	0.558	no	down	0.019	0.0125	0.0255	0	0.032364	0.012024	0.003049	0.012854	0.014577	0.062212	0.02851	0.021154	0.017114	0.013097	0.010989
g__Nocardia	-0.79	0.1495	0.558	no	down	0.0175	0.0128	0.0222	0.011428	0.012136	0.018704	0.006097	0.022852	0.005301	0.015915	0.038489	0.038076	0.008557	0.013097	0.019231
g__Parviterribacter	-0.78	0.1495	0.558	no	down	0.0143	0.0105	0.018	0.017142	0.018879	0.004008	0	0.009998	0.013252	0.011574	0.017106	0.014102	0.028523	0.014552	0.021978
g__Legionella	0.72	0.1495	0.558	no	up	0.0129	0.016	0.0097	0.014285	0	0.025384	0.02439	0.022852	0.009276	0.013021	0.008553	0.009872	0.014261	0.007276	0.005494
g__Chujaibacter	6.57	0.153	0.558	no	up	0.048	0.0951	0.001	0	0	0.062793	0.263715	0.24423	0	0.005787	0	0	0	0	0
g__Methylovirgula	3.37	0.153	0.558	no	up	0.0164	0.03	0.0029	0	0	0.049433	0.077743	0.052845	0	0.017362	0	0	0	0	0
g__Crenarchaeota_unclassified	1.79	0.153	0.558	no	up	0.0147	0.0228	0.0066	0	0.049894	0	0	0.047132	0.039756	0	0	0.039487	0	0	0
g__Castellaniella	4.18	0.153	0.558	no	up	0.0115	0.0217	0.0012	0	0	0.034737	0.068597	0.027137	0	0.007234	0	0	0	0	0
g__Pelomonas	-2.53	0.153	0.558	no	down	0.0082	0.0024	0.0139	0	0	0	0	0	0.014577	0	0.048468	0	0.015688	0	0.019231
g__Candidatus_Nostocoida	-2.87	0.153	0.558	no	down	0.0054	0.0013	0.0095	0	0	0	0	0	0.007951	0.015915	0.029936	0	0	0	0.010989
g__Rhodocista	3.17	0.153	0.558	no	up	0.0035	0.0063	0.0007	0	0	0.01336	0.006097	0	0.018553	0	0	0	0.004278	0	0
g__WCHB1-41_unclassified	-2.61	0.153	0.558	no	down	0.0032	0.0009	0.0055	0	0	0	0	0	0.005301	0.010128	0	0.014102	0.008557	0	0
g__Holosporaceae_unclassified	2.72	0.153	0.558	no	up	0.0019	0.0033	0.0005	0	0.005394	0	0.006097	0.008569	0	0.002894	0	0	0	0	0
g__Effusibacillus	-2.81	0.153	0.558	no	down	0.0016	0.0004	0.0028	0	0	0	0	0	0.00265	0.007234	0	0.00282	0	0	0.006868
g__SM1A07_unclassified	-2.39	0.153	0.558	no	down	0.0013	0.0004	0.0021	0	0	0	0	0	0.00265	0.005787	0	0.00282	0	0	0.004121
g__Candidatus_Adlerbacteria_unclassified	-2.25	0.153	0.558	no	down	0.0012	0.0004	0.0019	0	0	0.002672	0	0	0	0	0.005702	0	0	0.00291	0.002747
g__Archangiaceae_unclassified	2.22	0.1532	0.558	no	up	0.0094	0.0154	0.0033	0.018571	0	0.018704	0.015244	0.039991	0	0	0.019957	0	0	0	0
g__053A03-B-DI-P58_unclassified	1.37	0.1532	0.558	no	up	0.0034	0.0049	0.0019	0.004286	0	0.009352	0	0.012854	0.00265	0.011574	0	0	0	0	0
g__1959-1	0.93	0.1659	0.564	no	up	0.006	0.0078	0.0041	0.004286	0.014833	0.009352	0.009146	0	0.009276	0.013021	0.004277	0	0	0.007276	0
g__Methylotenera	-2.74	0.1715	0.564	no	down	0.0331	0.0086	0.0575	0	0	0.004008	0	0	0.047707	0.147574	0.004277	0	0.151172	0.042201	0
g__PLTA13_unclassified	1.62	0.1715	0.564	no	up	0.0086	0.0129	0.0042	0	0	0.02004	0.033536	0.018567	0.005301	0.008681	0	0	0	0	0.016483
g__Anaerolineales_unclassified	-1.24	0.1715	0.564	no	down	0.0019	0.0011	0.0026	0	0	0.002672	0	0	0.003976	0.005787	0.004277	0.00282	0.002852	0	0
g__SAR324_clade(Marine_group_B)_unclassified	-1	0.1715	0.564	no	down	0.0018	0.0012	0.0024	0.004286	0	0	0	0	0.00265	0.00434	0.002851	0	0	0.004366	0.002747
g__Roseomonas	-1.1	0.1727	0.564	no	down	0.022	0.014	0.03	0.029999	0.016182	0.005344	0	0.011426	0.021203	0	0.034212	0.035256	0.072733	0.013097	0.024725
g__Porphyrobacter	2.09	0.1841	0.564	no	up	0.0228	0.037	0.0087	0	0.020227	0.045425	0.077743	0.078553	0	0.023149	0.011404	0	0	0.017463	0
g__Legionellales_unclassified	1.92	0.1841	0.564	no	up	0.0074	0.0117	0.0031	0.007143	0	0.041417	0.007622	0.014282	0	0.00434	0	0	0.007131	0.007276	0
g__Methanomassiliicoccus	1.9	0.1922	0.564	no	up	0.0071	0.0112	0.003	0.008571	0	0.02672	0	0.022852	0.009276	0	0.002851	0.004231	0.005705	0	0.005494
g__Pedomicrobium	-0.67	0.1994	0.564	no	down	0.0744	0.0575	0.0912	0.125711	0.107879	0	0	0.039991	0.071561	0.073787	0.13685	0.112819	0.114092	0.074216	0.035714
g__WD2101_soil_group_unclassified	-0.11	0.2002	0.564	no	down	2.4914	2.3969	2.5859	2.21565	2.91139	2.10958	2.23929	2.1438	2.76173	2.26858	2.8881	2.60894	2.35885	2.49134	2.89968
g__Haliangium	-0.16	0.2002	0.564	no	down	1.5811	1.4915	1.6707	1.42424	1.53593	2.16569	1.08992	1.40111	1.33183	1.79693	1.55666	1.63588	1.29351	1.99511	1.74585
g__Bradyrhizobium	-0.27	0.2002	0.564	no	down	0.9128	0.8266	0.9991	0.979972	0.904837	0.980641	0.368897	0.636997	1.08799	0.978038	0.853885	1.00127	1.15803	1.01575	0.987624
g__Subgroup_7_unclassified	-0.8	0.2002	0.564	no	down	0.8957	0.6527	1.1388	1.06997	1.11655	0.101538	0.041158	0.449897	1.13703	0.928846	1.27869	1.07601	1.74988	1.07541	0.723891
g__Bryobacter	0.57	0.2002	0.564	no	up	0.7936	0.9476	0.6396	0.585698	0.631093	1.3427	1.61126	0.864088	0.650676	0.594635	0.526016	0.727683	0.675994	0.736343	0.576915
g__Conexibacter	-0.14	0.2002	0.564	no	down	0.6042	0.5747	0.6337	0.744264	0.620306	0.447568	0.467981	0.595578	0.572489	0.622124	0.756949	0.58948	0.637488	0.602462	0.593398
g__JG30-KF-AS9_unclassified	2	0.2002	0.564	no	up	0.5683	0.9096	0.227	0.152853	0.240031	1.35072	2.08838	1.38825	0.237212	0.368934	0.195296	0.17487	0.171138	0.170261	0.28159
g__Subgroup_17_unclassified	-0.7	0.2002	0.564	no	down	0.3427	0.2606	0.4247	0.451416	0.322289	0.105546	0.04878	0.139968	0.495627	0.529529	0.389166	0.451276	0.379355	0.387089	0.412082
g__11-24_unclassified	-0.68	0.2002	0.564	no	down	0.2732	0.2101	0.3364	0.341419	0.316895	0.038745	0.021341	0.112831	0.429367	0.222807	0.35923	0.4132	0.480612	0.317239	0.225272
g__Caenimonas	-0.5	0.2002	0.564	no	down	0.2405	0.1995	0.2814	0.23285	0.574457	0.070809	0.018292	0.07284	0.227935	0.086808	0.176764	0.35538	0.298065	0.45985	0.311809
g__Solirubrobacter	-0.47	0.2002	0.564	no	down	0.1797	0.1504	0.2089	0.209994	0.221152	0.089514	0.071645	0.111403	0.198781	0.157701	0.181041	0.211536	0.286656	0.176082	0.240381
g__Kribbella	-0.2	0.2002	0.564	no	down	0.163	0.1519	0.1741	0.179995	0.130804	0.152307	0.128047	0.175674	0.144447	0.193871	0.19387	0.166408	0.221053	0.106231	0.163459
g__Sporichthya	0.52	0.2002	0.564	no	up	0.141	0.1662	0.1159	0.122854	0.09844	0.239148	0.219509	0.188528	0.128545	0.079574	0.12402	0.105768	0.126927	0.135336	0.123625
g__Rhizobiales_unclassified	-0.72	0.2002	0.564	no	down	0.1159	0.0875	0.1443	0.149996	0.130804	0.029393	0.003049	0.051417	0.16035	0.10417	0.159658	0.162177	0.202513	0.113507	0.123625
g__RCP2-54_unclassified	0.61	0.2002	0.564	no	up	0.0867	0.1048	0.0687	0.062855	0.05394	0.132266	0.150912	0.158535	0.070236	0.095489	0.058446	0.087435	0.035654	0.053843	0.081043
g__Phycicoccus	-0.53	0.2002	0.564	no	down	0.0808	0.0662	0.0954	0.051427	0.141591	0.02672	0.036585	0.039991	0.100716	0.059319	0.08268	0.094486	0.196808	0.053843	0.085164
g__Virgisporangium	-0.4	0.2002	0.564	no	down	0.0757	0.0654	0.0861	0.089997	0.120016	0.052105	0	0.05713	0.072886	0.102723	0.094084	0.080384	0.065603	0.082948	0.090658
g__P3OB-42_unclassified	-0.85	0.2002	0.564	no	down	0.0742	0.053	0.0954	0.101426	0.076864	0.005344	0.007622	0.028565	0.098065	0.098382	0.079829	0.094486	0.132632	0.091679	0.075548
g__Reyranellaceae_unclassified	-0.67	0.2002	0.564	no	down	0.0521	0.0402	0.064	0.067141	0.05394	0.01336	0.012195	0.025708	0.068911	0.052085	0.032787	0.069102	0.109813	0.056754	0.063186
g__Mucilaginibacter	1.58	0.2002	0.564	no	up	0.0392	0.0588	0.0196	0.039999	0.008091	0.136274	0.092986	0.05713	0.018553	0.027489	0.022808	0.021154	0.027097	0	0.019231
g__B1-7BS_unclassified	-0.53	0.2002	0.564	no	down	0.0367	0.03	0.0434	0.04857	0.051243	0.009352	0.004573	0.034278	0.031805	0.039064	0.049893	0.033846	0.057046	0.039291	0.041208
g__Latescibacteraceae_unclassified	-0.7	0.2002	0.564	no	down	0.0366	0.0279	0.0453	0.082855	0.025621	0.002672	0	0.011426	0.045057	0.046298	0.052744	0.078973	0.049915	0.024739	0.019231
g__Saccharimonadaceae_unclassified	1.18	0.2002	0.564	no	up	0.0243	0.0337	0.0149	0.055713	0	0.036073	0.042682	0.05713	0.010602	0.008681	0.029936	0.011282	0.008557	0.013097	0.017857
g__MB-A2-108_unclassified	-1.22	0.2002	0.564	no	down	0.0214	0.0128	0.0299	0.029999	0.013485	0.00668	0	0.005713	0.021203	0.033276	0.089808	0.012692	0.01854	0.010187	0.01511
g__Spartobacteria_unclassified	-0.85	0.2002	0.564	no	down	0.0166	0.0119	0.0214	0.005714	0.014833	0	0.022866	0.018567	0.009276	0.044851	0.021383	0.022564	0.012835	0.010187	0.016483
g__Subgroup_13_unclassified	-0.32	0.2002	0.564	no	down	0.0152	0.0135	0.0168	0.008571	0.006742	0.01336	0.012195	0.02428	0.015902	0.018808	0.019957	0.015513	0.009983	0.017463	0.019231
g__Geodermatophilaceae_unclassified	-1.39	0.2113	0.564	no	down	0.0078	0.0043	0.0113	0	0	0	0	0.025708	0	0.018808	0.014255	0	0.012835	0	0.021978
g__Alkanibacter	-1.16	0.2113	0.564	no	down	0.0021	0.0013	0.0029	0	0	0.008016	0	0	0	0	0.004277	0.00282	0.005705	0.004366	0
g__Devosia	2.13	0.2155	0.564	no	up	0.0206	0.0336	0.0077	0.007143	0.051243	0.142954	0	0	0	0.046298	0	0	0	0	0
g__Altererythrobacter	3.02	0.2155	0.564	no	up	0.0086	0.0154	0.0019	0.064284	0	0.010688	0	0	0.017228	0	0.011404	0	0	0	0
g__Flavobacterium	2.52	0.2155	0.564	no	up	0.0074	0.0126	0.0022	0.015714	0.005394	0.054777	0	0	0	0.013021	0	0	0	0	0
g__Pseudoduganella	-2.29	0.2155	0.564	no	down	0.007	0.0024	0.0117	0.014285	0	0	0	0	0	0.021702	0.037063	0	0.011409	0	0
g__Actinospica	3.82	0.2155	0.564	no	up	0.0053	0.0099	0.0007	0	0	0.02004	0.03506	0.004285	0	0	0	0	0	0.004366	0
g__Rhodococcus	-2.83	0.2155	0.564	no	down	0.0045	0.0011	0.0078	0	0	0	0	0	0.006626	0	0	0	0.032801	0.005821	0.008242
g__OLB12	-2.46	0.2155	0.564	no	down	0.0032	0.001	0.0055	0	0	0	0.006097	0	0	0.017362	0.009979	0	0	0	0.005494
g__Microgenomatia_unclassified	2.04	0.2155	0.564	no	up	0.0025	0.0041	0.001	0	0	0.004008	0.012195	0.008569	0	0.005787	0	0	0	0	0
g__Planifilum	1.5	0.2155	0.564	no	up	0.0023	0.0034	0.0012	0.008571	0.004045	0.008016	0	0	0	0.007234	0	0	0	0	0
g__Rubrobacter	2.19	0.2155	0.564	no	up	0.002	0.0032	0.0007	0.011428	0.005394	0.002672	0	0	0	0	0	0	0.004278	0	0
g__Candidatus_Yanofskybacteria_unclassified	1.93	0.2155	0.564	no	up	0.0012	0.0019	0.0005	0	0	0.002672	0.004573	0	0.003976	0.002894	0	0	0	0	0
g__Motilibacter	-0.95	0.2215	0.564	no	down	0.0063	0.0043	0.0083	0	0.014833	0	0	0.005713	0.005301	0.008681	0.004277	0	0.017114	0.008731	0.010989
g__Subgroup_15_unclassified	0.33	0.229	0.564	no	up	0.0075	0.0084	0.0067	0.014285	0.006742	0.008016	0.009146	0	0.011927	0.00434	0.005702	0.005641	0	0.021828	0.002747
g__Pla1_lineage_unclassified	-0.72	0.2451	0.564	no	down	0.0056	0.0042	0.0069	0.017142	0	0	0	0	0.007951	0.005787	0.009979	0.004231	0.011409	0.010187	0
g__Mitochondria_unclassified	-1.14	0.259	0.564	no	down	0.0123	0.0077	0.017	0.007143	0	0.024048	0.012195	0	0.00265	0.050638	0	0.014102	0.01854	0.014552	0.004121
g__Actinoallomurus	0.74	0.259	0.564	no	up	0.0112	0.014	0.0084	0.018571	0.010788	0.014696	0.015244	0.008569	0.015902	0.024596	0	0.007051	0.01854	0	0
g__AKYH767_unclassified	-0.74	0.2615	0.564	no	down	0.0546	0.0408	0.0683	0.114282	0.087652	0	0	0.007141	0.035781	0.034723	0.064148	0.100127	0.115518	0.059664	0.035714
g__UBA6140	-0.58	0.2615	0.564	no	down	0.04	0.032	0.048	0.024285	0	0	0.08384	0.058558	0.025179	0.10851	0.022808	0.028205	0.029949	0.069851	0.028846
g__Noviherbaspirillum	-0.68	0.2615	0.564	no	down	0.0352	0.027	0.0433	0.04857	0.063379	0	0	0.012854	0.037106	0.020255	0.021383	0.06205	0.057046	0.055298	0.043955
g__Gemmatimonas	0.25	0.2623	0.564	no	up	3.7703	4.0928	3.4478	3.53133	3.71644	3.51241	5.49382	5.09741	3.20567	2.97752	2.89237	3.75547	4.03885	3.51436	3.50819
g__Subgroup_2_unclassified	0.64	0.2623	0.564	no	up	0.6354	0.7732	0.4976	0.357133	0.471972	1.11825	1.31096	0.845521	0.535383	0.493359	0.38489	0.489353	0.29236	0.762537	0.563179
g__Nitrospira	-0.51	0.2623	0.564	no	down	0.4121	0.3406	0.4836	0.459987	0.445002	0.236476	0.135669	0.315642	0.45057	0.419572	0.446187	0.612043	0.424992	0.567537	0.431313
g__BD7-11_unclassified	-0.18	0.2623	0.564	no	down	0.332	0.3119	0.3522	0.369989	0.385668	0.295261	0.251521	0.262797	0.306122	0.35736	0.419102	0.269356	0.38506	0.285224	0.396973
g__Terrabacter	-0.93	0.2623	0.564	no	down	0.2424	0.1671	0.3177	0.287135	0.296668	0.054777	0.02439	0.11426	0.225285	0.182297	0.26087	0.272176	0.730187	0.232836	0.228019
g__Acidobacteriaceae_unclassified	-0.28	0.2623	0.564	no	down	0.2213	0.2001	0.2425	0.257136	0.235986	0.197731	0.118901	0.148537	0.242513	0.215573	0.267997	0.23833	0.235314	0.203731	0.293952
g__Diplorickettsiaceae_unclassified	0.2	0.2623	0.564	no	up	0.1649	0.1761	0.1537	0.179995	0.171258	0.216436	0.210363	0.151394	0.12722	0.131659	0.102637	0.207305	0.145467	0.190634	0.144229
g__0319-6G20_unclassified	0.34	0.2623	0.564	no	up	0.159	0.1776	0.1404	0.134282	0.113273	0.237812	0.266764	0.175674	0.137821	0.10851	0.141126	0.128332	0.121222	0.173172	0.170327
g__Hephaestia	-0.66	0.2623	0.564	no	down	0.1393	0.1079	0.1707	0.167138	0.19688	0.032065	0	0.08141	0.169626	0.111404	0.181041	0.17487	0.251002	0.165895	0.140108
g__Sandaracinaceae_unclassified	0.15	0.2623	0.564	no	up	0.1282	0.1347	0.1216	0.157138	0.113273	0.141618	0.109754	0.148537	0.137821	0.111404	0.126871	0.122691	0.132632	0.122239	0.114009
g__Rhodospirillaceae_unclassified	-0.03	0.2623	0.564	no	down	0.122	0.1209	0.1231	0.114282	0.118667	0.136274	0.124998	0.118544	0.112642	0.138893	0.085531	0.11987	0.126927	0.13388	0.13324
g__RBG-13-54-9_unclassified	-0.58	0.2623	0.564	no	down	0.1123	0.09	0.1346	0.102854	0.182046	0.025384	0	0.064271	0.165651	0.128765	0.125445	0.167818	0.109813	0.119328	0.156591
g__Lysobacter	-0.4	0.2623	0.564	no	down	0.0993	0.0856	0.1131	0.33999	0.047197	0	0.007622	0.008569	0.109992	0.044851	0.098361	0.164998	0.205365	0.026194	0.138734
g__Terrimonas	-0.59	0.2623	0.564	no	down	0.0942	0.0751	0.1134	0.198566	0.117319	0.021376	0	0.027137	0.086138	0.07234	0.104063	0.160767	0.154024	0.090224	0.0989
g__Ellin6055	0.42	0.2623	0.564	no	up	0.0649	0.0742	0.0556	0.067141	0.103834	0.084169	0.112803	0.039991	0.037106	0.063659	0.044191	0.05641	0.104109	0.034925	0.030219
g__Blastocatellaceae_unclassified	-0.41	0.2623	0.564	no	down	0.0629	0.054	0.0718	0.108568	0.066076	0.045425	0.009146	0.029993	0.064935	0.054978	0.02851	0.071922	0.114092	0.085858	0.075548
g__Micromonosporaceae_unclassified	-0.47	0.2623	0.564	no	down	0.0508	0.0426	0.0591	0.041427	0.074167	0.064129	0	0.025708	0.050358	0.081021	0.066999	0.067691	0.051341	0.037836	0.04945
g__Pyxidicoccus	0.21	0.2623	0.564	no	up	0.0348	0.0374	0.0323	0.029999	0.037758	0.060121	0.027439	0.041419	0.027829	0.044851	0.021383	0.016923	0.01854	0.069851	0.021978
g__JCM_18997	-0.51	0.2623	0.564	no	down	0.033	0.0272	0.0387	0.04857	0.036409	0.012024	0.009146	0.021424	0.035781	0	0.039914	0.031025	0.057046	0.048022	0.056318
g__Cohnella	0.43	0.2623	0.564	no	up	0.0297	0.0341	0.0253	0.029999	0.02697	0.050769	0.042682	0.037134	0.017228	0.033276	0.031361	0.007051	0.028523	0.036381	0.01511
g__Gitt-GS-136_unclassified	-0.76	0.2623	0.564	no	down	0.0203	0.0151	0.0255	0.017142	0.02697	0.014696	0	0.015711	0.015902	0.043404	0.029936	0.029615	0.012835	0.023284	0.013736
g__BD2-11_terrestrial_group_unclassified	0.22	0.2623	0.564	no	up	0.0152	0.0163	0.014	0.025714	0.016182	0.016032	0.013719	0.015711	0.010602	0.013021	0.01283	0.011282	0.007131	0.026194	0.013736
g__Rugosimonospora	1.76	0.284	0.564	no	up	0.0112	0.0173	0.0051	0	0	0.033401	0.032012	0.038563	0	0.017362	0	0	0	0.013097	0
g__B10-SB3A_unclassified	2.73	0.284	0.564	no	up	0.0084	0.0146	0.0022	0	0	0.01336	0.047255	0.027137	0	0.007234	0	0	0	0.005821	0
g__FCPU453_unclassified	-1.29	0.284	0.564	no	down	0.0015	0.0009	0.0022	0	0	0.002672	0	0	0.00265	0.005787	0	0.004231	0	0.00291	0
g__Thermoactinomycetaceae_unclassified	-0.96	0.2947	0.564	no	down	0.0049	0.0033	0.0064	0.019999	0	0	0	0	0	0.020255	0	0	0	0.010187	0.008242
g__Candidatus_Zambryskibacteria_unclassified	-1.25	0.2947	0.564	no	down	0.0027	0.0016	0.0038	0	0	0.009352	0	0	0	0	0.002851	0.00282	0.017114	0	0
g__DS-100_unclassified	-0.78	0.2971	0.564	no	down	0.0249	0.0183	0.0314	0.035713	0.032364	0.005344	0	0.005713	0.03048	0.015915	0.058446	0.063461	0.03708	0	0.013736
g__Caldilineaceae_unclassified	-0.75	0.2971	0.564	no	down	0.0088	0.0066	0.0111	0.021428	0.005394	0	0.003049	0.002856	0.006626	0	0.007128	0.005641	0.017114	0.018918	0.017857
g__Lentzea	-0.96	0.3051	0.564	no	down	0.0213	0.0145	0.0282	0.04857	0	0	0	0	0.038431	0	0	0.066281	0.027097	0.024739	0.050823
g__Adhaeribacter	-0.81	0.3051	0.564	no	down	0.0022	0.0016	0.0028	0.007143	0	0	0	0	0.00265	0.002894	0	0.005641	0.005705	0	0.002747
g__Rahnella	-Inf	0.3173	0.564	no	down	0.0058	0	0.0117	0	0	0	0	0	0	0	0	0	0	0	0.070054
g__Cystobacter	-Inf	0.3173	0.564	no	down	0.0046	0	0.0092	0	0	0	0	0	0	0	0	0.054999	0	0	0
g__Kitasatospora	-Inf	0.3173	0.564	no	down	0.004	0	0.008	0	0	0	0	0	0	0	0	0.047948	0	0	0
g__Agrobacterium	Inf	0.3173	0.564	no	up	0.0031	0.0062	0	0	0	0.037409	0	0	0	0	0	0	0	0	0
g__Aquihabitans	Inf	0.3173	0.564	no	up	0.0031	0.0062	0	0	0	0	0	0.037134	0	0	0	0	0	0	0
g__Anoxybacillus	-Inf	0.3173	0.564	no	down	0.0023	0	0.0046	0	0	0	0	0	0	0.027489	0	0	0	0	0
g__Brevundimonas	Inf	0.3173	0.564	no	up	0.002	0.004	0	0	0.024273	0	0	0	0	0	0	0	0	0	0
g__Georgenia	Inf	0.3173	0.564	no	up	0.0017	0.0034	0	0	0.020227	0	0	0	0	0	0	0	0	0	0
g__alphaI_cluster	Inf	0.3173	0.564	no	up	0.0017	0.0033	0	0	0	0	0.019817	0	0	0	0	0	0	0	0
g__Aggregicoccus	-Inf	0.3173	0.564	no	down	0.0016	0	0.0033	0	0	0	0	0	0	0	0	0.019743	0	0	0
g__Sphingopyxis	Inf	0.3173	0.564	no	up	0.0016	0.0031	0	0	0	0.018704	0	0	0	0	0	0	0	0	0
g__Alcaligenaceae_unclassified	-Inf	0.3173	0.564	no	down	0.0015	0	0.0031	0	0	0	0	0	0	0	0	0	0.01854	0	0
g__Microbacteriaceae_unclassified	-Inf	0.3173	0.564	no	down	0.0015	0	0.0031	0	0	0	0	0	0	0	0	0	0.01854	0	0
g__Sediminibacterium	-Inf	0.3173	0.564	no	down	0.0015	0	0.0031	0	0	0	0	0	0	0	0.018532	0	0	0	0
g__Solibacillus	-Inf	0.3173	0.564	no	down	0.0015	0	0.003	0	0	0	0	0	0	0	0	0	0	0	0.017857
g__Pseudorhodoferax	Inf	0.3173	0.564	no	up	0.0014	0.0029	0	0	0	0.017368	0	0	0	0	0	0	0	0	0
g__Tardiphaga	Inf	0.3173	0.564	no	up	0.0014	0.0029	0	0.017142	0	0	0	0	0	0	0	0	0	0	0
g__Dyella	-Inf	0.3173	0.564	no	down	0.0013	0	0.0027	0	0	0	0	0	0	0.015915	0	0	0	0	0
g__Paludisphaera	Inf	0.3173	0.564	no	up	0.0012	0.0024	0	0	0	0.014696	0	0	0	0	0	0	0	0	0
g__Thiobacillus	-Inf	0.3173	0.564	no	down	0.0012	0	0.0024	0	0	0	0	0	0	0	0.014255	0	0	0	0
g__Candidatus_Jidaibacter	Inf	0.3173	0.564	no	up	0.0011	0.0021	0	0.012857	0	0	0	0	0	0	0	0	0	0	0
g__Ardenticatenaceae_unclassified	Inf	0.3173	0.564	no	up	0.001	0.002	0	0	0.012136	0	0	0	0	0	0	0	0	0	0
g__Bordetella	Inf	0.3173	0.564	no	up	0.001	0.0019	0	0	0	0	0	0.011426	0	0	0	0	0	0	0
g__Methylophilus	-Inf	0.3173	0.564	no	down	0.0009	0	0.0019	0	0	0	0	0	0	0	0	0.011282	0	0	0
g__Belnapia	Inf	0.3173	0.564	no	up	0.0009	0.0018	0	0	0.010788	0	0	0	0	0	0	0	0	0	0
g__Pseudonocardiaceae_unclassified	Inf	0.3173	0.564	no	up	0.0009	0.0018	0	0	0.010788	0	0	0	0	0	0	0	0	0	0
g__Thermoleophilia_unclassified	Inf	0.3173	0.564	no	up	0.0009	0.0018	0	0	0	0	0	0	0.010602	0	0	0	0	0	0
g__Methylocella	-Inf	0.3173	0.564	no	down	0.0008	0	0.0017	0	0	0	0	0	0	0.010128	0	0	0	0	0
g__Delftia	-Inf	0.3173	0.564	no	down	0.0008	0	0.0016	0	0	0	0	0	0	0	0	0	0	0	0.009615
g__Pleomorphomonas	-Inf	0.3173	0.564	no	down	0.0008	0	0.0016	0	0	0	0	0	0	0	0	0	0	0	0.009615
g__Comamonas	Inf	0.3173	0.564	no	up	0.0008	0.0016	0	0	0.009439	0	0	0	0	0	0	0	0	0	0
g__Agromyces	Inf	0.3173	0.564	no	up	0.0008	0.0016	0	0	0	0.009352	0	0	0	0	0	0	0	0	0
g__Saccharibacillus	Inf	0.3173	0.564	no	up	0.0008	0.0015	0	0	0	0	0	0	0.009276	0	0	0	0	0	0
g__Lachnospiraceae_UCG-007	-Inf	0.3173	0.564	no	down	0.0007	0	0.0014	0	0	0	0	0	0	0.008681	0	0	0	0	0
g__Pseudorhizobium	Inf	0.3173	0.564	no	up	0.0007	0.0014	0	0.008571	0	0	0	0	0	0	0	0	0	0	0
g__Acidocella	-Inf	0.3173	0.564	no	down	0.0007	0	0.0014	0	0	0	0	0	0	0	0.008553	0	0	0	0
g__CHAB-XI-27_unclassified	-Inf	0.3173	0.564	no	down	0.0007	0	0.0014	0	0	0	0	0	0	0	0	0	0	0	0.008242
g__Dinghuibacter	Inf	0.3173	0.564	no	up	0.0007	0.0013	0	0	0.008091	0	0	0	0	0	0	0	0	0	0
g__Leptolyngbya_Es-Yyy1000	Inf	0.3173	0.564	no	up	0.0007	0.0013	0	0	0	0	0	0	0.007951	0	0	0	0	0	0
g__Methylocystis	Inf	0.3173	0.564	no	up	0.0007	0.0013	0	0	0	0	0	0	0.007951	0	0	0	0	0	0
g__Pseudogulbenkiania	-Inf	0.3173	0.564	no	down	0.0006	0	0.0012	0	0	0	0	0	0	0.007234	0	0	0	0	0
g__Chitinophaga	-Inf	0.3173	0.564	no	down	0.0006	0	0.0012	0	0	0	0	0	0	0	0	0	0.007131	0	0
g__Fulvimonas	-Inf	0.3173	0.564	no	down	0.0006	0	0.0012	0	0	0	0	0	0	0	0	0.007051	0	0	0
g__Subgroup_22_unclassified	-Inf	0.3173	0.564	no	down	0.0006	0	0.0012	0	0	0	0	0	0	0	0	0.007051	0	0	0
g__Azospirillaceae_unclassified	-Inf	0.3173	0.564	no	down	0.0006	0	0.0011	0	0	0	0	0	0	0	0	0	0	0	0.006868
g__Microcoleus_SAG_1449-1a	-Inf	0.3173	0.564	no	down	0.0006	0	0.0011	0	0	0	0	0	0	0	0	0	0	0	0.006868
g__Chitinimonas	Inf	0.3173	0.564	no	up	0.0006	0.0011	0	0	0	0.00668	0	0	0	0	0	0	0	0	0
g__Helicobacter	Inf	0.3173	0.564	no	up	0.0006	0.0011	0	0	0	0.00668	0	0	0	0	0	0	0	0	0
g__Bacillaceae_unclassified	Inf	0.3173	0.564	no	up	0.0005	0.001	0	0	0	0	0	0.005713	0	0	0	0	0	0	0
g__Burkholderiaceae_unclassified	-Inf	0.3173	0.564	no	down	0.0005	0	0.001	0	0	0	0	0	0	0	0	0	0.005705	0	0
g__Leptolyngbya_EcFYyyy-00	-Inf	0.3173	0.564	no	down	0.0005	0	0.0009	0	0	0	0	0	0	0	0	0.005641	0	0	0
g__Pseudescherichia	-Inf	0.3173	0.564	no	down	0.0005	0	0.0009	0	0	0	0	0	0	0	0	0.005641	0	0	0
g__Ornatilinea	-Inf	0.3173	0.564	no	down	0.0005	0	0.0009	0	0	0	0	0	0	0	0	0	0	0	0.005494
g__Dechloromonas	Inf	0.3173	0.564	no	up	0.0004	0.0009	0	0	0.005394	0	0	0	0	0	0	0	0	0	0
g__Flavihumibacter	Inf	0.3173	0.564	no	up	0.0004	0.0009	0	0	0.005394	0	0	0	0	0	0	0	0	0	0
g__Rudaea	Inf	0.3173	0.564	no	up	0.0004	0.0009	0	0	0.005394	0	0	0	0	0	0	0	0	0	0
g__01D2Z36_unclassified	Inf	0.3173	0.564	no	up	0.0004	0.0009	0	0	0	0.005344	0	0	0	0	0	0	0	0	0
g__Parastreptomyces	Inf	0.3173	0.564	no	up	0.0004	0.0009	0	0	0	0.005344	0	0	0	0	0	0	0	0	0
g__Spirosomaceae_unclassified	Inf	0.3173	0.564	no	up	0.0004	0.0009	0	0	0	0.005344	0	0	0	0	0	0	0	0	0
g__Azospira	Inf	0.3173	0.564	no	up	0.0004	0.0008	0	0	0	0	0.004573	0	0	0	0	0	0	0	0
g__Micromonosporales_unclassified	Inf	0.3173	0.564	no	up	0.0004	0.0008	0	0	0	0	0.004573	0	0	0	0	0	0	0	0
g__Nitriliruptoraceae_unclassified	Inf	0.3173	0.564	no	up	0.0004	0.0008	0	0	0	0	0.004573	0	0	0	0	0	0	0	0
g__Paenibacillaceae_unclassified	-Inf	0.3173	0.564	no	down	0.0004	0	0.0007	0	0	0	0	0	0	0	0	0	0	0.004366	0
g__Nitrospirales_unclassified	-Inf	0.3173	0.564	no	down	0.0004	0	0.0007	0	0	0	0	0	0	0.00434	0	0	0	0	0
g__Sphingomonadales_unclassified	-Inf	0.3173	0.564	no	down	0.0004	0	0.0007	0	0	0	0	0	0	0.00434	0	0	0	0	0
g__Sulfuricurvum	-Inf	0.3173	0.564	no	down	0.0004	0	0.0007	0	0	0	0	0	0	0.00434	0	0	0	0	0
g__Geoglobus	Inf	0.3173	0.564	no	up	0.0004	0.0007	0	0.004286	0	0	0	0	0	0	0	0	0	0	0
g__Herpetosiphon	Inf	0.3173	0.564	no	up	0.0004	0.0007	0	0.004286	0	0	0	0	0	0	0	0	0	0	0
g__Planococcaceae_unclassified	Inf	0.3173	0.564	no	up	0.0004	0.0007	0	0.004286	0	0	0	0	0	0	0	0	0	0	0
g__Solimonas	Inf	0.3173	0.564	no	up	0.0004	0.0007	0	0.004286	0	0	0	0	0	0	0	0	0	0	0
g__UBA12411_unclassified	Inf	0.3173	0.564	no	up	0.0004	0.0007	0	0.004286	0	0	0	0	0	0	0	0	0	0	0
g__Verrucomicrobiales_unclassified	Inf	0.3173	0.564	no	up	0.0004	0.0007	0	0.004286	0	0	0	0	0	0	0	0	0	0	0
g__Candidatus_Amoebophilus	-Inf	0.3173	0.564	no	down	0.0004	0	0.0007	0	0	0	0	0	0	0	0	0	0.004278	0	0
g__Methylococcus	-Inf	0.3173	0.564	no	down	0.0004	0	0.0007	0	0	0	0	0	0	0	0	0	0.004278	0	0
g__Candidatus_Kerfeldbacteria_unclassified	-Inf	0.3173	0.564	no	down	0.0004	0	0.0007	0	0	0	0	0	0	0	0.004277	0	0	0	0
g__KI89A_clade_unclassified	-Inf	0.3173	0.564	no	down	0.0004	0	0.0007	0	0	0	0	0	0	0	0.004277	0	0	0	0
g__Sporomusa	-Inf	0.3173	0.564	no	down	0.0004	0	0.0007	0	0	0	0	0	0	0	0.004277	0	0	0	0
g__Dysgonomonas	-Inf	0.3173	0.564	no	down	0.0004	0	0.0007	0	0	0	0	0	0	0	0	0.004231	0	0	0
g__Neptuniibacter	-Inf	0.3173	0.564	no	down	0.0004	0	0.0007	0	0	0	0	0	0	0	0	0.004231	0	0	0
g__Coxiellaceae_unclassified	-Inf	0.3173	0.564	no	down	0.0003	0	0.0007	0	0	0	0	0	0	0	0	0	0	0	0.004121
g__Alterococcus	Inf	0.3173	0.564	no	up	0.0003	0.0007	0	0	0.004045	0	0	0	0	0	0	0	0	0	0
g__Candidatus_Kuenenbacteria_unclassified	Inf	0.3173	0.564	no	up	0.0003	0.0007	0	0	0.004045	0	0	0	0	0	0	0	0	0	0
g__Filomicrobium	Inf	0.3173	0.564	no	up	0.0003	0.0007	0	0	0.004045	0	0	0	0	0	0	0	0	0	0
g__Lautropia	Inf	0.3173	0.564	no	up	0.0003	0.0007	0	0	0.004045	0	0	0	0	0	0	0	0	0	0
g__Phreatobacter	Inf	0.3173	0.564	no	up	0.0003	0.0007	0	0	0.004045	0	0	0	0	0	0	0	0	0	0
g__ZOR0006	Inf	0.3173	0.564	no	up	0.0003	0.0007	0	0	0	0.004008	0	0	0	0	0	0	0	0	0
g__Lachnospiraceae_unclassified	Inf	0.3173	0.564	no	up	0.0003	0.0007	0	0	0	0	0	0	0.003976	0	0	0	0	0	0
g__Xanthobacter	Inf	0.3173	0.564	no	up	0.0003	0.0007	0	0	0	0	0	0	0.003976	0	0	0	0	0	0
g__Neochlamydia	Inf	0.3173	0.564	no	up	0.0003	0.0005	0	0	0	0	0.003049	0	0	0	0	0	0	0	0
g__Faecalicatena	-Inf	0.3173	0.564	no	down	0.0002	0	0.0005	0	0	0	0	0	0	0.002894	0	0	0	0	0
g__Caldibacillus	Inf	0.3173	0.564	no	up	0.0002	0.0005	0	0.002857	0	0	0	0	0	0	0	0	0	0	0
g__Candidatus_Protochlamydia	Inf	0.3173	0.564	no	up	0.0002	0.0005	0	0.002857	0	0	0	0	0	0	0	0	0	0	0
g__Enterobacter	Inf	0.3173	0.564	no	up	0.0002	0.0005	0	0	0	0	0	0.002856	0	0	0	0	0	0	0
g__Herbinix	Inf	0.3173	0.564	no	up	0.0002	0.0005	0	0	0	0	0	0.002856	0	0	0	0	0	0	0
g__Clostridium_sensu_stricto_12	-Inf	0.3173	0.564	no	down	0.0002	0	0.0005	0	0	0	0	0	0	0	0	0	0.002852	0	0
g__Elusimicrobia_unclassified	-Inf	0.3173	0.564	no	down	0.0002	0	0.0005	0	0	0	0	0	0	0	0	0	0.002852	0	0
g__Gemmobacter	-Inf	0.3173	0.564	no	down	0.0002	0	0.0005	0	0	0	0	0	0	0	0	0	0.002852	0	0
g__Elev-16S-573_unclassified	-Inf	0.3173	0.564	no	down	0.0002	0	0.0005	0	0	0	0	0	0	0	0.002851	0	0	0	0
g__Limnochordaceae_unclassified	-Inf	0.3173	0.564	no	down	0.0002	0	0.0005	0	0	0	0	0	0	0	0.002851	0	0	0	0
g__Streptococcus	-Inf	0.3173	0.564	no	down	0.0002	0	0.0005	0	0	0	0	0	0	0	0.002851	0	0	0	0
g__Thermodesulfobacteria_unclassified	-Inf	0.3173	0.564	no	down	0.0002	0	0.0005	0	0	0	0	0	0	0	0.002851	0	0	0	0
g__Algorimarina	-Inf	0.3173	0.564	no	down	0.0002	0	0.0005	0	0	0	0	0	0	0	0	0.00282	0	0	0
g__Clostridiales_Family_XIV._Incertae_Sedis_unclassified	-Inf	0.3173	0.564	no	down	0.0002	0	0.0005	0	0	0	0	0	0	0	0	0.00282	0	0	0
g__Desulfomicrobium	-Inf	0.3173	0.564	no	down	0.0002	0	0.0005	0	0	0	0	0	0	0	0	0.00282	0	0	0
g__FFCH16767_unclassified	-Inf	0.3173	0.564	no	down	0.0002	0	0.0005	0	0	0	0	0	0	0	0	0.00282	0	0	0
g__Fluviicola	-Inf	0.3173	0.564	no	down	0.0002	0	0.0005	0	0	0	0	0	0	0	0	0.00282	0	0	0
g__Heliobacteriaceae_unclassified	-Inf	0.3173	0.564	no	down	0.0002	0	0.0005	0	0	0	0	0	0	0	0	0.00282	0	0	0
g__Parachlamydia	-Inf	0.3173	0.564	no	down	0.0002	0	0.0005	0	0	0	0	0	0	0	0	0.00282	0	0	0
g__Pontibacter	-Inf	0.3173	0.564	no	down	0.0002	0	0.0005	0	0	0	0	0	0	0	0	0.00282	0	0	0
g__Truepera	-Inf	0.3173	0.564	no	down	0.0002	0	0.0005	0	0	0	0	0	0	0	0	0.00282	0	0	0
g__1921-2	-Inf	0.3173	0.564	no	down	0.0002	0	0.0005	0	0	0	0	0	0	0	0	0	0	0	0.002747
g__Fibrobacteres_unclassified	-Inf	0.3173	0.564	no	down	0.0002	0	0.0005	0	0	0	0	0	0	0	0	0	0	0	0.002747
g__Magnetospirillum	-Inf	0.3173	0.564	no	down	0.0002	0	0.0005	0	0	0	0	0	0	0	0	0	0	0	0.002747
g__Orientia	-Inf	0.3173	0.564	no	down	0.0002	0	0.0005	0	0	0	0	0	0	0	0	0	0	0	0.002747
g__Rickettsia	-Inf	0.3173	0.564	no	down	0.0002	0	0.0005	0	0	0	0	0	0	0	0	0	0	0	0.002747
g__Salinispira	-Inf	0.3173	0.564	no	down	0.0002	0	0.0005	0	0	0	0	0	0	0	0	0	0	0	0.002747
g__Turneriella	Inf	0.3173	0.564	no	up	0.0002	0.0004	0	0	0.002697	0	0	0	0	0	0	0	0	0	0
g__IMCC26207	Inf	0.3173	0.564	no	up	0.0002	0.0004	0	0	0	0.002672	0	0	0	0	0	0	0	0	0
g__Methylomicrobium	Inf	0.3173	0.564	no	up	0.0002	0.0004	0	0	0	0.002672	0	0	0	0	0	0	0	0	0
g__Solimonadaceae_unclassified	Inf	0.3173	0.564	no	up	0.0002	0.0004	0	0	0	0.002672	0	0	0	0	0	0	0	0	0
g__Candidatus_Soleaferrea	Inf	0.3173	0.564	no	up	0.0002	0.0004	0	0	0	0	0	0	0.00265	0	0	0	0	0	0
g__Simkania	Inf	0.3173	0.564	no	up	0.0002	0.0004	0	0	0	0	0	0	0.00265	0	0	0	0	0	0
g__Dehalococcoides	-0.89	0.3191	0.564	no	down	0.0039	0.0027	0.005	0.005714	0.006742	0.004008	0	0	0	0.005787	0.007128	0.012692	0.004278	0	0
g__Chromatiales_unclassified	-0.85	0.3191	0.564	no	down	0.0035	0.0025	0.0045	0.002857	0	0.004008	0	0	0.007951	0	0.009979	0.005641	0	0.007276	0.004121
g__Dyadobacter	2.86	0.3281	0.564	no	up	0.0165	0.029	0.004	0.005714	0.008091	0.141618	0	0	0.018553	0.00434	0.007128	0	0.007131	0	0.005494
g__Bosea	0.65	0.3281	0.564	no	up	0.0113	0.0138	0.0088	0.025714	0.020227	0	0	0.012854	0.023854	0.011574	0.01283	0.021154	0.007131	0	0
g__37-13_unclassified	0.71	0.3281	0.564	no	up	0.0111	0.0137	0.0084	0.021428	0.021576	0.012024	0.027439	0	0	0.018808	0	0.005641	0.007131	0.018918	0
g__Rhodopila	0.96	0.3333	0.564	no	up	0.0158	0.0208	0.0107	0	0.008091	0.024048	0.051828	0.017139	0.023854	0.011574	0.011404	0	0	0.026194	0.01511
g__Pedobacter	-0.74	0.3333	0.564	no	down	0.0148	0.0111	0.0185	0.012857	0.02697	0.009352	0	0	0.017228	0.014468	0.032787	0.012692	0	0.024739	0.026099
g__Phycisphaera	-0.48	0.3333	0.564	no	down	0.0142	0.0118	0.0165	0.014285	0.045849	0	0	0	0.010602	0.028936	0.008553	0.008461	0.019966	0.005821	0.027472
g__Arenimonas	-0.86	0.3358	0.564	no	down	0.0546	0.0388	0.0704	0.121425	0.062031	0	0	0.005713	0.043732	0.034723	0.031361	0.114229	0.176842	0.010187	0.054944
g__Opitutaceae_unclassified	-0.91	0.3358	0.564	no	down	0.0262	0.0182	0.0341	0.024285	0.020227	0	0	0.037134	0.027829	0.023149	0.029936	0.021154	0.022818	0.082948	0.024725
g__Moraxellaceae_unclassified	-0.03	0.3358	0.564	no	down	0.0152	0.015	0.0153	0.007143	0	0.040081	0.004573	0	0.038431	0.010128	0.017106	0.019743	0.014261	0.008731	0.021978
g__Paludibaculum	0.51	0.3358	0.564	no	up	0.0138	0.0162	0.0114	0.005714	0.020227	0.025384	0.015244	0.018567	0.011927	0	0.019957	0	0.009983	0.024739	0.013736
g__Sphingomonas	0.08	0.3367	0.564	no	up	1.5129	1.5547	1.4711	1.88566	1.54537	1.29327	1.65241	1.38111	1.57037	1.40484	1.32431	1.42998	2.03654	1.25731	1.37361
g__Gemmataceae_unclassified	-0.29	0.3367	0.564	no	down	1.3671	1.2321	1.5022	1.41139	1.6964	1.0087	0.711879	1.03119	1.53326	1.6754	2.06842	1.36088	1.05963	1.51343	1.33515
g__RB41	-0.65	0.3367	0.564	no	down	1.3063	1.0155	1.5971	1.68852	1.71663	0.082833	0.056402	0.716979	1.83143	1.48876	2.44904	1.85728	1.60441	1.16272	1.02059
g__TK10_unclassified	-0.47	0.3367	0.564	no	down	1.2934	1.0839	1.503	1.50139	1.42805	0.590522	0.449688	0.9355	1.5982	1.38314	2.01283	1.39896	1.26357	1.65459	1.30493
g__Elsterales_unclassified	0.19	0.3367	0.564	no	up	1.0176	1.0833	0.9518	0.842833	0.791564	1.27991	1.28047	1.20401	1.10125	1.12995	0.873842	0.865886	0.748727	1.18746	0.905207
g__Chthonomonas	-0.14	0.3367	0.564	no	down	0.784	0.7456	0.8224	0.465701	1.15566	0.818982	0.487797	0.686986	0.858733	0.885442	0.965075	0.723452	0.7145	0.766902	0.879109
g__Candidatus_Udaeobacter	-0.37	0.3367	0.564	no	down	0.7524	0.6559	0.849	1.06711	0.90214	0.247164	0.131096	0.534164	1.05354	1.05906	1.11475	0.727683	0.574737	0.94444	0.673068
g__Pirellula	-0.25	0.3367	0.564	no	down	0.4246	0.388	0.4611	0.439987	0.618957	0.36607	0.1814	0.231376	0.490326	0.441274	0.53742	0.447046	0.42214	0.49041	0.428566
g__TRA3-20_unclassified	-0.64	0.3367	0.564	no	down	0.2855	0.2228	0.3482	0.428559	0.353304	0.068137	0.012195	0.112831	0.361781	0.21702	0.334996	0.431533	0.557623	0.245933	0.302194
g__ADurb.Bin063-1	0.58	0.3367	0.564	no	up	0.2683	0.3214	0.2152	0.168567	0.217107	0.454248	0.525907	0.357061	0.205407	0.264765	0.138275	0.221407	0.161155	0.269216	0.23626
g__Acidimicrobiia_unclassified	-0.28	0.3367	0.564	no	down	0.2677	0.2418	0.2936	0.238565	0.351956	0.156315	0.152437	0.21995	0.331301	0.309615	0.280827	0.317304	0.242445	0.301231	0.310435
g__Burkholderiales_unclassified	0.39	0.3367	0.564	no	up	0.25	0.2838	0.2162	0.139996	0.275092	0.411495	0.338409	0.345635	0.192155	0.167829	0.210976	0.198844	0.296639	0.19791	0.225272
g__Flavisolibacter	0.24	0.3367	0.564	no	up	0.1694	0.1834	0.1553	0.178566	0.172607	0.142954	0.272862	0.215665	0.117943	0.173616	0.106914	0.109999	0.17399	0.208097	0.159338
g__Chthonomonadales_unclassified	-0.3	0.3367	0.564	no	down	0.1571	0.1406	0.1736	0.094283	0.217107	0.109554	0.04878	0.112831	0.261065	0.17651	0.163934	0.190382	0.199661	0.181903	0.129119
g__Ramlibacter	-0.86	0.3367	0.564	no	down	0.1508	0.1073	0.1943	0.138567	0.233289	0	0.070121	0.094264	0.107342	0.082468	0.079829	0.193203	0.530527	0.138246	0.141482
g__Kouleothrix	-0.45	0.3367	0.564	no	down	0.1307	0.1103	0.151	0.182852	0.246774	0.041417	0	0.074269	0.116618	0.14034	0.148254	0.149485	0.181121	0.117873	0.168954
g__Anaerolineae_unclassified	-0.8	0.3367	0.564	no	down	0.1132	0.0826	0.1438	0.128568	0.14294	0.036073	0	0.034278	0.153724	0.105616	0.118318	0.143844	0.245297	0.117873	0.131866
g__Nitrosospira	-0.33	0.3367	0.564	no	down	0.1129	0.0999	0.1259	0.092854	0.09844	0.065465	0.094511	0.112831	0.135171	0.081021	0.079829	0.12128	0.208217	0.144067	0.120877
g__Variovorax	-0.42	0.3367	0.564	no	down	0.1125	0.0962	0.1288	0.164281	0.23194	0.032065	0	0.028565	0.120594	0.085361	0.121169	0.150896	0.189678	0.053843	0.171701
g__Afipia	-0.26	0.3367	0.564	no	down	0.0962	0.0876	0.1048	0.08714	0.099788	0.094858	0.064023	0.082838	0.09674	0.107063	0.089808	0.094486	0.061324	0.119328	0.156591
g__Bdellovibrio	1.17	0.3367	0.564	no	up	0.0713	0.0988	0.0438	0.047142	0.02697	0.122914	0.187497	0.165676	0.042407	0.050638	0.032787	0.039487	0.054194	0.058209	0.027472
g__CCD24_unclassified	-0.62	0.3367	0.564	no	down	0.0657	0.0519	0.0795	0.05857	0.083606	0.01336	0.006097	0.051417	0.098065	0.049191	0.048468	0.129742	0.072733	0.091679	0.085164
g__Paenibacillus	-0.15	0.3367	0.564	no	down	0.0592	0.0561	0.0623	0.065712	0.05394	0.072145	0.038109	0.062843	0.043732	0.073787	0.068425	0.052179	0.061324	0.074216	0.043955
g__Micromonospora	-1.11	0.3367	0.564	no	down	0.0589	0.0373	0.0804	0.075712	0.020227	0.058785	0	0.059986	0.009276	0.196765	0.135424	0.004231	0.084143	0.049478	0.012362
g__env.OPS_17_unclassified	0.61	0.3367	0.564	no	up	0.0563	0.0679	0.0446	0.065712	0.016182	0.100202	0.109754	0.079982	0.035781	0.046298	0.039914	0.042307	0.041358	0.074216	0.023351
g__CPla-3_termite_group_unclassified	-0.29	0.3367	0.564	no	down	0.0533	0.048	0.0586	0.054284	0.032364	0.038745	0.079267	0.034278	0.049033	0.057872	0.088382	0.053589	0.049915	0.032015	0.070054
g__Steroidobacter	0.23	0.3367	0.564	no	up	0.053	0.0571	0.0488	0.034285	0.060682	0.084169	0.05945	0.067128	0.037106	0.047744	0.034212	0.031025	0.039932	0.091679	0.048076
g__Segetibacter	-0.42	0.3367	0.564	no	down	0.0493	0.0421	0.0565	0.079998	0.082258	0.016032	0.004573	0.014282	0.055659	0.044851	0.101212	0.039487	0.104109	0.026194	0.023351
g__Omnitrophicaeota_unclassified	-0.31	0.3367	0.564	no	down	0.0492	0.044	0.0544	0.029999	0.021576	0.040081	0.071645	0.058558	0.042407	0.063659	0.064148	0.06205	0.034228	0.06403	0.038461
g__mle1-27_unclassified	0.43	0.3367	0.564	no	up	0.0404	0.0465	0.0344	0.069998	0.035061	0.048097	0.062499	0.029993	0.03313	0.044851	0.038489	0.022564	0.041358	0.021828	0.037087
g__Nitrosomonadaceae_unclassified	-0.18	0.3367	0.564	no	down	0.0313	0.0293	0.0333	0.034285	0.022924	0.048097	0.02439	0.015711	0.03048	0.039064	0.037063	0.040897	0.03708	0.03056	0.01511
g__Paenarthrobacter	-0.06	0.3367	0.564	no	down	0.0267	0.0262	0.0273	0.05857	0.063379	0	0.007622	0.012854	0.014577	0.037617	0.021383	0.015513	0.035654	0.023284	0.030219
g__Parcubacteria_unclassified	0.72	0.3367	0.564	no	up	0.025	0.0311	0.0189	0.019999	0.010788	0.061457	0.056402	0.029993	0.007951	0.034723	0.021383	0.007051	0.017114	0.026194	0.006868
g__Parafilimonas	-0.47	0.3367	0.564	no	down	0.0179	0.015	0.0208	0.014285	0.031015	0.016032	0.009146	0.009998	0.009276	0.011574	0.017106	0.007051	0.039932	0.018918	0.030219
g__Duganella	1.99	0.37	0.6185	no	up	0.079	0.1261	0.0318	0	0.062031	0.017368	0.088413	0.578439	0.010602	0.073787	0.049893	0	0	0.06694	0
g__Skermanella	-1.03	0.372	0.6205	no	down	0.0041	0.0027	0.0055	0	0.010788	0	0	0	0.005301	0	0	0	0.012835	0.013097	0.006868
g__Candidatus_Saccharibacteria_unclassified	1.03	0.3776	0.6247	no	up	0.0131	0.0176	0.0086	0.03857	0	0.005344	0.022866	0.021424	0.017228	0.024596	0.008553	0.00282	0.008557	0	0.006868
g__CL500-29_marine_group	-0.97	0.3776	0.6247	no	down	0.01	0.0068	0.0133	0.011428	0.004045	0	0.003049	0.012854	0.009276	0.011574	0.011404	0	0.035654	0.008731	0.012362
g__KD3-93_unclassified	0.15	0.3776	0.6247	no	up	0.0088	0.0092	0.0083	0.011428	0.010788	0	0.013719	0.008569	0.010602	0.010128	0.017106	0	0.008557	0.008731	0.005494
g__Uliginosibacterium	1.21	0.3912	0.6247	no	up	0.0036	0.0051	0.0022	0.011428	0	0	0.009146	0.009998	0	0	0	0	0	0.013097	0
g__Panacibacter	1.04	0.3912	0.6247	no	up	0.0029	0.0039	0.0019	0.007143	0.009439	0	0	0	0.006626	0	0	0	0	0.011642	0
g__Family_XVIII_unclassified	-0.44	0.3912	0.6247	no	down	0.0017	0.0014	0.0019	0	0	0	0	0.008569	0	0.002894	0	0	0.004278	0.004366	0
g__Candidatus_Finniella	0.85	0.3912	0.6247	no	up	0.0014	0.0018	0.001	0	0	0.004008	0.003049	0	0.003976	0	0	0	0	0.005821	0
g__bac2nit3_unclassified	1.36	0.3912	0.6247	no	up	0.0013	0.0018	0.0007	0	0	0.004008	0.003049	0	0.003976	0	0	0	0.004278	0	0
g__Subgroup_18_unclassified	1.19	0.3912	0.6247	no	up	0.0011	0.0016	0.0007	0.002857	0.002697	0	0	0	0.003976	0	0	0.004231	0	0	0
g__Chitinophagales_unclassified	0.69	0.3927	0.6247	no	up	0.0034	0.0042	0.0026	0.01	0.004045	0	0.003049	0	0.007951	0	0	0.005641	0.009983	0	0
g__Salinispora	-1.72	0.4005	0.6247	no	down	0.0081	0.0038	0.0125	0.022856	0	0	0	0	0	0	0.039914	0	0	0.034925	0
g__Rugamonas	2.11	0.4005	0.6247	no	up	0.0051	0.0082	0.0019	0.018571	0	0	0	0	0.03048	0.011574	0	0	0	0	0
g__Sphingobacteriales_unclassified	3.17	0.4005	0.6247	no	up	0.005	0.009	0.001	0	0	0	0.044207	0.009998	0	0.005787	0	0	0	0	0
g__Acidobacterium	3.15	0.4005	0.6247	no	up	0.0035	0.0062	0.0007	0	0	0	0.02439	0.012854	0	0.00434	0	0	0	0	0
g__Taibaiella	2.96	0.4005	0.6247	no	up	0.0022	0.0039	0.0005	0.01	0.013485	0	0	0	0	0	0.002851	0	0	0	0
g__Kaistia	-1.49	0.4005	0.6247	no	down	0.0021	0.0011	0.0031	0	0	0.00668	0	0	0	0	0	0.009872	0	0.008731	0
g__Polyangium	-1.64	0.4005	0.6247	no	down	0.0019	0.0009	0.0028	0	0	0.005344	0	0	0	0	0	0.007051	0.009983	0	0
g__CWT_CU03-E12_unclassified	2.05	0.4005	0.6247	no	up	0.0018	0.0029	0.0007	0	0	0.00668	0.010671	0	0	0.00434	0	0	0	0	0
g__Rickettsiaceae_unclassified	-2.49	0.4005	0.6247	no	down	0.0016	0.0005	0.0028	0	0	0	0	0.002856	0	0	0	0	0.007131	0	0.009615
g__Pasteuria	1.85	0.4005	0.6247	no	up	0.0011	0.0018	0.0005	0	0.004045	0	0	0	0.006626	0	0	0.00282	0	0	0
g__Bacteriovorax	-1.77	0.4005	0.6247	no	down	0.0011	0.0005	0.0017	0.002857	0	0	0	0	0	0	0	0	0.005705	0.004366	0
g__Candidatus_Captivus	1.68	0.4005	0.6247	no	up	0.001	0.0016	0.0005	0	0	0.00668	0	0.002856	0	0	0	0	0	0	0.002747
g__Acinetobacter	1.38	0.4005	0.6247	no	up	0.0009	0.0013	0.0005	0	0.004045	0.004008	0	0	0	0	0	0	0	0.00291	0
g__Halobaculum	-1.32	0.4005	0.6247	no	down	0.0007	0.0004	0.001	0	0	0	0	0	0.00265	0	0.002851	0	0.002852	0	0
g__NB1-j_unclassified	-0.94	0.4064	0.6247	no	down	0.0068	0.0047	0.009	0.018571	0.004045	0	0	0	0.005301	0.007234	0.015681	0.015513	0.015688	0	0
g__Silvanigrella	1.12	0.4064	0.6247	no	up	0.0048	0.0065	0.003	0	0.004045	0.021376	0.009146	0.004285	0	0.002894	0	0.007051	0	0	0.008242
g__Hymenobacter	-0.34	0.4064	0.6247	no	down	0.0034	0.003	0.0038	0.005714	0.012136	0	0	0	0	0.002894	0.002851	0.007051	0.005705	0	0.004121
g__Edaphobacter	0.74	0.4151	0.6247	no	up	0.0119	0.0149	0.0089	0	0.013485	0.038745	0.021341	0	0.015902	0.017362	0.015681	0.008461	0	0.011642	0
g__Simkaniaceae_unclassified	0.73	0.4151	0.6247	no	up	0.0047	0.0058	0.0035	0	0.008091	0.010688	0.004573	0.011426	0	0	0	0.00282	0.011409	0.00291	0.004121
g__Hydrogenedensaceae_unclassified	-0.66	0.4151	0.6247	no	down	0.0047	0.0036	0.0057	0.004286	0.002697	0	0	0.004285	0.010602	0.005787	0.005702	0.016923	0.005705	0	0
g__Microtrichales_unclassified	-0.13	0.4201	0.6247	no	down	0.0298	0.0284	0.0311	0.09714	0.022924	0	0	0	0.050358	0.00434	0.018532	0.05641	0.065603	0.010187	0.031593
g__MBNT15_unclassified	0.56	0.4201	0.6247	no	up	0.0215	0.0257	0.0174	0.039999	0.031015	0.010688	0	0.014282	0.058309	0.010128	0	0.046538	0.028523	0.018918	0
g__Polaromonas	-0.51	0.4201	0.6247	no	down	0.0141	0.0116	0.0165	0.022856	0.012136	0.010688	0	0	0.023854	0.014468	0.014255	0.031025	0	0.018918	0.020604
g__Magnetospiraceae_unclassified	1.67	0.4201	0.6247	no	up	0.0113	0.0172	0.0054	0	0.010788	0.030729	0.047255	0.014282	0	0	0.002851	0.00282	0.005705	0.005821	0.01511
g__Thermomicrobia_unclassified	-0.51	0.4201	0.6247	no	down	0.0042	0.0035	0.005	0.007143	0.005394	0.005344	0	0.002856	0	0	0.008553	0.008461	0.002852	0.004366	0.005494
g__Verminephrobacter	-1.1	0.4225	0.6247	no	down	0.073	0.0465	0.0995	0.095712	0.075515	0.056113	0	0	0.051683	0.057872	0.049893	0.088845	0.286656	0.045112	0.06868
g__Rubrobacteria_unclassified	-0.54	0.4225	0.6247	no	down	0.0498	0.0405	0.059	0.074284	0.070121	0	0	0.028565	0.070236	0.059319	0.09551	0.039487	0.072733	0.055298	0.031593
g__AD3_unclassified	-0.17	0.4233	0.6247	no	down	2.6641	2.5109	2.8173	5.35985	1.85687	1.83302	0.975595	2.19236	2.84787	4.26083	2.46614	2.59061	1.79837	2.51026	3.27743
g__Blastococcus	-0.44	0.4233	0.6247	no	down	0.573	0.4857	0.6603	0.754264	0.8482	0.150971	0.134144	0.364202	0.662603	0.449955	0.739843	0.595121	0.867097	0.605373	0.704661
g__67-14_unclassified	-0.37	0.4233	0.6247	no	down	0.555	0.4841	0.6259	0.785692	0.675594	0.408823	0.126522	0.297075	0.61092	0.539657	0.771205	0.582428	0.720204	0.52388	0.618123
g__Arthrobacter	-0.47	0.4233	0.6247	no	down	0.5091	0.4265	0.5916	0.747122	0.566366	0.23514	0.195119	0.282793	0.532733	0.435487	0.44191	0.609223	1.1238	0.484589	0.454664
g__Pajaroellobacter	0.24	0.4233	0.6247	no	up	0.3005	0.3256	0.2753	0.239993	0.217107	0.408823	0.472554	0.3742	0.241187	0.326977	0.195296	0.253843	0.228184	0.352164	0.295326
g__Acetobacteraceae_unclassified	0.14	0.4233	0.6247	no	up	0.2813	0.2951	0.2676	0.235708	0.265653	0.363398	0.355178	0.337066	0.213358	0.230041	0.246614	0.197433	0.345128	0.293955	0.292578
g__JG30-KF-CM66_unclassified	-0.42	0.4233	0.6247	no	down	0.2662	0.2281	0.3042	0.397132	0.280486	0.118906	0.099084	0.184244	0.288895	0.394977	0.484676	0.246792	0.21107	0.224104	0.263733
g__Elsteraceae_unclassified	-0.13	0.4233	0.6247	no	down	0.234	0.2231	0.2448	0.179995	0.226546	0.281901	0.262191	0.197098	0.19083	0.24885	0.246614	0.205895	0.323735	0.248843	0.195052
g__Xanthomonadaceae_unclassified	0.63	0.4233	0.6247	no	up	0.2332	0.2835	0.1829	0.175709	0.133501	0.044089	0.074694	1.1126	0.16035	0.157701	0.195296	0.255253	0.231036	0.098955	0.159338
g__Opitutus	1.16	0.4233	0.6247	no	up	0.2281	0.3151	0.1412	0.134282	0.117319	0.415503	0.754562	0.362774	0.106016	0.134553	0.141126	0.098717	0.106961	0.206642	0.159338
g__BIrii41_unclassified	0.42	0.4233	0.6247	no	up	0.1773	0.203	0.1515	0.181423	0.110576	0.412831	0.196643	0.128542	0.188179	0.14034	0.132573	0.152306	0.131206	0.186269	0.166207
g__JG36-TzT-191_unclassified	0.18	0.4233	0.6247	no	up	0.1539	0.1637	0.1441	0.068569	0.072818	0.157651	0.138717	0.437043	0.107342	0.157701	0.148254	0.133973	0.115518	0.174627	0.134614
g__OM190_unclassified	-0.58	0.4233	0.6247	no	down	0.1027	0.0822	0.1231	0.162852	0.086303	0.030729	0	0.037134	0.176252	0.114297	0.151105	0.156536	0.09983	0.069851	0.146976
g__Armatimonadales_unclassified	-0.27	0.4233	0.6247	no	down	0.0939	0.0852	0.1026	0.057141	0.080909	0.072145	0.106706	0.088551	0.106016	0.167829	0.106914	0.084614	0.065603	0.122239	0.06868
g__Subgroup_5_unclassified	-0.58	0.4233	0.6247	no	down	0.0646	0.0518	0.0773	0.072855	0.084955	0.018704	0.004573	0.019995	0.109992	0.052085	0.108339	0.073332	0.101256	0.065485	0.063186
g__Sphingobacteriia_unclassified	0.72	0.4233	0.6247	no	up	0.0508	0.0632	0.0385	0.025714	0.159122	0.053441	0.047255	0.051417	0.042407	0.034723	0.061297	0.05923	0.028523	0.03056	0.016483
g__Pir4_lineage	-0.72	0.4233	0.6247	no	down	0.0415	0.0313	0.0516	0.064284	0.041803	0.01336	0	0.012854	0.055659	0.033276	0.04134	0.063461	0.094126	0.036381	0.041208
g__Parablastomonas	-0.31	0.4233	0.6247	no	down	0.0414	0.037	0.0459	0.089997	0.045849	0.040081	0.010671	0.012854	0.022528	0.07234	0.034212	0.046538	0.075586	0.020373	0.026099
g__Tetrasphaera	-0.2	0.4233	0.6247	no	down	0.0369	0.0343	0.0395	0.044284	0.045849	0.022712	0.015244	0.027137	0.050358	0.047744	0.042766	0.028205	0.054194	0.036381	0.027472
g__URHD0088_unclassified	-0.38	0.4233	0.6247	no	down	0.0364	0.0316	0.0412	0.037142	0.028318	0.024048	0	0.047132	0.053008	0.03183	0.019957	0.049358	0.057046	0.042201	0.046703
g__Aquificae_unclassified	-0.34	0.4233	0.6247	no	down	0.0329	0.029	0.0367	0.054284	0.047197	0	0.007622	0.017139	0.047707	0.020255	0.047042	0.049358	0.05562	0.023284	0.024725
g__Nakamurella	0.36	0.4233	0.6247	no	up	0.0306	0.0343	0.0268	0.037142	0.039106	0.034737	0.047255	0.034278	0.013252	0.015915	0.037063	0.014102	0.057046	0.018918	0.017857
g__Lactobacillus	-0.58	0.4233	0.6247	no	down	0.0262	0.021	0.0314	0.018571	0.004045	0.016032	0.045731	0.041419	0	0.039064	0.002851	0.025384	0.029949	0.032015	0.059065
g__Eel-36e1D6_unclassified	1.32	0.4233	0.6247	no	up	0.0137	0.0195	0.0078	0.004286	0.005394	0.029393	0.041158	0.034278	0.00265	0.007234	0	0.005641	0.004278	0.018918	0.010989
g__Candidatus_Woesebacteria_unclassified	-0.61	0.4233	0.6247	no	down	0.0116	0.0092	0.014	0.005714	0.012136	0.010688	0.006097	0.005713	0.014577	0.014468	0.004277	0.008461	0.009983	0.03056	0.016483
g__FFCH9454_unclassified	-1.66	0.4418	0.6508	no	down	0.0038	0.0018	0.0057	0	0.004045	0	0	0.002856	0.003976	0.005787	0	0	0.019966	0.008731	0
g__MSB-4B10_unclassified	-0.9	0.4632	0.6811	no	down	0.0083	0.0058	0.0108	0.011428	0	0	0	0.011426	0.011927	0.010128	0.009979	0.011282	0.015688	0.017463	0
g__VHS-B3-70_unclassified	0.79	0.4751	0.6947	no	up	0.0036	0.0045	0.0026	0	0.010788	0	0.003049	0	0.013252	0	0	0	0	0.008731	0.006868
g__Neisseriaceae_unclassified	2.61	0.4751	0.6947	no	up	0.0035	0.0061	0.001	0	0.002697	0.017368	0.016768	0	0	0	0	0.00282	0	0.00291	0
g__Sporocytophaga	-0.95	0.4751	0.6947	no	down	0.0022	0.0015	0.0029	0	0	0	0.006097	0	0.00265	0	0.008553	0	0	0.005821	0.002747
g__Aridibacter	-0.22	0.4942	0.7062	no	down	0.0091	0.0084	0.0098	0.037142	0	0	0	0	0.013252	0	0.014255	0.012692	0.01854	0.013097	0
g__Planctomycetaceae_unclassified	-0.19	0.4942	0.7062	no	down	0.0061	0.0057	0.0065	0.015714	0	0	0.018292	0	0	0.002894	0	0.00282	0.012835	0.020373	0
g__Cytophaga	-0.05	0.4942	0.7062	no	down	0.0055	0.0054	0.0056	0.004286	0	0.016032	0	0.002856	0.009276	0.026042	0	0	0	0.007276	0
g__Euryarchaeota_unclassified	-0.21	0.4942	0.7062	no	down	0.0049	0.0045	0.0052	0.011428	0	0	0	0.015711	0	0.002894	0.004277	0.018333	0.005705	0	0
g__Romboutsia	0.81	0.4942	0.7062	no	up	0.0046	0.0058	0.0033	0	0	0.008016	0.004573	0.014282	0.007951	0.008681	0.011404	0	0	0	0
g__Stenotrophobacter	0.15	0.5066	0.7062	no	up	0.0137	0.0144	0.013	0.04857	0.037758	0	0	0	0	0.013021	0.015681	0.023974	0.019966	0	0.005494
g__Solwaraspora	-0.05	0.5066	0.7062	no	down	0.0081	0.008	0.0083	0.008571	0.009439	0	0.009146	0.009998	0.010602	0.030383	0	0	0	0	0.019231
g__Chlorobi_unclassified	-0.09	0.5066	0.7062	no	down	0.0051	0.0049	0.0052	0.017142	0.012136	0	0	0	0	0.00434	0.002851	0	0.005705	0.011642	0.006868
g__Clostridium_sensu_stricto_1	0.63	0.5066	0.7062	no	up	0.0039	0.0048	0.0031	0	0.009439	0.005344	0	0.011426	0.00265	0.00434	0	0	0	0.007276	0.006868
g__Polyangiaceae_unclassified	1.02	0.5189	0.7062	no	up	0.0278	0.0372	0.0183	0	0.033712	0.106882	0.064023	0	0.018553	0.013021	0.024234	0.015513	0	0.042201	0.01511
g__Verrucomicrobiaceae_unclassified	0.48	0.5189	0.7062	no	up	0.0171	0.0199	0.0143	0.044284	0.033712	0.016032	0	0	0.025179	0.011574	0.015681	0.026795	0.009983	0	0.021978
g__Blastopirellula	-0.26	0.5189	0.7062	no	down	0.0166	0.0151	0.0181	0	0.018879	0.01336	0	0.018567	0.039756	0.018808	0.025659	0	0.025671	0.027649	0.010989
g__S0134_terrestrial_group_unclassified	-0.52	0.5189	0.7062	no	down	0.0079	0.0065	0.0093	0.021428	0.009439	0.004008	0	0.004285	0	0.008681	0.009979	0.014102	0.019966	0.00291	0
g__Ensifer	0.69	0.5211	0.7062	no	up	0.0316	0.039	0.0242	0	0	0.058785	0.071645	0.078553	0.025179	0.018808	0.02851	0.039487	0.024244	0.017463	0.016483
g__Gemmatimonadaceae_unclassified	-0.09	0.5218	0.7062	no	down	3.3271	3.2212	3.4329	3.62133	4.36237	2.12962	2.72404	2.9279	3.56215	3.23939	3.17035	3.7879	3.14038	3.30772	3.95187
g__Archaea_unclassified	1.23	0.5218	0.7062	no	up	1.3835	1.9418	0.8253	0.68998	0.477366	2.88314	2.92374	4.01765	0.658627	0.934634	1.05061	0.572557	0.496299	0.998283	0.899713
g__Gemmata	0.11	0.5218	0.7062	no	up	0.6253	0.6491	0.6014	0.461415	0.778079	0.538417	0.774378	0.735546	0.606944	0.623571	0.625802	0.672684	0.442106	0.555895	0.688177
g__C0119_unclassified	-0.15	0.5218	0.7062	no	down	0.443	0.4201	0.4659	0.4857	0.698518	0.334006	0.230179	0.271367	0.500928	0.484678	0.560228	0.524609	0.353684	0.436567	0.435434
g__Saccharimonadales_unclassified	0.32	0.5218	0.7062	no	up	0.3886	0.4317	0.3455	0.271421	0.164516	0.566474	0.745415	0.542733	0.299496	0.532423	0.366358	0.23551	0.238167	0.314328	0.385984
g__Reyranella	-0.1	0.5218	0.7062	no	down	0.3597	0.3475	0.3719	0.321419	0.26835	0.452912	0.378043	0.332781	0.331301	0.39353	0.329294	0.35679	0.405026	0.430746	0.31593
g__KF-JG30-B3_unclassified	0.36	0.5218	0.7062	no	up	0.354	0.3977	0.3104	0.218565	0.233289	0.484976	0.672246	0.445612	0.331301	0.348679	0.21953	0.29615	0.251002	0.387089	0.359885
g__Pla4_lineage_unclassified	-0.39	0.5218	0.7062	no	down	0.1218	0.1055	0.1381	0.139996	0.134849	0.041417	0.019817	0.107118	0.189504	0.131659	0.225232	0.11705	0.121222	0.149888	0.08379
g__SBR1031_unclassified	-0.22	0.5218	0.7062	no	down	0.1204	0.111	0.1297	0.108568	0.238683	0.048097	0.004573	0.07284	0.19348	0.10417	0.096935	0.11705	0.164007	0.112052	0.184063
g__Fimbriiglobus	0.22	0.5218	0.7062	no	up	0.1037	0.1115	0.0959	0.141425	0.190137	0.106882	0.042682	0.054273	0.133846	0.07234	0.129722	0.125511	0.085569	0.081492	0.081043
g__vadinHA49_unclassified	0.95	0.5218	0.7062	no	up	0.0967	0.1275	0.066	0.061427	0.021576	0.142954	0.269813	0.21995	0.049033	0.059319	0.079829	0.074743	0.048489	0.056754	0.076922
g__Microscillaceae_unclassified	0.72	0.5218	0.7062	no	up	0.0798	0.0992	0.0603	0.068569	0.063379	0.281901	0.08384	0.04856	0.049033	0.037617	0.05417	0.086025	0.068455	0.052388	0.063186
g__Oxyphotobacteria_unclassified	0.44	0.5218	0.7062	no	up	0.0753	0.0866	0.064	0.061427	0.180698	0.114898	0.033536	0.058558	0.070236	0.028936	0.068425	0.071922	0.116944	0.053843	0.043955
g__Catenulispora	1.19	0.5218	0.7062	no	up	0.0668	0.0929	0.0406	0.01	0.029667	0.271213	0.115852	0.104262	0.026504	0.068	0.025659	0.040897	0.025671	0.043657	0.039835
g__A0839_unclassified	-0.3	0.5218	0.7062	no	down	0.062	0.0556	0.0684	0.05857	0.109228	0.029393	0	0.052845	0.083488	0.065106	0.058446	0.077563	0.071307	0.056754	0.081043
g__Geobacter	0.07	0.5218	0.7062	no	up	0.0609	0.0624	0.0593	0.072855	0.059334	0.082833	0.064023	0.05713	0.038431	0.11285	0.059872	0.015513	0.048489	0.062575	0.056318
g__WS2_unclassified	-0.35	0.5218	0.7062	no	down	0.0604	0.0531	0.0676	0.119997	0.066076	0.016032	0	0.019995	0.09674	0.050638	0.079829	0.084614	0.089847	0.032015	0.06868
g__Aetherobacter	-0.32	0.5218	0.7062	no	down	0.0588	0.0523	0.0653	0.098569	0.067425	0.010688	0	0.102834	0.034455	0.037617	0.044191	0.05782	0.084143	0.104776	0.063186
g__Roseiflexus	-0.24	0.5218	0.7062	no	down	0.0552	0.0506	0.0597	0.049999	0.132152	0.010688	0	0.029993	0.080838	0.044851	0.071276	0.093076	0.042784	0.03347	0.072801
g__27F-1492R_unclassified	0.15	0.5218	0.7062	no	up	0.0461	0.0485	0.0437	0.068569	0.045849	0.041417	0.03506	0.068556	0.031805	0.052085	0.029936	0.046538	0.029949	0.062575	0.041208
g__Streptacidiphilus	-0.31	0.5218	0.7062	no	down	0.0415	0.0371	0.0459	0.024285	0.056637	0.02672	0.032012	0.044276	0.038431	0.054978	0.045617	0	0.031375	0.104776	0.038461
g__Allorhizobium-Neorhizobium-Pararhizobium-Rhizobium	0.53	0.5218	0.7062	no	up	0.0284	0.0335	0.0232	0.047142	0.072818	0.044089	0.015244	0.007141	0.014577	0.03183	0.045617	0.023974	0.024244	0	0.013736
g__AKIW781_unclassified	-0.16	0.5218	0.7062	no	down	0.0256	0.0241	0.027	0.022856	0.039106	0.028056	0.013719	0.015711	0.025179	0.03617	0.034212	0.025384	0.014261	0.024739	0.027472
g__Lineage_IIc_unclassified	0.15	0.5218	0.7062	no	up	0.0161	0.0169	0.0152	0.01	0.018879	0.017368	0.027439	0.019995	0.007951	0.018808	0.015681	0.00282	0.019966	0.016007	0.017857
g__B12-WMSP1_unclassified	0.32	0.5218	0.7062	no	up	0.0145	0.0161	0.0129	0	0.008091	0.032065	0.02439	0.019995	0.011927	0.030383	0.008553	0.005641	0.004278	0.023284	0.005494
g__Catellatospora	-0.55	0.5283	0.7062	no	down	0.0074	0.006	0.0088	0.035713	0	0	0	0	0	0.015915	0.037063	0	0	0	0
g__Ureibacillus	-1	0.5283	0.7062	no	down	0.0025	0.0017	0.0034	0.01	0	0	0	0	0	0.005787	0	0	0	0.014552	0
g__Turicibacter	1.43	0.5283	0.7062	no	up	0.0018	0.0027	0.001	0.004286	0	0	0.012195	0	0	0	0	0	0.005705	0	0
g__Sporohalobacter	-0.81	0.5283	0.7062	no	down	0.0016	0.0012	0.0021	0.007143	0	0	0	0	0	0.002894	0	0	0	0	0.009615
g__Shimazuella	0.85	0.5283	0.7062	no	up	0.0014	0.0018	0.001	0	0.002697	0.008016	0	0	0	0	0	0	0	0.005821	0
g__Oligoflexus	-1.44	0.5283	0.7062	no	down	0.0013	0.0007	0.0019	0.004286	0	0	0	0	0	0	0	0	0.008557	0	0.002747
g__Kofleriaceae_unclassified	-0.78	0.5283	0.7062	no	down	0.0009	0.0007	0.0012	0	0.004045	0	0	0	0	0	0	0	0.004278	0.00291	0
g__EV818SWSAP88_unclassified	1.49	0.5283	0.7062	no	up	0.0009	0.0014	0.0005	0	0	0	0	0.005713	0.00265	0	0	0.00282	0	0	0
g__Anaerolineaceae_unclassified	-0.78	0.5283	0.7062	no	down	0.0009	0.0007	0.0012	0	0.004045	0	0	0	0	0.002894	0	0.004231	0	0	0
g__Cellulosilyticum	1.38	0.5283	0.7062	no	up	0.0009	0.0013	0.0005	0	0	0.002672	0	0	0.005301	0	0	0	0	0	0.002747
g__Thermosporothrix	1.14	0.5283	0.7062	no	up	0.0008	0.0011	0.0005	0	0	0	0	0.002856	0.003976	0	0	0	0	0.00291	0
g__I-8	-1	0.5283	0.7062	no	down	0.0007	0.0005	0.001	0.002857	0	0	0	0	0	0.002894	0.002851	0	0	0	0
g__Armatimonas	-0.98	0.5497	0.7335	no	down	0.0045	0.003	0.0059	0.007143	0	0	0	0.004285	0.006626	0	0.007128	0.008461	0.019966	0	0
g__Phyllobacterium	-0.41	0.5683	0.7546	no	down	0.0159	0.0137	0.0182	0.015714	0	0.034737	0	0	0.031805	0.020255	0.027085	0.019743	0.019966	0	0.021978
g__Sphingomonadaceae_unclassified	-0.65	0.5683	0.7546	no	down	0.011	0.0086	0.0135	0.008571	0.021576	0	0	0	0.021203	0.017362	0.017106	0	0.012835	0.017463	0.016483
g__Sphingobium	-0.18	0.5683	0.7546	no	down	0.0103	0.0096	0.0109	0	0.024273	0.025384	0	0	0.007951	0.008681	0.025659	0.019743	0.004278	0.007276	0
g__JG30a-KF-32	0.32	0.5745	0.7615	no	up	0.0101	0.0112	0.009	0	0.005394	0.016032	0.019817	0.014282	0.011927	0.024596	0	0.007051	0.012835	0.00291	0.006868
g__Lechevalieria	-0.86	0.5922	0.7811	no	down	0.019	0.0135	0.0245	0.027142	0.05394	0	0	0	0	0.017362	0.042766	0	0.086995	0	0
g__Epsilonproteobacteria_unclassified	0.48	0.5922	0.7811	no	up	0.0033	0.0039	0.0028	0.007143	0.005394	0	0	0	0.010602	0	0	0.009872	0.007131	0	0
g__Clostridioides	0.65	0.5922	0.7811	no	up	0.003	0.0036	0.0023	0.008571	0	0.008016	0	0	0.005301	0	0	0	0.008557	0	0.005494
g__Elev-1554_unclassified	2.48	0.6184	0.794	no	up	0.0151	0.0257	0.0046	0	0	0.044089	0.071645	0.038563	0	0.014468	0	0	0.004278	0.005821	0.002747
g__Alteromonas	-0.65	0.6184	0.794	no	down	0.0087	0.0068	0.0107	0.007143	0.013485	0.004008	0	0	0.015902	0	0.021383	0.018333	0.024244	0	0
g__Microtrichaceae_unclassified	-1.07	0.6184	0.794	no	down	0.0081	0.0052	0.0109	0.011428	0.005394	0	0	0	0.014577	0	0.007128	0.043717	0.008557	0.005821	0
g__Terrisporobacter	0.17	0.6184	0.794	no	up	0.0051	0.0054	0.0048	0	0.009439	0.00668	0	0.007141	0.009276	0	0.014255	0	0.005705	0.008731	0
g__S-70_unclassified	0.58	0.6184	0.794	no	up	0.0045	0.0054	0.0036	0.002857	0.012136	0	0	0.004285	0.013252	0	0	0.007051	0.005705	0.008731	0
g__Candidatus_Alysiosphaera	-1.02	0.6184	0.794	no	down	0.0044	0.0029	0.0059	0.002857	0.005394	0.005344	0	0	0.003976	0	0.007128	0	0.015688	0	0.012362
g__Luteolibacter	-1.01	0.6248	0.794	no	down	0.0106	0.007	0.0141	0.007143	0.010788	0.021376	0	0.002856	0	0	0.027085	0.045128	0.004278	0	0.008242
g__R7C24_unclassified	0.01	0.6285	0.794	no	up	0.0139	0.014	0.0139	0.011428	0.009439	0.046761	0	0.004285	0.011927	0	0.031361	0.016923	0.015688	0	0.019231
g__Byssovorax	-0.03	0.6304	0.794	no	down	0.0315	0.0312	0.0318	0.08714	0.020227	0.012024	0	0	0.067585	0.043404	0.011404	0.032435	0.025671	0.018918	0.059065
g__SH-PL14	-0.51	0.6304	0.794	no	down	0.0155	0.0128	0.0182	0.029999	0.020227	0.005344	0	0	0.021203	0.017362	0.015681	0.021154	0.025671	0.011642	0.017857
g__BSV26_unclassified	-0.53	0.6304	0.794	no	down	0.0107	0.0087	0.0126	0.019999	0.016182	0	0	0.002856	0.013252	0.024596	0.009979	0.012692	0.011409	0.008731	0.008242
g__Xanthobacteraceae_unclassified	-0.14	0.631	0.794	no	down	0.8181	0.7783	0.8579	0.775692	0.821231	0.812302	0.810963	0.571298	0.878611	0.746549	0.776907	1.04922	0.964075	0.794552	0.815923
g__Mycobacterium	-0.21	0.631	0.794	no	down	0.6824	0.6336	0.7312	0.759978	0.840109	0.454248	0.339934	0.676988	0.730188	0.620678	0.715609	0.724863	0.791512	0.71888	0.815923
g__Singulisphaera	0.06	0.631	0.794	no	up	0.5072	0.5171	0.4974	0.441416	0.579851	0.56113	0.38414	0.519881	0.616221	0.481785	0.631504	0.456917	0.472055	0.509328	0.432686
g__Chthoniobacter	0.03	0.631	0.794	no	up	0.2671	0.2699	0.2643	0.279992	0.531305	0.260525	0.158534	0.13854	0.250464	0.266211	0.313614	0.339867	0.316605	0.107686	0.241755
g__Bauldia	0.16	0.631	0.794	no	up	0.154	0.1625	0.1456	0.197137	0.219804	0.125586	0.141766	0.115688	0.174927	0.169276	0.149679	0.184741	0.146893	0.126604	0.096153
g__S085_unclassified	-0.33	0.631	0.794	no	down	0.139	0.1232	0.1548	0.158567	0.188789	0.13093	0.042682	0.064271	0.153724	0.127318	0.185317	0.204485	0.144041	0.122239	0.145602
g__possible_genus_04	0.03	0.631	0.794	no	up	0.124	0.1255	0.1225	0.149996	0.055288	0.156315	0.149388	0.142824	0.09939	0.105616	0.084105	0.091665	0.193956	0.145522	0.114009
g__MVP-88_unclassified	0.59	0.631	0.794	no	up	0.0767	0.0922	0.0613	0.045713	0.031015	0.070809	0.221033	0.135683	0.049033	0.088255	0.071276	0.038076	0.041358	0.088769	0.039835
g__Stenotrophomonas	-0.01	0.631	0.794	no	down	0.0713	0.071	0.0716	0.111425	0.056637	0.100202	0.047255	0.042847	0.067585	0.030383	0.066999	0.049358	0.031375	0.078582	0.173075
g__Nordella	-0.43	0.631	0.794	no	down	0.0625	0.0533	0.0716	0.105711	0.07147	0.033401	0	0.028565	0.080838	0.070893	0.068425	0.090255	0.065603	0.072761	0.061812
g__Bradyrhizobiaceae_unclassified	-0.37	0.631	0.794	no	down	0.0604	0.0526	0.0682	0.08714	0.121364	0.002672	0	0.029993	0.074212	0.091148	0.042766	0.084614	0.058472	0.058209	0.074175
g__Caulobacteraceae_unclassified	-0.1	0.631	0.794	no	down	0.0435	0.042	0.0451	0.037142	0.076864	0.056113	0.013719	0.042847	0.025179	0.044851	0.031361	0.046538	0.042784	0.062575	0.042582
g__Candidatus_Omnitrophus	-0.33	0.631	0.794	no	down	0.0422	0.0374	0.047	0.039999	0.009439	0.065465	0.057926	0.017139	0.034455	0.086808	0.04134	0.025384	0.007131	0.081492	0.039835
g__Ilumatobacteraceae_unclassified	-0.14	0.631	0.794	no	down	0.0392	0.0373	0.0412	0.031428	0.057985	0.021376	0.015244	0.034278	0.06361	0.047744	0.039914	0.031025	0.039932	0.032015	0.056318
g__Kutzneria	-0.14	0.631	0.794	no	down	0.0358	0.0341	0.0375	0.029999	0.033712	0.034737	0.041158	0.018567	0.046382	0.017362	0.072701	0.025384	0.014261	0.062575	0.032967
g__Roseiarcus	-0.27	0.631	0.794	no	down	0.0198	0.0179	0.0216	0.012857	0.018879	0.032065	0	0.019995	0.023854	0.026042	0.032787	0.019743	0.014261	0.017463	0.019231
g__Ancylobacter	0.49	0.631	0.794	no	up	0.0182	0.0213	0.0152	0.012857	0.012136	0.018704	0.045731	0.038563	0	0.014468	0.018532	0.007051	0.029949	0.005821	0.01511
g__Halomonas	0.16	0.631	0.794	no	up	0.0088	0.0093	0.0083	0.015714	0.008091	0.010688	0.010671	0.004285	0.006626	0.007234	0.002851	0.007051	0.017114	0.013097	0.002747
g__Chryseobacterium	-2.7	0.6691	0.8351	no	down	0.0101	0.0027	0.0175	0	0.009439	0.004008	0	0	0.00265	0.094042	0.004277	0	0	0	0.006868
g__Bacillales_unclassified	-0.6	0.6742	0.8351	no	down	0.0039	0.0031	0.0047	0.018571	0	0	0	0	0	0	0	0.014102	0.014261	0	0
g__Umezawaea	-0.74	0.6742	0.8351	no	down	0.0024	0.0018	0.003	0	0.010788	0	0	0	0	0	0	0.008461	0	0	0.009615
g__Babeliales_unclassified	0	0.6742	0.8351	no	no	0.0021	0.0021	0.0021	0	0.008091	0	0.004573	0	0	0	0	0	0.012835	0	0
g__Burkholderia	-0.5	0.6742	0.8351	no	down	0.002	0.0017	0.0024	0	0	0	0	0.009998	0	0	0	0.004231	0.009983	0	0
g__Symbiobacterium	0.28	0.6742	0.8351	no	up	0.0016	0.0017	0.0014	0.007143	0	0	0.003049	0	0	0	0.008553	0	0	0	0
g__IMCC26134	0.83	0.6742	0.8351	no	up	0.0013	0.0016	0.0009	0.004286	0	0	0	0	0.005301	0	0	0.005641	0	0	0
g__Candidatus_Peribacteria_unclassified	-0.49	0.6742	0.8351	no	down	0.0012	0.001	0.0014	0	0	0	0.006097	0	0	0.005787	0.002851	0	0	0	0
g__AB1_unclassified	0.42	0.6742	0.8351	no	up	0.0011	0.0012	0.0009	0.004286	0.002697	0	0	0	0	0	0	0.005641	0	0	0
g__Planctopirus	0.51	0.6742	0.8351	no	up	0.0008	0.001	0.0007	0	0	0	0.003049	0.002856	0	0	0	0.004231	0	0	0
g__Oxalobacteraceae_unclassified	-0.24	0.6836	0.8454	no	down	0.0269	0.0247	0.0291	0.042856	0	0.054777	0.050304	0	0	0.017362	0.019957	0.073332	0.01854	0	0.045329
g__Couchioplanes	0.43	0.7032	0.859	no	up	0.0215	0.0246	0.0183	0.061427	0	0	0	0	0.086138	0	0	0.052179	0	0	0.057692
g__Sporichthyaceae_unclassified	1.11	0.7032	0.859	no	up	0.0145	0.0198	0.0092	0	0	0	0.076218	0.042847	0	0	0	0	0.041358	0	0.013736
g__Asanoa	-0.78	0.7032	0.859	no	down	0.0057	0.0042	0.0072	0	0	0.012024	0	0	0.013252	0.023149	0	0	0.019966	0	0
g__Rivibacter	0.17	0.7032	0.859	no	up	0.0043	0.0046	0.0041	0.014285	0	0	0	0	0.013252	0	0.011404	0	0	0.013097	0
g__Thaumarchaeota_unclassified	1.27	0.7032	0.859	no	up	0.002	0.0029	0.0012	0.008571	0	0	0	0.008569	0	0	0.002851	0	0.004278	0	0
g__Candidatus_Paracaedibacter	-0.46	0.7032	0.859	no	down	0.0019	0.0016	0.0022	0	0	0.004008	0	0.005713	0	0.005787	0	0	0.007131	0	0
g__Peredibacter	-0.39	0.7032	0.859	no	down	0.0019	0.0016	0.0021	0.004286	0.005394	0	0	0	0	0	0.005702	0.007051	0	0	0
g__Syntrophaceae_unclassified	0.94	0.7032	0.859	no	up	0.0017	0.0023	0.0012	0.004286	0.009439	0	0	0	0	0	0	0.004231	0.002852	0	0
g__Cytophagaceae_unclassified	0.07	0.721	0.868	no	up	0.0138	0.0142	0.0135	0.027142	0	0	0.057926	0	0	0	0.005702	0	0.059898	0	0.01511
g__Myxococcus	-0.21	0.721	0.868	no	down	0.0069	0.0064	0.0074	0	0	0	0.007622	0	0.03048	0.018808	0.005702	0.019743	0	0	0
g__Dietzia	0.4	0.721	0.868	no	up	0.0022	0.0025	0.0019	0	0.006742	0.004008	0	0	0.003976	0.005787	0	0	0.005705	0	0
g__Aeromicrobium	-0.46	0.7325	0.868	no	down	0.0069	0.0058	0.008	0.017142	0.01753	0	0	0	0	0	0.008553	0.014102	0.011409	0	0.013736
g__Tahibacter	-0.35	0.7398	0.868	no	down	0.0074	0.0065	0.0083	0.007143	0.014833	0	0	0	0.017228	0.008681	0	0.014102	0.021392	0	0.005494
g__Patescibacteria_unclassified	-0.08	0.7398	0.868	no	down	0.0019	0.0018	0.0019	0.002857	0.002697	0.002672	0	0	0.00265	0.00434	0	0.004231	0.002852	0	0
g__Hamadaea	-0.58	0.7444	0.868	no	down	0.0103	0.0083	0.0124	0.014285	0.013485	0	0.006097	0	0.015902	0.011574	0.032787	0.016923	0.012835	0	0
g__Streptosporangium	0	0.7444	0.868	no	no	0.0071	0.0071	0.0071	0.008571	0	0.014696	0	0.009998	0.009276	0.015915	0.008553	0	0.009983	0	0.008242
g__Candidatus_Moeniiplasma	-0.54	0.7444	0.868	no	down	0.006	0.0049	0.0071	0	0.005394	0	0.009146	0.007141	0.007951	0	0	0.005641	0.017114	0.013097	0.006868
g__Amb-16S-1323_unclassified	-0.08	0.7471	0.868	no	down	0.0229	0.0223	0.0236	0.029999	0.041803	0.017368	0	0.009998	0.034455	0	0.009979	0.045128	0.07416	0	0.012362
g__Blastocatella	1.25	0.7471	0.868	no	up	0.0145	0.0204	0.0086	0.019999	0.082258	0.012024	0.003049	0	0.005301	0	0.005702	0.016923	0.015688	0.013097	0
g__OM27_clade	-0.33	0.7483	0.868	no	down	0.0307	0.0273	0.0342	0.061427	0.035061	0	0	0.014282	0.053008	0.007234	0.032787	0.088845	0.047063	0.00291	0.026099
g__Acidobacteriales_unclassified	0.16	0.7488	0.868	no	up	3.6441	3.8456	3.4426	2.59993	2.35446	6.03081	5.0548	3.79485	3.2388	4.01343	3.1119	2.94035	2.19769	4.49227	3.89967
g__Alphaproteobacteria_unclassified	0.57	0.7488	0.868	no	up	1.3028	1.556	1.0496	0.862832	0.958777	2.10156	2.49386	1.92385	0.995229	1.04893	1.01497	1.09576	1.10099	1.09578	0.940921
g__Planctomycetales_unclassified	-0.02	0.7488	0.868	no	down	0.6237	0.6193	0.6282	0.574269	0.543442	0.869751	0.489322	0.676988	0.561887	0.878208	0.738418	0.659992	0.299491	0.653395	0.539828
g__unclassified	0.14	0.7488	0.868	no	up	0.4542	0.476	0.4323	0.367132	0.354653	0.579834	0.647856	0.47989	0.426716	0.551231	0.433357	0.370893	0.380781	0.403097	0.454664
g__Acidothermus	0.32	0.7488	0.868	no	up	0.3449	0.3826	0.3073	0.199994	0.202274	0.546433	0.535053	0.579867	0.231911	0.380509	0.323592	0.224228	0.203939	0.36235	0.348896
g__Amycolatopsis	0.2	0.7488	0.868	no	up	0.2283	0.2443	0.2124	0.217137	0.252168	0.513033	0.099084	0.16282	0.221309	0.172169	0.2067	0.218587	0.313752	0.178992	0.184063
g__Bacteroidetes_unclassified	-0.04	0.7488	0.868	no	down	0.2196	0.2168	0.2223	0.319991	0.260259	0.149635	0.128047	0.165676	0.276968	0.111404	0.199572	0.307432	0.326588	0.177537	0.211536
g__SWB02	-0.3	0.7488	0.868	no	down	0.1786	0.1601	0.1972	0.234279	0.215758	0.154979	0.030487	0.077125	0.247813	0.14468	0.195296	0.224228	0.296639	0.141157	0.181316
g__Streptomyces	0.2	0.7488	0.868	no	up	0.1385	0.148	0.129	0.192852	0.114622	0.220444	0.103657	0.117116	0.139147	0.088255	0.135424	0.148075	0.203939	0.058209	0.140108
g__Novosphingobium	0.15	0.7488	0.868	no	up	0.1265	0.1329	0.1201	0.168567	0.207668	0.128258	0.097559	0.08141	0.113968	0.208339	0.112616	0.122691	0.172564	0.048022	0.056318
g__Rokubacteriales_unclassified	-0.26	0.7488	0.868	no	down	0.1245	0.1133	0.1356	0.222851	0.138895	0.012024	0	0.127114	0.178903	0.193871	0.209551	0.114229	0.045637	0.106231	0.144229
g__Acidimicrobiaceae_unclassified	-0.05	0.7488	0.868	no	down	0.0775	0.0761	0.0788	0.111425	0.075515	0.044089	0.056402	0.087123	0.082163	0.111404	0.105488	0.091665	0.019966	0.078582	0.065933
g__Rhizomicrobium	0.42	0.7488	0.868	no	up	0.0747	0.0855	0.064	0	0.016182	0.153643	0.189022	0.082838	0.071561	0.109957	0.089808	0.035256	0.064177	0.062575	0.021978
g__Rhodospirillales_unclassified	0.16	0.7488	0.868	no	up	0.0732	0.0771	0.0692	0.022856	0.067425	0.113562	0.138717	0.068556	0.051683	0.10851	0.052744	0.052179	0.067029	0.072761	0.061812
g__Bellilinea	0.27	0.7488	0.868	no	up	0.0566	0.0618	0.0514	0.042856	0.041803	0.033401	0.120425	0.069984	0.062285	0.065106	0.052744	0.054999	0.008557	0.088769	0.038461
g__Actinophytocola	-0.19	0.7488	0.868	no	down	0.0469	0.0438	0.05	0.081426	0.059334	0.042753	0	0.014282	0.064935	0.037617	0.029936	0.050769	0.01854	0.094589	0.06868
g__Pseudomonas	-0.08	0.7488	0.868	no	down	0.0462	0.0448	0.0475	0.072855	0.0445	0.069473	0.030487	0.017139	0.034455	0.069446	0.051319	0.053589	0.025671	0.049478	0.035714
g__Rubrobacterales_unclassified	-0.33	0.7488	0.868	no	down	0.0408	0.0362	0.0455	0.049999	0.043152	0	0.060975	0.007141	0.055659	0.085361	0.062723	0.028205	0.039932	0.034925	0.021978
g__Candidatus_Berkiella	-0.05	0.7488	0.868	no	down	0.0214	0.021	0.0218	0.015714	0.016182	0.028056	0.019817	0.03285	0.013252	0.028936	0.02851	0.023974	0.017114	0.013097	0.019231
g__Vulgatibacter	-0.08	0.7488	0.868	no	down	0.0209	0.0203	0.0214	0.014285	0.047197	0.01336	0.004573	0.018567	0.023854	0.026042	0.031361	0	0.012835	0.037836	0.020604
g__Verrucosispora	0.31	0.7488	0.868	no	up	0.0199	0.022	0.0178	0.034285	0.013485	0.01336	0	0.041419	0.029155	0.028936	0.015681	0.012692	0.014261	0.016007	0.019231
g__Pelobacter	-0.01	0.7488	0.868	no	down	0.015	0.015	0.0151	0.008571	0.024273	0.018704	0.009146	0.004285	0.025179	0.011574	0.025659	0.009872	0.021392	0.021828	0
g__Candidatus_Azambacteria_unclassified	0.41	0.7488	0.868	no	up	0.015	0.0171	0.0129	0.01	0	0.032065	0.038109	0.018567	0.003976	0.021702	0.014255	0.00282	0.014261	0.014552	0.009615
g__Nannocystis	2.09	0.7976	0.9178	no	up	0.0137	0.0221	0.0052	0.005714	0	0.12425	0	0	0.00265	0.010128	0	0.007051	0.014261	0	0
g__Cellulomonas	0.59	0.7976	0.9178	no	up	0.0119	0.0143	0.0095	0.061427	0	0	0	0.009998	0.014577	0.010128	0.037063	0.009872	0	0	0
g__Methylobacterium	0.97	0.7976	0.9178	no	up	0.0039	0.0051	0.0026	0	0.014833	0.012024	0	0	0.003976	0	0	0.005641	0.004278	0	0.005494
g__Rhodomicrobium	-0.16	0.7976	0.9178	no	down	0.0036	0.0034	0.0038	0	0.008091	0.005344	0	0.007141	0	0.00434	0.014255	0	0	0	0.004121
g__Ochrobactrum	0.4	0.7976	0.9178	no	up	0.0022	0.0025	0.0019	0.007143	0	0.005344	0	0	0.00265	0	0	0	0.004278	0.004366	0.002747
g__Kineosporia	-0.11	0.8099	0.9293	no	down	0.0211	0.0203	0.0219	0.031428	0.045849	0.012024	0	0.011426	0.021203	0	0.019957	0.038076	0.028523	0.018918	0.026099
g__Pseudoflavitalea	-0.25	0.8099	0.9293	no	down	0.0134	0.0122	0.0145	0.007143	0.009439	0.029393	0	0.007141	0.019878	0.026042	0.014255	0.007051	0	0.026194	0.013736
g__Corallococcus	0.26	0.8489	0.9313	no	up	0.0072	0.0079	0.0066	0.012857	0	0	0	0	0.034455	0	0	0	0.027097	0	0.012362
g__Frateuria	-0.49	0.8489	0.9313	no	down	0.0056	0.0047	0.0066	0.021428	0	0.00668	0	0	0	0	0	0	0.027097	0	0.012362
g__Sphingorhabdus	-0.3	0.8489	0.9313	no	down	0.0034	0.003	0.0037	0.012857	0	0	0	0	0.005301	0	0.014255	0	0	0	0.008242
g__Clostridium	0	0.8489	0.9313	no	no	0.0012	0.0012	0.0012	0	0	0	0.004573	0.002856	0	0	0	0	0.004278	0	0.002747
g__PB19_unclassified	-0.15	0.8489	0.9313	no	down	0.0009	0.0009	0.001	0	0	0	0	0.002856	0.00265	0	0	0	0.002852	0.00291	0
g__Cylindrospermum_PCC-7417	-0.23	0.8681	0.9313	no	down	0.0044	0.0041	0.0048	0.008571	0.004045	0	0	0.002856	0.009276	0.011574	0.011404	0.005641	0	0	0
g__Sorangium	-0.43	0.8705	0.9313	no	down	0.0108	0.0092	0.0124	0.017142	0.006742	0	0	0.009998	0.021203	0	0.005702	0.014102	0.035654	0	0.019231
g__Cyclobacteriaceae_unclassified	0.21	0.8705	0.9313	no	up	0.0069	0.0074	0.0064	0.015714	0.018879	0	0	0.004285	0.005301	0	0.004277	0.008461	0.01854	0.007276	0
g__Solitalea	0.06	0.8705	0.9313	no	up	0.0048	0.0049	0.0047	0	0.005394	0.008016	0.009146	0.007141	0	0	0	0.008461	0.002852	0.004366	0.012362
g__Sphingosinicella	-0.15	0.8719	0.9313	no	down	0.0369	0.035	0.0388	0.055713	0.064728	0	0	0.029993	0.059634	0.046298	0.029936	0.06205	0.072733	0	0.021978
g__Thermomonas	0.49	0.8719	0.9313	no	up	0.0243	0.0284	0.0202	0.074284	0.035061	0.018704	0	0.015711	0.026504	0	0.024234	0.029615	0.03708	0	0.030219
g__Promicromonospora	-0.04	0.8719	0.9313	no	down	0.01	0.0098	0.0101	0.027142	0.004045	0.005344	0.007622	0	0.014577	0	0.008553	0.011282	0.032801	0	0.008242
g__Roseimicrobium	-0.09	0.8726	0.9313	no	down	0.0179	0.0174	0.0185	0.028571	0.036409	0	0	0.011426	0.027829	0.028936	0.021383	0.021154	0.017114	0.004366	0.017857
g__Subgroup_6_unclassified	-0.14	0.8728	0.9313	no	down	4.347	4.137	4.557	5.5327	5.18899	3.03545	2.4085	2.90648	5.75007	4.28253	5.28582	4.87096	5.09277	3.64388	4.16615
g__Ellin6067	0.04	0.8728	0.9313	no	up	2.3294	2.3619	2.2969	2.07708	1.82181	2.75354	3.07617	2.46801	1.97456	2.08629	2.10549	2.286	2.65406	2.39675	2.25272
g__Rhodoplanes	0.03	0.8728	0.9313	no	up	0.4918	0.4969	0.4867	0.552841	0.551533	0.386111	0.585357	0.334209	0.571164	0.334211	0.558803	0.600762	0.476333	0.45403	0.495872
g__Subgroup_10	-0.07	0.8728	0.9313	no	down	0.4915	0.4789	0.5041	0.811405	0.703912	0.261861	0.047255	0.265654	0.783196	0.267658	0.363507	0.722042	0.567606	0.580634	0.523344
g__Candidatus_Solibacter	0.08	0.8728	0.9313	no	up	0.3455	0.3548	0.3362	0.265707	0.244077	0.44356	0.527431	0.294218	0.35383	0.348679	0.309337	0.338457	0.350832	0.357985	0.311809
g__Firmicutes_unclassified	0.01	0.8728	0.9313	no	up	0.2994	0.3001	0.2986	0.309991	0.403199	0.327326	0.16768	0.224234	0.368407	0.311062	0.367783	0.228459	0.252428	0.318694	0.313183
g__A4b_unclassified	-0.05	0.8728	0.9313	no	down	0.2366	0.2321	0.241	0.341419	0.489502	0.169675	0.050304	0.085695	0.255765	0.14468	0.222381	0.317304	0.390764	0.151343	0.219777
g__Dongia	0.01	0.8728	0.9313	no	up	0.217	0.2176	0.2163	0.164281	0.195531	0.388783	0.178351	0.164248	0.214683	0.131659	0.138275	0.23551	0.417861	0.165895	0.208788
g__Xanthomonadales_unclassified	0.52	0.8728	0.9313	no	up	0.2156	0.2544	0.1769	0.11714	0.111925	0.33935	0.50609	0.312786	0.139147	0.25319	0.126871	0.150896	0.154024	0.145522	0.230766
g__WPS-2_unclassified	0.13	0.8728	0.9313	no	up	0.2046	0.2136	0.1957	0.09714	0.075515	0.344694	0.365848	0.269938	0.128545	0.416679	0.2067	0.090255	0.088421	0.190634	0.181316
g__Acidovorax	-0.01	0.8728	0.9313	no	down	0.1808	0.1801	0.1815	0.197137	0.302062	0.146963	0.128047	0.15425	0.152399	0.117191	0.13685	0.23833	0.260985	0.132425	0.203294
g__FCPU426_unclassified	1.15	0.8728	0.9313	no	up	0.0712	0.0982	0.0441	0.024285	0.020227	0.12425	0.222558	0.169961	0.027829	0.057872	0.025659	0.033846	0.041358	0.077127	0.028846
g__Lineage_IV_unclassified	0.08	0.8728	0.9313	no	up	0.0705	0.0724	0.0686	0.089997	0.025621	0.10421	0.103657	0.071412	0.039756	0.095489	0.034212	0.038076	0.039932	0.129515	0.074175
g__Terracidiphilus	0.02	0.8728	0.9313	no	up	0.0656	0.066	0.0651	0.041427	0.064728	0.052105	0.114328	0.077125	0.046382	0.082468	0.059872	0.06205	0.038506	0.090224	0.057692
g__Acidobacteriaceae_(Subgroup_1)_unclassified	0.05	0.8728	0.9313	no	up	0.0627	0.0638	0.0615	0.031428	0.039106	0.13093	0.080791	0.052845	0.047707	0.062212	0.048468	0.043717	0.032801	0.110597	0.071428
g__OPB56_unclassified	-0.04	0.8728	0.9313	no	down	0.0565	0.0558	0.0573	0.041427	0.059334	0.041417	0.077743	0.064271	0.050358	0.044851	0.059872	0.05782	0.047063	0.091679	0.042582
g__Hirschia	0.16	0.8728	0.9313	no	up	0.0503	0.053	0.0476	0.084283	0.076864	0.053441	0.004573	0.011426	0.087464	0.013021	0.045617	0.087435	0.059898	0.018918	0.060439
g__Niastella	0	0.8728	0.9313	no	up	0.0474	0.0475	0.0474	0.089997	0.041803	0.058785	0.010671	0	0.083488	0.047744	0.05417	0.032435	0.042784	0.052388	0.054944
g__Ohtaekwangia	-0.18	0.8728	0.9313	no	down	0.0422	0.0395	0.0449	0.069998	0.043152	0.056113	0	0.021424	0.046382	0.020255	0.039914	0.039487	0.038506	0.081492	0.04945
g__Flavitalea	-0.17	0.8728	0.9313	no	down	0.033	0.0311	0.0349	0.062855	0.032364	0.021376	0.007622	0.015711	0.046382	0.013021	0.031361	0.043717	0.07416	0.03056	0.016483
g__Actinomadura	-0.05	0.8728	0.9313	no	down	0.0325	0.032	0.0331	0.032856	0.052591	0.024048	0.016768	0.031421	0.034455	0.046298	0.034212	0.023974	0.027097	0.040746	0.026099
g__Chondromyces	0.03	0.8728	0.9313	no	up	0.025	0.0253	0.0247	0.022856	0.056637	0.018704	0.007622	0.014282	0.031805	0.041957	0.018532	0.011282	0.029949	0.021828	0.024725
g__Sandaracinus	-0.08	0.8728	0.9313	no	down	0.0242	0.0235	0.0249	0.024285	0.016182	0.00668	0.030487	0.029993	0.03313	0.043404	0.004277	0.018333	0.039932	0.017463	0.026099
g__Acidipila	0.25	0.8728	0.9313	no	up	0.0187	0.0203	0.0171	0.01	0.014833	0.030729	0.038109	0.007141	0.021203	0.018808	0.025659	0.011282	0.011409	0.020373	0.01511
g__Candidatus_Ovatusbacter	-0.12	0.8728	0.9313	no	down	0.0171	0.0164	0.0178	0.017142	0.022924	0.00668	0.013719	0.014282	0.023854	0.026042	0.01283	0.014102	0.028523	0.010187	0.01511
g__Coxiella	0.1	0.8728	0.9313	no	up	0.0088	0.0091	0.0085	0.011428	0.004045	0.017368	0.009146	0.007141	0.005301	0.014468	0.011404	0.014102	0	0.00291	0.008242
g__Vermiphilaceae_unclassified	-0.12	0.8728	0.9313	no	down	0.0086	0.0083	0.009	0.01	0.002697	0.012024	0.006097	0.004285	0.014577	0.007234	0.002851	0.022564	0.009983	0.008731	0.002747
g__Neorhizobium	0.07	0.902	0.9313	no	up	0.0065	0.0067	0.0064	0	0	0.040081	0	0	0	0	0	0	0	0	0.038461
g__Kineosporiaceae_unclassified	1.04	0.902	0.9313	no	up	0.0055	0.0074	0.0036	0.044284	0	0	0	0	0	0	0	0	0.021392	0	0
g__Blastomonas	0.81	0.902	0.9313	no	up	0.0044	0.0056	0.0032	0	0.033712	0	0	0	0	0	0	0	0	0	0.019231
g__Amb-16S-1034_unclassified	0.46	0.902	0.9313	no	up	0.0029	0.0033	0.0024	0	0	0	0.019817	0	0	0.014468	0	0	0	0	0
g__Rhodoferax	-0.78	0.902	0.9313	no	down	0.0029	0.0021	0.0036	0.012857	0	0	0	0	0	0	0	0	0.021392	0	0
g__Gallionellaceae_unclassified	0.66	0.902	0.9313	no	up	0.0025	0.003	0.0019	0	0	0	0.018292	0	0	0	0	0.011282	0	0	0
g__Curvibacter	-1.14	0.902	0.9313	no	down	0.0024	0.0015	0.0033	0	0	0	0	0	0.009276	0	0	0	0.019966	0	0
g__Thermobacillus	-0.91	0.902	0.9313	no	down	0.0024	0.0017	0.0032	0	0	0	0	0.009998	0	0	0	0	0	0.018918	0
g__Blastocatellia_unclassified	-0.13	0.902	0.9313	no	down	0.0023	0.0022	0.0024	0	0.013485	0	0	0	0	0	0	0	0.014261	0	0
g__Elev-16S-1166	0.7	0.902	0.9313	no	up	0.0021	0.0026	0.0016	0.015714	0	0	0	0	0	0	0	0	0	0	0.009615
g__Spirosoma	0.65	0.902	0.9313	no	up	0.0018	0.0022	0.0014	0	0.013485	0	0	0	0	0	0.008553	0	0	0	0
g__Parasegetibacter	0.16	0.902	0.9313	no	up	0.0018	0.0019	0.0017	0.011428	0	0	0	0	0	0	0	0	0.009983	0	0
g__Acidisphaera	1.13	0.902	0.9313	no	up	0.0018	0.0024	0.0011	0.014285	0	0	0	0	0	0	0	0	0	0	0.006868
g__NS9_marine_group_unclassified	0.93	0.902	0.9313	no	up	0.0016	0.0021	0.0011	0.012857	0	0	0	0	0	0	0	0	0	0	0.006868
g__Lacibacter	-0.09	0.902	0.9313	no	down	0.0016	0.0016	0.0017	0	0.009439	0	0	0	0	0	0.009979	0	0	0	0
g__Sulfuritalea	0.74	0.902	0.9313	no	up	0.0016	0.002	0.0012	0	0	0.012024	0	0	0	0.007234	0	0	0	0	0
g__Ga0077536_unclassified	-1.78	0.902	0.9313	no	down	0.0015	0.0007	0.0024	0	0.004045	0	0	0	0	0	0	0	0.014261	0	0
g__1174-901-12	-0.39	0.902	0.9313	no	down	0.0015	0.0013	0.0017	0	0.008091	0	0	0	0	0	0	0	0	0.010187	0
g__Methylocystaceae_unclassified	-1.78	0.902	0.9313	no	down	0.0015	0.0007	0.0024	0	0	0.004008	0	0	0	0	0	0.014102	0	0	0
g__Achromobacter	0.42	0.902	0.9313	no	up	0.0014	0.0016	0.0012	0	0	0.009352	0	0	0	0	0	0	0.007131	0	0
g__Acrocarpospora	-0.77	0.902	0.9313	no	down	0.0014	0.001	0.0017	0	0	0	0.006097	0	0	0	0	0	0	0.010187	0
g__Acidicaldus	-1	0.902	0.9313	no	down	0.0011	0.0007	0.0014	0.004286	0	0	0	0	0	0	0	0	0.008557	0	0
g__Rhizobiales_Incertae_Sedis_unclassified	0.29	0.902	0.9313	no	up	0.001	0.0011	0.0009	0	0	0	0	0	0.006626	0	0	0.005641	0	0	0
g__Gemmatimonadales_unclassified	0.29	0.902	0.9313	no	up	0.001	0.0011	0.0009	0	0	0.00668	0	0	0	0	0	0	0	0	0.005494
g__Thermomonosporaceae_unclassified	0	0.902	0.9313	no	no	0.001	0.001	0.001	0.005714	0	0	0	0	0	0.005787	0	0	0	0	0
g__Candidatus_Megaira	1.49	0.902	0.9313	no	up	0.001	0.0014	0.0005	0.008571	0	0	0	0	0	0	0	0	0.002852	0	0
g__Babeliaceae_unclassified	-1.49	0.902	0.9313	no	down	0.0009	0.0005	0.0014	0	0	0	0	0.002856	0	0	0	0.008461	0	0	0
g__Gimesiaceae_unclassified	-0.51	0.902	0.9313	no	down	0.0008	0.0007	0.001	0	0.004045	0	0	0	0	0	0	0	0	0.005821	0
g__Thermoflavimicrobium	1	0.902	0.9313	no	up	0.0008	0.001	0.0005	0	0	0	0.006097	0	0	0	0	0	0	0.00291	0
g__D05-2_unclassified	1	0.902	0.9313	no	up	0.0007	0.001	0.0005	0.005714	0	0	0	0	0	0	0	0.00282	0	0	0
g__Cupriavidus	-0.85	0.902	0.9313	no	down	0.0007	0.0005	0.0009	0.002857	0	0	0	0	0	0	0	0	0	0	0.005494
g__Iamiaceae_unclassified	0.68	0.902	0.9313	no	up	0.0006	0.0008	0.0005	0	0	0	0.004573	0	0	0.002894	0	0	0	0	0
g__Gracilibacteria_unclassified	-0.81	0.902	0.9313	no	down	0.0006	0.0004	0.0007	0	0	0.002672	0	0	0	0	0	0	0	0.004366	0
g__Isosphaera	-0.81	0.902	0.9313	no	down	0.0006	0.0004	0.0007	0	0.002697	0	0	0	0	0	0.004277	0	0	0	0
g__Candidatus_Kaiserbacteria_unclassified	0.49	0.902	0.9313	no	up	0.0006	0.0007	0.0005	0	0	0.004008	0	0	0	0	0	0	0	0.00291	0
g__Solimicrobium	0.49	0.902	0.9313	no	up	0.0006	0.0007	0.0005	0	0	0.004008	0	0	0	0	0	0	0	0	0.002747
g__Rickettsiales_unclassified	-0.32	0.902	0.9313	no	down	0.0004	0.0004	0.0005	0	0	0	0	0	0.00265	0	0	0	0	0	0.002747
g__Methylosinus	-0.11	0.935	0.964	no	down	0.0123	0.0119	0.0128	0.027142	0.025621	0	0	0	0.018553	0.00434	0.021383	0	0.017114	0.016007	0.017857
g__bacteriap25_unclassified	-0.02	0.9361	0.964	no	down	0.0119	0.0118	0.012	0.027142	0.016182	0.004008	0	0.015711	0.007951	0.020255	0.015681	0.016923	0.004278	0	0.01511
g__KD4-96_unclassified	-0.29	1	1	no	down	0.8448	0.7594	0.9303	1.23425	1.27028	0.291253	0.152437	0.521309	1.08667	0.934634	1.01639	1.07319	0.89562	0.729067	0.932679
g__Pedosphaeraceae_unclassified	0.76	1	1	no	up	0.5738	0.7216	0.4259	0.351419	0.279138	0.975297	1.3765	1.02405	0.32335	0.413785	0.389166	0.455507	0.416435	0.519515	0.361259
g__Vicinamibacter	-0.12	1	1	no	down	0.1232	0.1182	0.1282	0.258564	0.165864	0.034737	0	0.045704	0.204082	0.107063	0.126871	0.159357	0.159728	0.084403	0.131866
g__Massilia	0.06	1	1	no	up	0.1062	0.1084	0.104	0.11714	0.172607	0.070809	0.080791	0.122829	0.086138	0.068	0.091233	0.122691	0.095552	0.138246	0.108515
g__Rubrobacteraceae_unclassified	0.03	1	1	no	up	0.0483	0.0488	0.0477	0.024285	0.037758	0.046761	0.054877	0.082838	0.046382	0.046298	0.049893	0.029615	0.069881	0.050933	0.039835
g__Bacillus	-0.04	1	1	no	down	0.0426	0.042	0.0431	0	0.049894	0.048097	0.021341	0.05713	0.075537	0.059319	0.072701	0.050769	0.019966	0.040746	0.01511
g__AKYG1722_unclassified	0.47	1	1	no	up	0.0291	0.0339	0.0244	0.017142	0.086303	0.037409	0.013719	0.014282	0.034455	0.028936	0.02851	0.018333	0.019966	0.020373	0.030219
g__Herbaspirillum	-0.06	1	1	no	down	0.0242	0.0237	0.0247	0.051427	0.047197	0	0.009146	0	0.034455	0.065106	0.062723	0	0	0.020373	0
g__Janibacter	0.14	1	1	no	up	0.0237	0.0248	0.0225	0.041427	0.020227	0.02004	0.027439	0	0.039756	0	0.021383	0.035256	0.047063	0	0.031593
g__Geminicoccus	-0.06	1	1	no	down	0.0186	0.0182	0.019	0.021428	0.028318	0.02004	0	0.012854	0.026504	0.005787	0.01283	0.022564	0.025671	0.032015	0.01511
g__Aquincola	0.02	1	1	no	up	0.0166	0.0167	0.0165	0	0	0.054777	0	0.045704	0	0	0	0.036666	0	0.062575	0
g__FBP_unclassified	0.12	1	1	no	up	0.0154	0.016	0.0147	0.034285	0.024273	0	0.007622	0.012854	0.017228	0.002894	0.011404	0.018333	0.028523	0.013097	0.013736
g__Verrucomicrobium	-0.19	1	1	no	down	0.0116	0.0109	0.0124	0.018571	0.018879	0.017368	0	0	0.010602	0.015915	0.014255	0.022564	0.015688	0.005821	0
g__BRC1_unclassified	-0.25	1	1	no	down	0.0104	0.0095	0.0113	0.015714	0.018879	0.002672	0	0	0.019878	0.011574	0.011404	0.018333	0.017114	0	0.009615
g__Methylophilaceae_unclassified	2.58	1	1	no	up	0.0101	0.0174	0.0029	0	0.005394	0.098866	0	0	0	0	0	0	0.007131	0.010187	0
g__Unknown_Family_unclassified	0.02	1	1	no	up	0.0093	0.0094	0.0093	0.008571	0.008091	0.00668	0.013719	0.007141	0.011927	0.018808	0.014255	0.008461	0	0.007276	0.006868
g__Nonomuraea	0	1	1	no	no	0.0092	0.0092	0.0092	0.015714	0	0.018704	0	0.008569	0.011927	0	0.017106	0	0.009983	0.007276	0.020604
g__FFCH7168	0.07	1	1	no	up	0.0077	0.0079	0.0075	0.015714	0.005394	0.004008	0	0	0.022528	0	0	0.016923	0.019966	0.00291	0.005494
g__Frankiaceae_unclassified	-0.24	1	1	no	down	0.0053	0.0049	0.0058	0	0	0.008016	0.021341	0	0	0	0.014255	0	0	0.020373	0
g__Caldilinea	0.14	1	1	no	up	0.0042	0.0044	0.004	0	0.010788	0	0	0	0.015902	0.011574	0	0.012692	0	0	0
g__Plot4-2H12	0.35	1	1	no	up	0.0042	0.0047	0.0037	0	0.013485	0.014696	0	0	0	0	0	0.015513	0	0	0.006868
g__Phycisphaeraceae_unclassified	-0.28	1	1	no	down	0.0031	0.0028	0.0034	0	0	0.010688	0.006097	0	0	0	0.009979	0	0	0.010187	0
g__CL500-3	0.23	1	1	no	up	0.0025	0.0027	0.0023	0.007143	0	0	0	0	0.009276	0	0.005702	0.005641	0	0	0.002747
