# Supplementary material for: Integrated analysis of transcriptomics and metabolomics and high-throughput amplicon sequencing reveals the synergistic effects of secondary metabolites and rhizosphere microbiota on root rot resistance in Psammosilene tunicoides
Source: Front Microbiol. 2025 Apr 14;16:1554406. doi: 10.3389/fmicb.2025.1554406 (PMC12034638; doi:10.3389/fmicb.2025.1554406)
Supplement: Supplementary file 10 [file Table_10.xlsx]

## Sheet: Sheet1
Genus	log2FC	wilcox.test.p_value	q_value	significance	regulation	mean	mean_HR	mean_DR	H_R1	H_R2	H_R3	H_R4	H_R5	H_R6	D_R1	D_R2	D_R3	D_R4	D_R5	D_R6
g__Candidatus_Paracaedibacter	Inf	0.0021	0.3633	yes	up	0.0101	0.0203	0	0.004581	0.053454	0.006733	0.009923	0.020142	0.026774	0	0	0	0	0	0
g__Aquaspirillum	7.14	0.0028	0.3633	yes	up	0.0712	0.1414	0.001	0.012217	0.036505	0.207371	0.459281	0.115481	0.017403	0	0.006299	0	0	0	0
g__Sandaracinaceae_unclassified	1.5	0.0039	0.3633	yes	up	4.1372	6.1102	2.1642	5.02581	6.89822	5.56805	5.5213	5.60218	8.04551	0	3.0658	3.90641	1.81556	2.91238	1.28488
g__Steroidobacter	1.33	0.0039	0.3633	yes	up	3.9212	5.6113	2.231	7.3608	4.75613	4.44232	8.94748	3.686	4.47523	0	3.45159	1.88799	3.3961	1.59126	3.05903
g__Klebsiella	-6.74	0.0039	0.3633	yes	down	2.4954	0.0462	4.9447	0.070248	0.01043	0.03905	0.034021	0.10071	0.022758	2.06327	0.426725	5.00101	1.16273	20.4253	0.589075
g__Fimbriiglobus	1.63	0.0039	0.3633	yes	up	1.1305	1.7097	0.5513	1.03845	1.44327	1.26308	2.4495	2.03972	2.0241	0	0.601508	0.537887	0.845245	0.598171	0.724909
g__Chryseobacterium	-5.55	0.0039	0.3633	yes	down	0.513	0.0214	1.0046	0.016799	0.019556	0.030971	0.012758	0.04297	0.005355	0.124615	0.193679	0.297183	1.2768	4.06628	0.069303
g__Enterobacter	-5.28	0.0065	0.4238	yes	down	7.9498	0.3983	15.5013	1.30112	0.045632	0.207371	0.056701	0.43104	0.348059	62.9609	3.40907	7.01271	7.5536	11.5363	0.535019
g__Pseudomonas	-4.56	0.0065	0.4238	yes	down	5.1823	0.4203	9.9443	1.36221	0.097782	0.374345	0.085052	0.361214	0.240964	33.598	2.88472	6.06065	11.362	5.3115	0.449083
g__Rhizobium	-3.41	0.0065	0.4238	yes	down	0.1396	0.024	0.2551	0.015271	0.022164	0.035011	0.029768	0.014771	0.026774	0.402329	0.034642	0.122369	0.098955	0.831007	0.041582
g__Opitutaceae_unclassified	Inf	0.0074	0.4386	yes	up	0.2293	0.4586	0	0.016799	0.062581	1.61857	0.527323	0	0.526104	0	0	0	0	0	0
g__Armatimonadales_unclassified	3.01	0.0099	0.4584	yes	up	0.0199	0.0354	0.0044	0.068721	0.007823	0.030971	0.051031	0.010742	0.042838	0	0	0.005379	0.004123	0	0.016633
g__Legionellales_unclassified	3.71	0.0103	0.4584	yes	up	0.0836	0.1553	0.0119	0.08552	0.148629	0.113112	0.283507	0.008057	0.293173	0	0.006299	0.004034	0.010995	0	0.049898
g__Elsteraceae_unclassified	1.45	0.0104	0.4584	yes	up	0.145	0.2123	0.0777	0.219908	0.165578	0.323176	0.229641	0.198735	0.136546	0	0.075582	0.07127	0.127817	0.011577	0.180188
g__Micromonospora	2.7	0.0128	0.4584	yes	up	0.012	0.0208	0.0032	0.04276	0.013038	0.021545	0.00567	0.028199	0.013387	0	0	0	0	0	0.019405
g__Massilia	-6.55	0.0132	0.4584	yes	down	0.0615	0.0013	0.1217	0	0	0	0	0	0.008032	0	0.037791	0.064546	0.083837	0.513269	0.030493
g__Sporichthyaceae_unclassified	5.91	0.0132	0.4584	yes	up	0.0337	0.0662	0.0011	0.103845	0.058669	0.126577	0.093557	0	0.014726	0	0	0	0	0.006432	0
g__Rhodocista	4.73	0.0132	0.4584	yes	up	0.0124	0.0239	0.0009	0.025961	0	0.04309	0.01134	0.021485	0.041499	0	0	0.005379	0	0	0
g__Alphaproteobacteria_unclassified	1.28	0.0163	0.4584	yes	up	4.1589	5.8933	2.4246	3.63153	2.99084	10.2016	8.33511	3.96262	6.23829	0.008901	3.40435	2.90997	2.3983	1.94631	3.87958
g__Dactylosporangium	1.37	0.0163	0.4584	yes	up	0.1988	0.2868	0.1107	0.290156	0.45371	0.329909	0.290595	0.194707	0.161981	0	0.188956	0.088751	0.237768	0.068179	0.080391
g__Isosphaeraceae_unclassified	1.57	0.0163	0.4584	yes	up	0.045	0.0673	0.0227	0.05345	0.028683	0.04309	0.075129	0.06714	0.136546	0	0.036216	0.041686	0.004123	0.012864	0.041582
g__KF-JG30-B3_unclassified	4.67	0.021	0.4584	yes	up	0.0093	0.0178	0.0007	0	0.002608	0.045783	0.042526	0.006714	0.009371	0	0	0	0.004123	0	0
g__KF-JG30-C25_unclassified	3.37	0.021	0.4584	yes	up	0.008	0.0145	0.0014	0.015271	0.006519	0.012119	0.042526	0.010742	0	0	0	0	0	0	0.008316
g__Gluconobacter	Inf	0.0222	0.4584	yes	up	0.0092	0.0184	0	0	0.011734	0.056556	0.038273	0	0.004016	0	0	0	0	0	0
g__Ensifer	-Inf	0.0222	0.4584	yes	down	0.0086	0	0.0173	0	0	0	0	0	0	0	0.014172	0.064546	0.013744	0	0.011088
g__Rhizobiaceae_unclassified	-Inf	0.0222	0.4584	yes	down	0.007	0	0.014	0	0	0	0	0	0	0.028483	0	0.002689	0.039857	0.012864	0
g__Plot4-2H12	Inf	0.0222	0.4584	yes	up	0.0065	0.013	0	0	0.045632	0.022892	0.00567	0	0.004016	0	0	0	0	0	0
g__Gaiella	-Inf	0.0222	0.4584	yes	down	0.0042	0	0.0083	0	0	0	0	0	0	0	0.017321	0.005379	0	0.023155	0.004158
g__Holophaga	Inf	0.0222	0.4584	yes	up	0.0032	0.0064	0	0	0.002608	0.013466	0.018428	0	0.004016	0	0	0	0	0	0
g__Paenarthrobacter	-4.02	0.0225	0.4584	yes	down	0.0527	0.0061	0.0993	0	0	0.008079	0.028351	0	0	0.007121	0.039366	0.466617	0.054975	0.018009	0.009702
g__Flavobacteriales_unclassified	2.67	0.0225	0.4584	yes	up	0.0442	0.0764	0.012	0.090101	0.028683	0.022892	0.049614	0.166508	0.100402	0	0	0.034963	0	0.037305	0
g__Rhodospirillales_unclassified	2.55	0.0225	0.4584	yes	up	0.0291	0.0498	0.0085	0.01069	0.03129	0.111765	0.123326	0.0094	0.012048	0	0.04409	0.006724	0	0	0
g__Singulisphaera	1.99	0.0247	0.4794	yes	up	0.1207	0.1929	0.0484	0.048868	0.13168	0.441674	0.326033	0.102053	0.107095	0	0.045664	0.024205	0	0.01415	0.206523
g__Haliangium	2	0.025	0.4794	yes	up	3.571	5.7112	1.4308	2.80688	16.2123	1.79363	2.55156	6.81205	4.09103	0	0.947927	1.41733	4.51484	0.685645	1.01875
g__Burkholderia	2.62	0.0278	0.5121	yes	up	0.0303	0.0521	0.0085	0.02138	0.048239	0.192559	0.021263	0	0.029451	0	0.017321	0	0	0.012864	0.020791
g__Serratia	-8.22	0.0326	0.5121	yes	down	0.269	0.0018	0.5363	0.01069	0	0	0	0	0	0	0.015746	0.008068	0.027488	3.16066	0.005544
g__Telmatospirillum	4.42	0.0326	0.5121	yes	up	0.0314	0.0601	0.0028	0	0.009126	0.157548	0.113403	0.002686	0.077644	0	0	0	0	0	0.016633
g__Thermosporothrix	3.62	0.0326	0.5121	yes	up	0.012	0.0222	0.0018	0.015271	0.065188	0.008079	0.035438	0	0.009371	0	0.011022	0	0	0	0
g__Solwaraspora	1.79	0.0341	0.5121	yes	up	0.0603	0.0934	0.0271	0.119117	0.187742	0.061942	0.070877	0.079225	0.041499	0	0.154314	0	0	0	0.008316
g__Rhodocyclaceae_unclassified	1.39	0.0374	0.5121	yes	up	0.1335	0.1931	0.0739	0.06414	0.181223	0.298938	0.226806	0.22962	0.157965	0	0.078731	0.170779	0.008246	0.072038	0.113657
g__unclassified	0.87	0.0374	0.5121	yes	up	0.095	0.1228	0.0672	0.071775	0.172097	0.12927	0.158764	0.104739	0.100402	0	0.037791	0.087407	0.094832	0.120921	0.062373
g__Stenotrophomonas	-9.19	0.0495	0.5121	yes	down	0.1466	0.0005	0.2928	0	0	0	0.002835	0	0	0.023143	0	0	0.024739	1.68388	0.024949
g__Acidobacteria_unclassified	1.51	0.053	0.5121	no	up	0.0266	0.0394	0.0138	0.03207	0.014341	0.048476	0.043944	0.02417	0.073628	0	0	0.056478	0.019241	0	0.00693
g__Rhizomicrobium	2.21	0.053	0.5121	no	up	0.0211	0.0348	0.0075	0.004581	0.007823	0.126577	0.022681	0.018799	0.028112	0	0.017321	0.014792	0	0.012864	0
g__Pedosphaeraceae_unclassified	1.88	0.053	0.5121	no	up	0.0129	0.0203	0.0055	0	0.026075	0.04309	0.01134	0.018799	0.022758	0	0.003149	0.006724	0	0.005146	0.018019
g__Oxyphotobacteria_unclassified	1.69	0.0547	0.5121	no	up	1.5081	2.3026	0.7135	1.1591	0.535847	1.74246	1.29704	2.883	6.19813	0	0.107075	0.125059	2.97829	0.867026	0.203751
g__Xanthomonadales_unclassified	3.26	0.0547	0.5121	no	up	1.0437	1.8897	0.1977	0.138969	0.864396	6.0003	3.18662	0.24439	0.903614	0	0.327523	0.19095	0.170423	0.024441	0.472646
g__Betaproteobacteria_unclassified	-1.33	0.0547	0.5121	no	down	0.9453	0.5374	1.3532	0.528389	0.440672	0.187173	0.474874	1.02322	0.570281	0.014242	1.88641	1.61904	1.16685	1.59641	1.83653
g__Sphingomonas	-0.75	0.0547	0.5121	no	down	0.7333	0.5475	0.9191	0.450505	0.68578	0.673283	0.650649	0.437754	0.386881	0.042725	0.703859	1.69704	1.36751	0.968651	0.734611
g__A4b_unclassified	0.89	0.0547	0.5121	no	up	0.6736	0.8749	0.4722	0.513118	1.05996	0.914318	0.41959	1.20718	1.13521	0	0.40468	0.949371	0.933205	0.23155	0.314635
g__Gemmata	1.18	0.0547	0.5121	no	up	0.4969	0.6892	0.3047	0.955988	0.225551	0.663857	0.432348	1.14944	0.708166	0	0.393657	0.394003	0.269379	0.299729	0.47126
g__Planctomycetales_unclassified	0.96	0.0547	0.5121	no	up	0.1444	0.1909	0.0979	0.113008	0.293347	0.156202	0.143171	0.163822	0.27577	0	0.080306	0.087407	0.050852	0.069465	0.299389
g__Aminobacter	3.08	0.0547	0.5121	no	up	0.0981	0.1756	0.0207	0.016799	0.027379	0.057902	0.776809	0.136966	0.037483	0.010681	0.034642	0.037652	0.015118	0.018009	0.008316
g__Legionella	0.44	0.0547	0.5121	no	up	0.0743	0.0855	0.0631	0.027488	0.044328	0.183133	0.138918	0.073854	0.045515	0	0.023619	0.018826	0.006872	0.023155	0.306319
g__WD2101_soil_group_unclassified	0.96	0.0547	0.5121	no	up	0.0226	0.0299	0.0154	0.04276	0.029987	0.018852	0.038273	0.018799	0.03079	0	0.018896	0.021515	0.012369	0.010291	0.029107
g__Neorhizobium	-Inf	0.0585	0.5121	no	down	0.0206	0	0.0411	0	0	0	0	0	0	0.021363	0	0	0.02199	0.203249	0
g__Rhodopseudomonas	Inf	0.0585	0.5121	no	up	0.0108	0.0215	0	0	0.01043	0.061942	0.056701	0	0	0	0	0	0	0	0
g__Granulicella	Inf	0.0585	0.5121	no	up	0.0094	0.0189	0	0	0.006519	0.074061	0.032603	0	0	0	0	0	0	0	0
g__Phyllobacterium	-Inf	0.0585	0.5121	no	down	0.0082	0	0.0164	0	0	0	0	0	0	0	0	0	0.039857	0.029587	0.029107
g__Collimonas	Inf	0.0585	0.5121	no	up	0.0081	0.0162	0	0	0	0.078101	0.009923	0	0.009371	0	0	0	0	0	0
g__Ellin6055	Inf	0.0585	0.5121	no	up	0.0065	0.0129	0	0	0.014341	0.03905	0.024098	0	0	0	0	0	0	0	0
g__Nitrosomonadaceae_unclassified	Inf	0.0585	0.5121	no	up	0.0048	0.0097	0	0	0	0.022892	0.031186	0.004028	0	0	0	0	0	0	0
g__Methylophilus	-Inf	0.0585	0.5121	no	down	0.0042	0	0.0083	0	0	0	0	0	0	0	0	0	0.012369	0.03216	0.005544
g__Planctomycetia_unclassified	Inf	0.0585	0.5121	no	up	0.0038	0.0077	0	0	0.009126	0	0.01134	0	0.025435	0	0	0	0	0	0
g__Acidisoma	Inf	0.0585	0.5121	no	up	0.0021	0.0041	0	0	0.006519	0.005386	0.012758	0	0	0	0	0	0	0	0
g__Shimazuella	Inf	0.0585	0.5121	no	up	0.0013	0.0027	0	0	0.007823	0	0.00567	0.002686	0	0	0	0	0	0	0
g__Gemmatimonadetes_unclassified	-Inf	0.0585	0.5121	no	down	0.0012	0	0.0024	0	0	0	0	0	0	0	0	0.002689	0	0.006432	0.005544
g__Inquilinus	2.42	0.0609	0.5121	no	up	0.0216	0.0363	0.0068	0.015271	0.02086	0.071368	0.077964	0	0.032129	0	0	0.009413	0	0.002573	0.029107
g__67-14_unclassified	-1.8	0.0609	0.5121	no	down	0.0101	0.0045	0.0157	0.004581	0.015645	0	0	0	0.006693	0	0.028343	0.005379	0.016493	0.020582	0.023563
g__Devosia	2.53	0.0678	0.5121	no	up	0.0581	0.0991	0.0172	0	0.104301	0.17236	0.002835	0.091311	0.223561	0	0	0	0	0.011577	0.09148
g__Cutibacterium	-2.46	0.0678	0.5121	no	down	0.0071	0.0022	0.0121	0.009163	0	0	0	0	0.004016	0	0.009448	0.004034	0.005498	0.045024	0.008316
g__Oligoflexaceae_unclassified	2.59	0.0742	0.5121	no	up	0.0098	0.0169	0.0028	0	0.014341	0.04309	0.021263	0	0.022758	0	0	0	0	0	0.016633
g__KD3-10_unclassified	2.56	0.0742	0.5121	no	up	0.0031	0.0053	0.0009	0	0.007823	0.006733	0	0.014771	0.002677	0	0	0	0.005498	0	0
g__Rivibacter	1.69	0.0776	0.5121	no	up	0.4602	0.7031	0.2172	1.74094	0.019556	1.00588	0.372812	0.943992	0.135207	0	0.009448	0.328111	0	0.717805	0.248105
g__Moraxellaceae_unclassified	3.07	0.0776	0.5121	no	up	0.104	0.1858	0.0221	0.019853	0.099086	0.6275	0.337373	0.020142	0.01071	0	0	0.012102	0.060473	0.009005	0.051284
g__Paludibaculum	2.31	0.0776	0.5121	no	up	0.0769	0.1279	0.0258	0.038178	0.082137	0.208718	0.371394	0.025513	0.041499	0	0.056687	0.04841	0.012369	0	0.037424
g__Burkholderiales_unclassified	0.58	0.0782	0.5121	no	up	3.1615	3.7876	2.5354	2.77633	3.37936	3.60206	5.69566	3.27242	4	0	2.48634	2.91132	4.41314	2.21902	3.18239
g__Proteobacteria_unclassified	0.63	0.0782	0.5121	no	up	0.5774	0.7017	0.4532	0.809383	0.705336	0.642312	0.49472	0.573378	0.985274	0	0.629852	0.45317	0.30099	0.427081	0.907869
g__Gemmataceae_unclassified	1.02	0.0782	0.5121	no	up	0.2226	0.2984	0.1467	0.158822	0.196868	0.560171	0.430931	0.198735	0.24498	0	0.209426	0.150608	0.071468	0.09262	0.356217
g__Lysinimonas	1.72	0.0782	0.5121	no	up	0.189	0.2899	0.088	0.094683	0.164274	0.693481	0.547168	0.13428	0.105756	0	0.184232	0.057823	0.072842	0.059174	0.153853
g__Nordella	-0.9	0.0782	0.5121	no	down	0.127	0.0885	0.1656	0.163404	0.07953	0.006733	0.070877	0.085939	0.124498	0	0.203127	0.137161	0.211655	0.18524	0.256421
g__Opitutus	0.98	0.0782	0.5121	no	up	0.1088	0.1445	0.0731	0.143551	0.170793	0.197945	0.163017	0.071169	0.120482	0	0.066134	0.098164	0.085212	0.011577	0.177416
g__WD260_unclassified	1.99	0.0782	0.5121	no	up	0.0621	0.0992	0.025	0.024434	0.061277	0.127924	0.307605	0.029542	0.044177	0	0.050388	0.009413	0.020616	0.030873	0.03881
g__JG36-TzT-191_unclassified	-1.64	0.0782	0.5121	no	down	0.0416	0.0202	0.0631	0.025961	0.007823	0.006733	0.024098	0.041627	0.014726	0	0.111799	0.034963	0.108576	0.074611	0.048512
g__Iamiaceae_unclassified	-1.13	0.087	0.5121	no	down	0.0301	0.0189	0.0414	0.047341	0	0	0.025516	0.040284	0	0	0.061411	0.055133	0.045355	0.029587	0.056828
g__MVP-88_unclassified	1.92	0.087	0.5121	no	up	0.0077	0.0121	0.0032	0	0.006519	0.020198	0.031186	0.0094	0.005355	0	0.004724	0	0.009621	0.005146	0
g__Methylotenera	-8.33	0.0874	0.5121	no	down	0.7904	0.0049	1.5759	0	0	0.010773	0	0.018799	0	0	0	0.23936	7.82848	1.35585	0.031879
g__Blastopirellula	1.14	0.1068	0.5121	no	up	0.0337	0.0463	0.021	0.007636	0.045632	0.060595	0.085052	0.03357	0.045515	0	0	0.012102	0	0.069465	0.044354
g__Catenulispora	0.39	0.1068	0.5121	no	up	0.0299	0.0339	0.0259	0.004581	0.062581	0.061942	0.036856	0.005371	0.032129	0	0.143291	0.008068	0	0.003859	0
g__Methylophilaceae_unclassified	-1.8	0.108	0.5121	no	down	0.0085	0.0038	0.0132	0	0	0	0	0	0.022758	0	0.009448	0	0.039857	0.024441	0.005544
g__JGI_0001001-H03	3.79	0.108	0.5121	no	up	0.0052	0.0097	0.0007	0	0.037809	0.002693	0	0.004028	0.013387	0	0	0	0	0	0.004158
g__Aciditerrimonas	-1.78	0.108	0.5121	no	down	0.002	0.0009	0.0031	0	0	0	0	0.005371	0	0	0	0.002689	0.002749	0.007718	0.005544
g__Niastella	1.54	0.1087	0.5121	no	up	0.1206	0.1795	0.0616	0.142024	0.426331	0.09022	0.10915	0.085939	0.223561	0	0.151164	0.104888	0.008246	0	0.10534
g__Amb-16S-1323_unclassified	0.96	0.1087	0.5121	no	up	0.0506	0.0668	0.0344	0.019853	0.136895	0.014812	0.029768	0.052369	0.147256	0	0	0.017481	0.009621	0.133784	0.04574
g__Hyphomicrobiaceae_unclassified	0.76	0.1093	0.5121	no	up	0.9748	1.2246	0.7251	0.627653	0.844839	2.38342	1.31689	1.04202	1.13253	0	0.845576	0.593021	0.278999	0.829721	1.80326
g__Subgroup_2_unclassified	1.54	0.1093	0.5121	no	up	0.1738	0.2589	0.0888	0.167985	0.172097	0.704254	0.171522	0.059083	0.278447	0	0.256665	0.02555	0.026113	0.020582	0.203751
g__Ellin6067	0.69	0.1093	0.5121	no	up	0.1735	0.2141	0.1329	0.276412	0.181223	0.164281	0.178609	0.206792	0.277108	0	0.173209	0.11968	0.181418	0.068179	0.255035
g__BIrii41_unclassified	0.75	0.1093	0.5121	no	up	0.1548	0.194	0.1157	0.122171	0.186438	0.191212	0.232476	0.138309	0.293173	0	0.442471	0.033618	0.030236	0.024441	0.163555
g__Acinetobacter	-1.42	0.1093	0.5121	no	down	0.1074	0.0584	0.1564	0.146605	0.023468	0.045783	0.029768	0.061769	0.042838	0.007121	0.171635	0.107577	0.105827	0.337034	0.209295
g__KD4-96_unclassified	-1.01	0.1093	0.5121	no	down	0.0253	0.0168	0.0339	0.025961	0.023468	0.018852	0.00567	0.021485	0.005355	0	0.039366	0.02286	0.037108	0.054028	0.049898
g__C0119_unclassified	0.88	0.1093	0.5121	no	up	0.0223	0.0289	0.0157	0.009163	0.048239	0.03905	0.031186	0.021485	0.024096	0	0.026769	0.014792	0.023364	0.012864	0.016633
g__Rickettsiaceae_unclassified	1.24	0.1215	0.5121	no	up	0.0109	0.0153	0.0065	0.009163	0.018253	0.026931	0.025516	0.012085	0	0	0.011022	0	0	0.018009	0.009702
g__Rhodanobacter	2.72	0.124	0.5121	no	up	0.0342	0.0593	0.009	0.02138	0.067796	0.18044	0.08647	0	0	0	0.018896	0.034963	0	0	0
g__Xanthomonadaceae_unclassified	3.48	0.124	0.5121	no	up	0.011	0.0201	0.0018	0.004581	0	0.012119	0.012758	0.091311	0	0	0	0.006724	0.004123	0	0
g__Candidatus_Saccharibacteria_unclassified	3.82	0.1351	0.5121	no	up	0.0431	0.0806	0.0057	0	0.03129	0.165628	0.266497	0	0.02008	0	0	0.012102	0.004123	0	0.018019
g__Polynucleobacter	Inf	0.1396	0.5121	no	up	0.0172	0.0344	0	0.190892	0.015645	0	0	0	0	0	0	0	0	0	0
g__hgcI_clade	Inf	0.1396	0.5121	no	up	0.0126	0.0253	0	0.137442	0.014341	0	0	0	0	0	0	0	0	0	0
g__Comamonas	-Inf	0.1396	0.5121	no	down	0.0089	0	0.0178	0	0	0	0	0	0	0	0	0	0	0.072038	0.034651
g__Tardiphaga	Inf	0.1396	0.5121	no	up	0.0083	0.0165	0	0	0.005215	0	0	0.093996	0	0	0	0	0	0	0
g__Sphingoterrabacterium	-Inf	0.1396	0.5121	no	down	0.0041	0	0.0082	0	0	0	0	0	0	0	0	0.017481	0	0	0.031879
g__Acidisphaera	-Inf	0.1396	0.5121	no	down	0.0028	0	0.0057	0	0	0	0	0	0	0	0	0	0	0.024441	0.009702
g__Rokubacteriales_unclassified	-Inf	0.1396	0.5121	no	down	0.0028	0	0.0056	0	0	0	0	0	0	0	0.026769	0	0	0	0.00693
g__Acidobacterium	Inf	0.1396	0.5121	no	up	0.0026	0.0051	0	0	0	0.009426	0.021263	0	0	0	0	0	0	0	0
g__Methyloversatilis	-Inf	0.1396	0.5121	no	down	0.0025	0	0.005	0	0	0	0	0	0	0	0	0	0.005498	0.024441	0
g__Ancylobacter	Inf	0.1396	0.5121	no	up	0.0024	0.0049	0	0	0	0.009426	0.019845	0	0	0	0	0	0	0	0
g__Candidatus_Trichorickettsia	Inf	0.1396	0.5121	no	up	0.0022	0.0045	0	0	0	0.017505	0	0.0094	0	0	0	0	0	0	0
g__Rhodopila	Inf	0.1396	0.5121	no	up	0.0022	0.0044	0	0	0	0.006733	0.019845	0	0	0	0	0	0	0	0
g__Candidatus_Cardinium	-Inf	0.1396	0.5121	no	down	0.002	0	0.004	0	0	0	0	0	0	0	0.004724	0	0	0	0.019405
g__PeM15_unclassified	Inf	0.1396	0.5121	no	up	0.002	0.004	0	0.02138	0.002608	0	0	0	0	0	0	0	0	0	0
g__Magnetospiraceae_unclassified	Inf	0.1396	0.5121	no	up	0.0019	0.0037	0	0	0	0.006733	0.015593	0	0	0	0	0	0	0	0
g__Dyella	-Inf	0.1396	0.5121	no	down	0.0017	0	0.0034	0	0	0	0	0	0	0.012462	0.007873	0	0	0	0
g__Brochothrix	Inf	0.1396	0.5121	no	up	0.0015	0.003	0	0.009163	0.009126	0	0	0	0	0	0	0	0	0	0
g__Microvirga	-Inf	0.1396	0.5121	no	down	0.0015	0	0.0029	0	0	0	0	0	0	0	0	0	0.013744	0.003859	0
g__Microlunatus	-Inf	0.1396	0.5121	no	down	0.0015	0	0.0029	0	0	0	0	0	0	0	0	0	0.012369	0.005146	0
g__Acidobacteriaceae_unclassified	Inf	0.1396	0.5121	no	up	0.0013	0.0027	0	0.01069	0	0	0	0.005371	0	0	0	0	0	0	0
g__Sporosarcina	Inf	0.1396	0.5121	no	up	0.0012	0.0024	0	0	0.007823	0	0	0.006714	0	0	0	0	0	0	0
g__Luteibacter	-Inf	0.1396	0.5121	no	down	0.0012	0	0.0024	0	0	0	0	0	0	0	0.004724	0	0	0	0.009702
g__Rickettsia	Inf	0.1396	0.5121	no	up	0.0012	0.0023	0	0	0	0.005386	0.008505	0	0	0	0	0	0	0	0
g__Beijerinckia	Inf	0.1396	0.5121	no	up	0.0011	0.0021	0	0.006109	0.006519	0	0	0	0	0	0	0	0	0	0
g__Sphaerobacter	Inf	0.1396	0.5121	no	up	0.001	0.0021	0	0	0	0.008079	0.004253	0	0	0	0	0	0	0	0
g__AD3_unclassified	Inf	0.1396	0.5121	no	up	0.001	0.002	0	0	0	0.008079	0	0	0.004016	0	0	0	0	0	0
g__Pleomorphomonas	Inf	0.1396	0.5121	no	up	0.001	0.002	0	0	0	0	0	0.002686	0.009371	0	0	0	0	0	0
g__Rhodococcus	-Inf	0.1396	0.5121	no	down	0.001	0	0.002	0	0	0	0	0	0	0	0	0	0	0.007718	0.004158
g__Candidatus_Metachlamydia	Inf	0.1396	0.5121	no	up	0.0009	0.0018	0	0	0	0	0.00567	0	0.005355	0	0	0	0	0	0
g__Methylocystaceae_unclassified	Inf	0.1396	0.5121	no	up	0.0009	0.0018	0	0	0.007823	0	0.002835	0	0	0	0	0	0	0	0
g__Methylosinus	-Inf	0.1396	0.5121	no	down	0.0008	0	0.0016	0	0	0	0	0	0	0	0	0.004034	0.005498	0	0
g__Romboutsia	Inf	0.1396	0.5121	no	up	0.0007	0.0015	0	0.004581	0	0	0.004253	0	0	0	0	0	0	0	0
g__Cyanobacteria_unclassified	Inf	0.1396	0.5121	no	up	0.0007	0.0014	0	0.003054	0	0.005386	0	0	0	0	0	0	0	0	0
g__Eel-36e1D6_unclassified	Inf	0.1396	0.5121	no	up	0.0007	0.0014	0	0	0	0	0.00567	0.002686	0	0	0	0	0	0	0
g__Nocardia	-Inf	0.1396	0.5121	no	down	0.0007	0	0.0014	0	0	0	0	0	0	0	0	0.004034	0	0	0.004158
g__Virgibacillus	Inf	0.1396	0.5121	no	up	0.0006	0.0011	0	0	0	0.002693	0	0.004028	0	0	0	0	0	0	0
g__Hydrogenedensaceae_unclassified	Inf	0.1396	0.5121	no	up	0.0005	0.001	0	0.003054	0	0	0	0.002686	0	0	0	0	0	0	0
g__Cytophaga	Inf	0.1396	0.5121	no	up	0.0005	0.0009	0	0	0	0.002693	0.002835	0	0	0	0	0	0	0	0
g__Acidimicrobiaceae_unclassified	Inf	0.1396	0.5121	no	up	0.0005	0.0009	0	0	0.002608	0	0.002835	0	0	0	0	0	0	0	0
g__Candidatus_Moeniiplasma	-Inf	0.1396	0.5121	no	down	0.0004	0	0.0009	0	0	0	0	0	0	0	0	0.002689	0	0.002573	0
g__Sphingobium	1.72	0.1467	0.5121	no	up	0.0955	0.1466	0.0444	0.036651	0.516291	0.049823	0.238146	0.008057	0.03079	0	0	0	0.041231	0.189099	0.036038
g__A21b_unclassified	-1.2	0.1467	0.5121	no	down	0.0194	0.0118	0.0271	0.012217	0.022164	0	0	0.021485	0.014726	0	0.039366	0.010758	0.030236	0.03216	0.049898
g__OM27_clade	1.53	0.1488	0.5121	no	up	0.0539	0.08	0.0277	0.077884	0.102997	0.002693	0.025516	0.178593	0.092369	0	0.006299	0.036307	0.115448	0	0.008316
g__S085_unclassified	1.1	0.1488	0.5121	no	up	0.0148	0.0202	0.0094	0.009163	0.039113	0.029624	0.007088	0.025513	0.01071	0	0	0.014792	0.006872	0.01415	0.020791
g__Bradyrhizobium	0.62	0.1495	0.5121	no	up	10.6731	12.9474	8.3988	15.5936	13.314	11.2102	8.4315	15.3308	13.8046	0.140637	11.7798	9.32428	7.22925	4.83039	17.0887
g__Phenylobacterium	1.15	0.1495	0.5121	no	up	0.2916	0.4025	0.1808	0.226016	0.233374	0.818712	0.769721	0.088625	0.278447	0	0.206276	0.275667	0.108576	0.04631	0.447697
g__Kutzneria	-0.93	0.1495	0.5121	no	down	0.1458	0.1002	0.1914	0.210745	0.083441	0.026931	0.09214	0.095339	0.092369	0	0.987293	0.020171	0.030236	0.019296	0.09148
g__0319-6G20_unclassified	0.92	0.1495	0.5121	no	up	0.0594	0.0777	0.0411	0.036651	0.043024	0.118498	0.075129	0.059083	0.133869	0	0.017321	0.012102	0.103079	0.066892	0.047126
g__Fimbriimonadaceae_unclassified	1.1	0.1495	0.5121	no	up	0.0338	0.0461	0.0215	0.024434	0.073011	0.076754	0.012758	0.036256	0.053548	0	0.039366	0.014792	0.026113	0.011577	0.037424
g__Lineage_IIa_unclassified	1.12	0.1495	0.5121	no	up	0.0246	0.0338	0.0155	0.015271	0.039113	0.056556	0.058119	0.020142	0.013387	0	0.015746	0.014792	0.028862	0.011577	0.022177
g__Aquincola	5.83	0.153	0.5121	no	up	0.0464	0.0911	0.0016	0	0	0.118498	0.358636	0	0.069612	0	0	0	0.009621	0	0
g__Verrucomicrobia_unclassified	-3.84	0.153	0.5121	no	down	0.0053	0.0007	0.01	0	0	0	0	0.004028	0	0	0.039366	0.008068	0	0	0.012475
g__Myxococcaceae_unclassified	-4.64	0.153	0.5121	no	down	0.0052	0.0004	0.01	0	0.002608	0	0	0	0	0	0.031493	0.012102	0	0	0.016633
g__NS11-12_marine_group_unclassified	4.31	0.153	0.5121	no	up	0.0052	0.0099	0.0005	0.013744	0	0.026931	0.018428	0	0	0	0	0	0	0	0.002772
g__Marmoricola	-3.03	0.153	0.5121	no	down	0.005	0.0011	0.009	0	0.006519	0	0	0	0	0	0	0.008068	0.032985	0.012864	0
g__Candidatus_Captivus	-3.22	0.153	0.5121	no	down	0.0036	0.0007	0.0065	0	0.003911	0	0	0	0	0	0.025194	0.004034	0	0	0.009702
g__Cohnella	-2.81	0.153	0.5121	no	down	0.002	0.0005	0.0035	0.003054	0	0	0	0	0	0	0	0.006724	0.004123	0.010291	0
g__PLTA13_unclassified	2.7	0.1532	0.5121	no	up	0.0098	0.0169	0.0026	0.004581	0.083441	0.009426	0	0.004028	0	0	0.015746	0	0	0	0
g__Arenimonas	-0.96	0.1659	0.5121	no	down	0.0216	0.0147	0.0285	0	0.005215	0	0	0.016114	0.066934	0	0.018896	0.008068	0.071468	0.03216	0.040196
g__URHD0088_unclassified	1.42	0.1659	0.5121	no	up	0.009	0.0131	0.0049	0.003054	0.011734	0	0.035438	0.008057	0.02008	0	0.015746	0.010758	0	0	0.002772
g__Rhodovastum	1.78	0.1715	0.5121	no	up	0.0031	0.0048	0.0014	0	0.007823	0.006733	0.01134	0	0.002677	0	0.003149	0	0.005498	0	0
g__Pedomicrobium	-0.76	0.1727	0.5121	no	down	0.0715	0.0532	0.0898	0.045814	0.048239	0.012119	0	0.102053	0.111111	0	0.121246	0.072615	0.141561	0.074611	0.128903
g__Ferruginibacter	-1.59	0.1727	0.5121	no	down	0.0342	0.0171	0.0514	0.007636	0.028683	0	0.00567	0.02417	0.036145	0	0.056687	0.041686	0.159428	0.029587	0.020791
g__GAS113	3.81	0.1841	0.5121	no	up	0.0225	0.042	0.003	0.006109	0	0.057902	0.177192	0.004028	0.006693	0	0.011022	0.006724	0	0	0
g__WPS-2_unclassified	3.46	0.1841	0.5121	no	up	0.0186	0.034	0.0031	0.003054	0.007823	0.146776	0.043944	0	0.002677	0	0	0	0.008246	0.010291	0
g__P3OB-42_unclassified	1.02	0.1841	0.5121	no	up	0.0051	0.0069	0.0034	0	0.019556	0.006733	0.002835	0.0094	0.002677	0	0	0.016137	0	0	0.004158
g__Dokdonella	0.96	0.1994	0.5121	no	up	0.2955	0.39	0.201	0.34666	0.812245	0.253154	0.326033	0.179936	0.421687	0	0.179508	0.360385	0.387576	0	0.278598
g__Chthonomonas	1.83	0.1994	0.5121	no	up	0.0274	0.0428	0.012	0.015271	0.028683	0.126577	0.056701	0.016114	0.013387	0	0.02047	0.004034	0	0.029587	0.018019
g__Acidibacter	0.64	0.2002	0.5121	no	up	3.7747	4.6005	2.9489	8.33206	3.49018	4.39384	4.06691	3.51815	3.80187	0	5.13329	3.08747	3.26553	1.47677	4.73062
g__Gammaproteobacteria_unclassified	1.17	0.2002	0.5121	no	up	0.9077	1.2578	0.5575	0.68263	0.389825	2.55713	2.44666	0.738543	0.732262	0.032044	0.795188	0.556714	0.559373	0.349898	1.05202
g__Actinobacteria_unclassified	0.51	0.2002	0.5121	no	up	0.7942	0.9328	0.6556	0.490211	0.93871	0.550745	0.476292	1.9229	1.21821	0	1.84074	0.520406	0.880979	0.396208	0.295231
g__Allorhizobium-Neorhizobium-Pararhizobium-Rhizobium	-1.45	0.2002	0.5121	no	down	0.592	0.3174	0.8665	0.083993	0.839624	0.277393	0.242398	0.130252	0.330656	0.08545	0.329098	1.06098	2.25536	0.26371	1.20449
g__Afipia	0.52	0.2002	0.5121	no	up	0.5123	0.6039	0.4207	0.229071	0.603643	1.29001	0.557091	0.402841	0.54083	0	0.324374	0.209776	0.156679	0.562152	1.27102
g__Bryobacter	1.76	0.2002	0.5121	no	up	0.1378	0.2126	0.0629	0.041233	0.101694	0.483417	0.530158	0.065797	0.053548	0	0.096052	0.036307	0.009621	0.093906	0.141378
g__Rhodospirillaceae_unclassified	0.9	0.2002	0.5121	no	up	0.1038	0.1353	0.0723	0.215326	0.040417	0.144083	0.257991	0.061769	0.092369	0	0.107075	0.075304	0.057724	0.06046	0.133062
g__Myxococcales_unclassified	0.63	0.2002	0.5121	no	up	0.102	0.1238	0.0802	0.038178	0.182527	0.188519	0.165852	0.106082	0.06158	0	0.007873	0.177503	0.104453	0.052742	0.138606
g__Candidatus_Berkiella	1.08	0.2002	0.5121	no	up	0.0787	0.1067	0.0506	0.033597	0.169489	0.251808	0.025516	0.10071	0.058902	0	0.055112	0.127748	0.009621	0.029587	0.081777
g__Candidatus_Udaeobacter	-1.19	0.2002	0.5121	no	down	0.0294	0.0179	0.0408	0.022907	0.01043	0.002693	0.008505	0.021485	0.041499	0	0.086605	0.014792	0.041231	0.055315	0.047126
g__Micrococcaceae_unclassified	0.44	0.2113	0.5121	no	up	0.0108	0.0125	0.0092	0	0.015645	0.030971	0.024098	0.004028	0	0	0	0.055133	0	0	0
g__Bosea	-1.1	0.2113	0.5121	no	down	0.0034	0.0022	0.0047	0	0.013038	0	0	0	0	0	0	0.010758	0.006872	0.005146	0.005544
g__Aquabacterium	2.74	0.2155	0.5121	no	up	0.0115	0.02	0.003	0	0	0.022892	0.085052	0	0.012048	0	0	0	0	0.018009	0
g__Oxalobacteraceae_unclassified	-3.15	0.2155	0.5121	no	down	0.0064	0.0013	0.0115	0	0.007823	0	0	0	0	0	0	0	0.005498	0.041164	0.022177
g__Sphingomonadaceae_unclassified	-1.81	0.2155	0.5121	no	down	0.0036	0.0016	0.0056	0	0	0.009426	0	0	0	0	0.006299	0	0.017867	0	0.009702
g__CPla-3_termite_group_unclassified	2.38	0.2155	0.5121	no	up	0.0028	0.0047	0.0009	0	0.006519	0.017505	0.004253	0	0	0	0	0	0	0.005146	0
g__Gemmatirosa	2	0.2155	0.5121	no	up	0.001	0.0016	0.0004	0	0.002608	0	0.002835	0.004028	0	0	0	0.002689	0	0	0
g__Phaselicystis	1.51	0.2215	0.5121	no	up	0.0169	0.025	0.0088	0	0.013038	0.082141	0.018428	0.008057	0.028112	0	0.023619	0.017481	0	0.011577	0
g__Luedemannella	-2.19	0.2315	0.5121	no	down	0.0214	0.0077	0.0351	0	0.028683	0	0	0	0.017403	0	0.119672	0	0.015118	0.055315	0.020791
g__Planctomycetacia_unclassified	-1.11	0.2539	0.5121	no	down	0.0052	0.0033	0.0071	0.007636	0.005215	0	0	0.004028	0.002677	0	0.012597	0.005379	0.008246	0	0.016633
g__Amycolatopsis	0.53	0.2623	0.5121	no	up	3.2271	3.8145	2.6397	11.4489	1.36765	2.22991	0.946913	5.83314	1.06024	0	10.9799	1.62711	0.590984	0.464386	2.17611
g__Pseudolabrys	1.23	0.2623	0.5121	no	up	0.377	0.5289	0.2251	0.204636	0.182527	0.566904	0.779644	0.225591	1.21419	0	0.357441	0.209776	0.104453	0.272714	0.406115
g__Labrys	-1.02	0.2623	0.5121	no	down	0.3708	0.2446	0.4969	0.195474	0.288132	0.255847	0.126161	0.3545	0.247657	0.010681	0.839278	0.184226	0.747664	0.707514	0.492051
g__SM2D12_unclassified	0.98	0.2623	0.5121	no	up	0.2516	0.3336	0.1697	0.164931	0.325941	0.370306	0.884542	0.116824	0.139224	0	0.136993	0.215155	0.097581	0.214827	0.353445
g__Pajaroellobacter	0.91	0.2623	0.5121	no	up	0.1646	0.2149	0.1144	0.030543	0.195565	0.386464	0.409668	0.151737	0.115127	0	0.130694	0.044376	0.309236	0.038592	0.163555
g__Mycobacterium	-1.09	0.2623	0.5121	no	down	0.1408	0.0899	0.1917	0.186311	0.092567	0.099646	0.093557	0.038941	0.028112	0	0.244068	0.072615	0.10033	0.484969	0.248105
g__R7C24_unclassified	0.54	0.2623	0.5121	no	up	0.1216	0.1441	0.0992	0.027488	0.032594	0.118498	0.076547	0.170536	0.43909	0	0.368463	0.075304	0.072842	0.009005	0.069303
g__Candidatus_Ovatusbacter	0.46	0.2623	0.5121	no	up	0.0873	0.1011	0.0735	0.076357	0.245108	0.083487	0.015593	0.080568	0.105756	0	0.061411	0.177503	0.048103	0.070751	0.083164
g__Tahibacter	0.73	0.2623	0.5121	no	up	0.0788	0.0984	0.0593	0.019853	0.166882	0.153508	0.133248	0.06714	0.049531	0	0.028343	0.032273	0.079714	0.066892	0.148308
g__Acidothermus	0.58	0.2623	0.5121	no	up	0.0494	0.0593	0.0396	0.024434	0.053454	0.076754	0.073712	0.036256	0.091031	0	0.1055	0.017481	0.002749	0.061747	0.049898
g__Polyangiaceae_unclassified	0.82	0.2623	0.5121	no	up	0.048	0.0613	0.0347	0.045814	0.014341	0.057902	0.025516	0.138309	0.085676	0	0.02047	0.013447	0.015118	0.072038	0.087322
g__mle1-7	-0.64	0.2623	0.5121	no	down	0.0459	0.0359	0.056	0.02138	0.027379	0.018852	0.048196	0.081911	0.017403	0	0.011022	0.014792	0.226773	0.012864	0.070689
g__Flavisolibacter	4.46	0.284	0.5121	no	up	0.0287	0.055	0.0025	0	0	0.102339	0.117655	0	0.109772	0	0	0.010758	0.004123	0	0
g__Latescibacteria_unclassified	-1.74	0.284	0.5121	no	down	0.0071	0.0033	0.011	0	0.013038	0	0	0.006714	0	0	0	0	0.024739	0.025728	0.015247
g__Vulgatibacter	-3.45	0.284	0.5121	no	down	0.0059	0.001	0.0109	0.003054	0	0	0.002835	0	0	0	0.011022	0	0	0.050169	0.004158
g__env.OPS_17_unclassified	0.75	0.2894	0.5121	no	up	0.0096	0.0121	0.0072	0.009163	0	0.018852	0.026933	0.006714	0.01071	0	0.009448	0	0	0.030873	0.002772
g__Berkelbacteria_unclassified	-3.06	0.2947	0.5121	no	down	0.0117	0.0025	0.0209	0	0	0.014812	0	0	0	0	0	0.014792	0.006872	0	0.103954
g__Saccharopolyspora	1.22	0.2947	0.5121	no	up	0.0103	0.0144	0.0062	0.025961	0	0	0	0.013428	0.046854	0	0	0	0	0	0.037424
g__Azospirillaceae_unclassified	1.76	0.2947	0.5121	no	up	0.005	0.0078	0.0023	0	0.013038	0.009426	0	0.02417	0	0	0	0	0	0	0.013861
g__Aquisphaera	-2.66	0.2947	0.5121	no	down	0.0033	0.0009	0.0057	0	0	0.005386	0	0	0	0	0	0.005379	0	0.003859	0.024949
g__Candidatus_Finniella	1.35	0.2947	0.5121	no	up	0.0016	0.0023	0.0009	0	0	0.00404	0.00567	0	0.004016	0	0	0	0	0	0.005544
g__Micropepsaceae_unclassified	0.47	0.2971	0.5121	no	up	0.1045	0.1216	0.0875	0.039706	0.074315	0.355493	0.19562	0	0.064257	0	0.047239	0.016137	0.020616	0.01415	0.426906
g__Rhizobiales_Incertae_Sedis_unclassified	-1.64	0.3051	0.5121	no	down	0.03	0.0146	0.0455	0.073303	0.014341	0	0	0	0	0	0	0.192295	0.009621	0.03216	0.03881
g__Pseudaminobacter	0.96	0.3051	0.5121	no	up	0.0124	0.0163	0.0084	0	0.023468	0	0.039691	0.008057	0.026774	0	0	0.016137	0.03436	0	0
g__Streptococcus	-1.25	0.3051	0.5121	no	down	0.0067	0.004	0.0095	0	0.014341	0	0	0.0094	0	0	0	0.006724	0.02199	0.009005	0.019405
g__Corynebacteriales_unclassified	-Inf	0.3173	0.5121	no	down	0.0173	0	0.0346	0	0	0	0	0	0	0	0.207851	0	0	0	0
g__Escherichia	-Inf	0.3173	0.5121	no	down	0.011	0	0.022	0	0	0	0	0	0	0.131736	0	0	0	0	0
g__Bacteroides	-Inf	0.3173	0.5121	no	down	0.0055	0	0.0111	0	0	0	0	0	0	0	0	0	0	0	0.066531
g__Hephaestia	Inf	0.3173	0.5121	no	up	0.0048	0.0097	0	0	0	0	0.058119	0	0	0	0	0	0	0	0
g__Herminiimonas	Inf	0.3173	0.5121	no	up	0.0037	0.0074	0	0	0	0.044437	0	0	0	0	0	0	0	0	0
g__C39	Inf	0.3173	0.5121	no	up	0.0036	0.0071	0	0.04276	0	0	0	0	0	0	0	0	0	0	0
g__Frankiales_unclassified	Inf	0.3173	0.5121	no	up	0.0036	0.0071	0	0.04276	0	0	0	0	0	0	0	0	0	0	0
g__Catellatospora	-Inf	0.3173	0.5121	no	down	0.0029	0	0.0058	0	0	0	0	0	0	0	0	0	0	0	0.034651
g__Lechevalieria	Inf	0.3173	0.5121	no	up	0.0028	0.0056	0	0	0	0	0	0.03357	0	0	0	0	0	0	0
g__Sphingobacteriaceae_unclassified	-Inf	0.3173	0.5121	no	down	0.0028	0	0.0055	0	0	0	0	0	0	0	0	0	0	0	0.033265
g__Holdemania	-Inf	0.3173	0.5121	no	down	0.0027	0	0.0053	0	0	0	0	0	0	0	0	0	0	0	0.031879
g__Limnohabitans	Inf	0.3173	0.5121	no	up	0.0025	0.0051	0	0.030543	0	0	0	0	0	0	0	0	0	0	0
g__Cereibacter	-Inf	0.3173	0.5121	no	down	0.0024	0	0.0048	0	0	0	0	0	0	0	0	0	0.028862	0	0
g__Neisseria	-Inf	0.3173	0.5121	no	down	0.0024	0	0.0047	0	0	0	0	0	0	0	0	0	0	0.028301	0
g__Thalassobacillus	-Inf	0.3173	0.5121	no	down	0.0022	0	0.0045	0	0	0	0	0	0	0	0.026769	0	0	0	0
g__Parabacteroides	-Inf	0.3173	0.5121	no	down	0.0021	0	0.0042	0	0	0	0	0	0	0	0	0	0	0	0.024949
g__Niabella	-Inf	0.3173	0.5121	no	down	0.0021	0	0.0041	0	0	0	0	0	0	0	0	0	0.024739	0	0
g__Fructobacillus	-Inf	0.3173	0.5121	no	down	0.002	0	0.0041	0	0	0	0	0	0	0	0	0	0	0.024441	0
g__Cloacibacterium	Inf	0.3173	0.5121	no	up	0.0019	0.0038	0	0.022907	0	0	0	0	0	0	0	0	0	0	0
g__Paracaedibacteraceae_unclassified	Inf	0.3173	0.5121	no	up	0.0019	0.0038	0	0.022907	0	0	0	0	0	0	0	0	0	0	0
g__Rhodoluna	Inf	0.3173	0.5121	no	up	0.0019	0.0038	0	0.022907	0	0	0	0	0	0	0	0	0	0	0
g__Minicystis	Inf	0.3173	0.5121	no	up	0.0018	0.0035	0	0	0	0	0.021263	0	0	0	0	0	0	0	0
g__Erysipelatoclostridium	-Inf	0.3173	0.5121	no	down	0.0017	0	0.0035	0	0	0	0	0	0	0	0	0	0	0	0.020791
g__Altererythrobacter	-Inf	0.3173	0.5121	no	down	0.0017	0	0.0034	0	0	0	0	0	0	0	0	0	0.020616	0	0
g__Gemmobacter	Inf	0.3173	0.5121	no	up	0.0015	0.0031	0	0.018326	0	0	0	0	0	0	0	0	0	0	0
g__Micrococcales_unclassified	Inf	0.3173	0.5121	no	up	0.0015	0.0031	0	0.018326	0	0	0	0	0	0	0	0	0	0	0
g__Segetibacter	-Inf	0.3173	0.5121	no	down	0.0015	0	0.003	0	0	0	0	0	0	0	0	0	0.017867	0	0
g__Hyalangium	-Inf	0.3173	0.5121	no	down	0.0015	0	0.003	0	0	0	0	0	0	0.017802	0	0	0	0	0
g__FCPU426_unclassified	Inf	0.3173	0.5121	no	up	0.0015	0.0029	0	0	0	0.017505	0	0	0	0	0	0	0	0	0
g__Acidicaldus	Inf	0.3173	0.5121	no	up	0.0014	0.0028	0	0.016799	0	0	0	0	0	0	0	0	0	0	0
g__Luteolibacter	Inf	0.3173	0.5121	no	up	0.0014	0.0028	0	0.016799	0	0	0	0	0	0	0	0	0	0	0
g__Nitrosospira	Inf	0.3173	0.5121	no	up	0.0014	0.0028	0	0.016799	0	0	0	0	0	0	0	0	0	0	0
g__Phyllobacteriaceae_unclassified	-Inf	0.3173	0.5121	no	down	0.0014	0	0.0028	0	0	0	0	0	0	0	0	0	0	0.016723	0
g__Lachnoclostridium	-Inf	0.3173	0.5121	no	down	0.0014	0	0.0028	0	0	0	0	0	0	0	0	0	0	0	0.016633
g__Terrabacter	-Inf	0.3173	0.5121	no	down	0.0013	0	0.0027	0	0	0	0	0	0	0	0	0.016137	0	0	0
g__Turneriella	-Inf	0.3173	0.5121	no	down	0.0013	0	0.0026	0	0	0	0	0	0	0	0.015746	0	0	0	0
g__Aurantimicrobium	Inf	0.3173	0.5121	no	up	0.0013	0.0025	0	0.015271	0	0	0	0	0	0	0	0	0	0	0
g__Stigmatella	Inf	0.3173	0.5121	no	up	0.0013	0.0025	0	0.015271	0	0	0	0	0	0	0	0	0	0	0
g__Domibacillus	-Inf	0.3173	0.5121	no	down	0.0013	0	0.0025	0	0	0	0	0	0	0	0	0	0	0	0.015247
g__Okibacterium	-Inf	0.3173	0.5121	no	down	0.0013	0	0.0025	0	0	0	0	0	0	0	0	0	0.015118	0	0
g__Virgisporangium	-Inf	0.3173	0.5121	no	down	0.0012	0	0.0024	0	0	0	0	0	0	0	0.014172	0	0	0	0
g__Planococcus	-Inf	0.3173	0.5121	no	down	0.0012	0	0.0023	0	0	0	0	0	0	0	0	0	0	0	0.013861
g__Subdoligranulum	-Inf	0.3173	0.5121	no	down	0.0012	0	0.0023	0	0	0	0	0	0	0	0	0	0	0	0.013861
g__Candidatus_Aquiluna	Inf	0.3173	0.5121	no	up	0.0011	0.0023	0	0.013744	0	0	0	0	0	0	0	0	0	0	0
g__Methylocystis	Inf	0.3173	0.5121	no	up	0.0011	0.0023	0	0.013744	0	0	0	0	0	0	0	0	0	0	0
g__Helicobacteraceae_unclassified	Inf	0.3173	0.5121	no	up	0.0011	0.0022	0	0	0	0	0	0	0.013387	0	0	0	0	0	0
g__Pseudosporangium	Inf	0.3173	0.5121	no	up	0.0011	0.0022	0	0	0.013038	0	0	0	0	0	0	0	0	0	0
g__Tistrella	-Inf	0.3173	0.5121	no	down	0.001	0	0.0021	0	0	0	0	0	0	0	0.012597	0	0	0	0
g__Xanthomonas	Inf	0.3173	0.5121	no	up	0.001	0.002	0	0	0	0.012119	0	0	0	0	0	0	0	0	0
g__Rugosimonospora	-Inf	0.3173	0.5121	no	down	0.001	0	0.0019	0	0	0	0	0	0	0	0	0	0	0.011577	0
g__Cytophagaceae_unclassified	Inf	0.3173	0.5121	no	up	0.0009	0.0019	0	0	0	0	0.01134	0	0	0	0	0	0	0	0
g__Acidimicrobiia_unclassified	-Inf	0.3173	0.5121	no	down	0.0009	0	0.0018	0	0	0	0	0	0	0	0	0	0	0	0.011088
g__Aggregicoccus	-Inf	0.3173	0.5121	no	down	0.0009	0	0.0018	0	0	0	0	0	0	0	0	0	0	0	0.011088
g__Lachnospiraceae_UCG-004	-Inf	0.3173	0.5121	no	down	0.0009	0	0.0018	0	0	0	0	0	0	0	0	0	0	0	0.011088
g__Verticia	-Inf	0.3173	0.5121	no	down	0.0009	0	0.0018	0	0	0	0	0	0	0	0.011022	0	0	0	0
g__Sporichthya	-Inf	0.3173	0.5121	no	down	0.0009	0	0.0018	0	0	0	0	0	0	0	0	0	0.010995	0	0
g__BD7-11_unclassified	Inf	0.3173	0.5121	no	up	0.0009	0.0018	0	0	0	0.010773	0	0	0	0	0	0	0	0	0
g__bac2nit3_unclassified	Inf	0.3173	0.5121	no	up	0.0009	0.0018	0	0	0	0.010773	0	0	0	0	0	0	0	0	0
g__Thermomonas	Inf	0.3173	0.5121	no	up	0.0009	0.0018	0	0	0	0	0	0	0.01071	0	0	0	0	0	0
g__Candidatus_Methylopumilus	Inf	0.3173	0.5121	no	up	0.0009	0.0018	0	0.01069	0	0	0	0	0	0	0	0	0	0	0
g__Pseudorhodobacter	Inf	0.3173	0.5121	no	up	0.0009	0.0018	0	0.01069	0	0	0	0	0	0	0	0	0	0	0
g__Cupriavidus	Inf	0.3173	0.5121	no	up	0.0009	0.0017	0	0	0.01043	0	0	0	0	0	0	0	0	0	0
g__Ruminococcaceae_UCG-002	-Inf	0.3173	0.5121	no	down	0.0009	0	0.0017	0	0	0	0	0	0	0	0	0	0	0.010291	0
g__Bilophila	-Inf	0.3173	0.5121	no	down	0.0008	0	0.0016	0	0	0	0	0	0	0	0	0	0	0	0.009702
g__Eubacterium]_eligens_group	-Inf	0.3173	0.5121	no	down	0.0008	0	0.0016	0	0	0	0	0	0	0	0	0	0	0	0.009702
g__Flavonifractor	-Inf	0.3173	0.5121	no	down	0.0008	0	0.0016	0	0	0	0	0	0	0	0	0	0	0	0.009702
g__Lachnospiraceae_ND3007_group	-Inf	0.3173	0.5121	no	down	0.0008	0	0.0016	0	0	0	0	0	0	0	0	0	0	0	0.009702
g__Sulfurimonas	-Inf	0.3173	0.5121	no	down	0.0008	0	0.0016	0	0	0	0	0	0	0	0	0	0	0	0.009702
g__Methylococcus	-Inf	0.3173	0.5121	no	down	0.0008	0	0.0016	0	0	0	0	0	0	0	0.009448	0	0	0	0
g__Tumebacillus	-Inf	0.3173	0.5121	no	down	0.0008	0	0.0016	0	0	0	0	0	0	0	0	0.009413	0	0	0
g__Rugamonas	Inf	0.3173	0.5121	no	up	0.0008	0.0016	0	0	0	0	0	0.0094	0	0	0	0	0	0	0
g__Azospira	Inf	0.3173	0.5121	no	up	0.0008	0.0015	0	0.009163	0	0	0	0	0	0	0	0	0	0	0
g__Dinghuibacter	Inf	0.3173	0.5121	no	up	0.0008	0.0015	0	0.009163	0	0	0	0	0	0	0	0	0	0	0
g__Hydrogenophaga	Inf	0.3173	0.5121	no	up	0.0008	0.0015	0	0.009163	0	0	0	0	0	0	0	0	0	0	0
g__Psychrobacillus	Inf	0.3173	0.5121	no	up	0.0008	0.0015	0	0.009163	0	0	0	0	0	0	0	0	0	0	0
g__Jeongeupia	-Inf	0.3173	0.5121	no	down	0.0008	0	0.0015	0	0	0	0	0	0	0	0	0	0	0.009005	0
g__Microbacterium	-Inf	0.3173	0.5121	no	down	0.0008	0	0.0015	0	0	0	0	0	0	0	0	0	0	0.009005	0
g__Candidatus_Koribacter	-Inf	0.3173	0.5121	no	down	0.0007	0	0.0014	0	0	0	0	0	0	0	0	0	0	0	0.008316
g__Leuconostoc	-Inf	0.3173	0.5121	no	down	0.0007	0	0.0014	0	0	0	0	0	0	0	0	0	0	0	0.008316
g__Ruminococcaceae_UCG-013	-Inf	0.3173	0.5121	no	down	0.0007	0	0.0014	0	0	0	0	0	0	0	0	0	0	0	0.008316
g__Thiobacillus	-Inf	0.3173	0.5121	no	down	0.0007	0	0.0014	0	0	0	0	0	0	0	0	0	0	0	0.008316
g__UBA1819	-Inf	0.3173	0.5121	no	down	0.0007	0	0.0014	0	0	0	0	0	0	0	0	0	0	0	0.008316
g__Facklamia	Inf	0.3173	0.5121	no	up	0.0007	0.0013	0	0	0	0.008079	0	0	0	0	0	0	0	0	0
g__Simkaniaceae_unclassified	Inf	0.3173	0.5121	no	up	0.0007	0.0013	0	0	0	0.008079	0	0	0	0	0	0	0	0	0
g__01D2Z36_unclassified	Inf	0.3173	0.5121	no	up	0.0007	0.0013	0	0	0.007823	0	0	0	0	0	0	0	0	0	0
g__Babeliaceae_unclassified	Inf	0.3173	0.5121	no	up	0.0006	0.0013	0	0.007636	0	0	0	0	0	0	0	0	0	0	0
g__Candidatus_Jidaibacter	Inf	0.3173	0.5121	no	up	0.0006	0.0013	0	0.007636	0	0	0	0	0	0	0	0	0	0	0
g__Candidatus_Omnitrophus	Inf	0.3173	0.5121	no	up	0.0006	0.0012	0	0	0	0	0.007088	0	0	0	0	0	0	0	0
g__CAG-56	-Inf	0.3173	0.5121	no	down	0.0006	0	0.0012	0	0	0	0	0	0	0	0	0	0	0	0.00693
g__Rothia	-Inf	0.3173	0.5121	no	down	0.0006	0	0.0012	0	0	0	0	0	0	0	0	0	0	0	0.00693
g__11-24_unclassified	Inf	0.3173	0.5121	no	up	0.0006	0.0011	0	0	0	0.006733	0	0	0	0	0	0	0	0	0
g__ADurb.Bin063-1	Inf	0.3173	0.5121	no	up	0.0006	0.0011	0	0	0	0.006733	0	0	0	0	0	0	0	0	0
g__Acidipila	Inf	0.3173	0.5121	no	up	0.0006	0.0011	0	0	0	0.006733	0	0	0	0	0	0	0	0	0
g__Porphyrobacter	Inf	0.3173	0.5121	no	up	0.0006	0.0011	0	0	0	0.006733	0	0	0	0	0	0	0	0	0
g__Exiguobacterium	-Inf	0.3173	0.5121	no	down	0.0006	0	0.0011	0	0	0	0	0	0	0	0	0.006724	0	0	0
g__Lysinibacillus	-Inf	0.3173	0.5121	no	down	0.0006	0	0.0011	0	0	0	0	0	0	0	0	0.006724	0	0	0
g__Thiotrichales_unclassified	Inf	0.3173	0.5121	no	up	0.0005	0.0011	0	0	0.006519	0	0	0	0	0	0	0	0	0	0
g__Tellurimicrobium	-Inf	0.3173	0.5121	no	down	0.0005	0	0.0011	0	0	0	0	0	0	0	0	0	0	0.006432	0
g__Aureispira	Inf	0.3173	0.5121	no	up	0.0005	0.001	0	0.006109	0	0	0	0	0	0	0	0	0	0	0
g__Gimesiaceae_unclassified	Inf	0.3173	0.5121	no	up	0.0005	0.001	0	0.006109	0	0	0	0	0	0	0	0	0	0	0
g__Solitalea	Inf	0.3173	0.5121	no	up	0.0005	0.001	0	0.006109	0	0	0	0	0	0	0	0	0	0	0
g__Bacillales_unclassified	Inf	0.3173	0.5121	no	up	0.0005	0.0009	0	0	0	0	0.00567	0	0	0	0	0	0	0	0
g__Bordetella	Inf	0.3173	0.5121	no	up	0.0005	0.0009	0	0	0	0	0.00567	0	0	0	0	0	0	0	0
g__Craurococcus	-Inf	0.3173	0.5121	no	down	0.0005	0	0.0009	0	0	0	0	0	0	0	0	0	0	0	0.005544
g__Nevskia	-Inf	0.3173	0.5121	no	down	0.0005	0	0.0009	0	0	0	0	0	0	0	0	0	0	0	0.005544
g__Sphingopyxis	-Inf	0.3173	0.5121	no	down	0.0005	0	0.0009	0	0	0	0	0	0	0	0	0	0	0	0.005544
g__JG30-KF-CM66_unclassified	-Inf	0.3173	0.5121	no	down	0.0005	0	0.0009	0	0	0	0	0	0	0	0	0	0.005498	0	0
g__MSB-4B10_unclassified	-Inf	0.3173	0.5121	no	down	0.0005	0	0.0009	0	0	0	0	0	0	0	0	0	0.005498	0	0
g__Citrobacter	-Inf	0.3173	0.5121	no	down	0.0004	0	0.0009	0	0	0	0	0	0	0	0	0.005379	0	0	0
g__WCHB1-41_unclassified	Inf	0.3173	0.5121	no	up	0.0004	0.0009	0	0	0	0	0	0.005371	0	0	0	0	0	0	0
g__37-13_unclassified	Inf	0.3173	0.5121	no	up	0.0004	0.0009	0	0	0	0	0	0	0.005355	0	0	0	0	0	0
g__Roseimicrobium	Inf	0.3173	0.5121	no	up	0.0004	0.0009	0	0	0	0	0	0	0.005355	0	0	0	0	0	0
g__Lactococcus	Inf	0.3173	0.5121	no	up	0.0004	0.0009	0	0	0.005215	0	0	0	0	0	0	0	0	0	0
g__Blastocatellia_unclassified	-Inf	0.3173	0.5121	no	down	0.0004	0	0.0009	0	0	0	0	0	0	0	0	0	0	0.005146	0
g__Clostridium_sensu_stricto_1	-Inf	0.3173	0.5121	no	down	0.0004	0	0.0009	0	0	0	0	0	0	0	0	0	0	0.005146	0
g__Rheinheimera	-Inf	0.3173	0.5121	no	down	0.0004	0	0.0009	0	0	0	0	0	0	0	0	0	0	0.005146	0
g__FFCH5858	-Inf	0.3173	0.5121	no	down	0.0004	0	0.0008	0	0	0	0	0	0	0	0.004724	0	0	0	0
g__FFCH9454_unclassified	-Inf	0.3173	0.5121	no	down	0.0004	0	0.0008	0	0	0	0	0	0	0	0.004724	0	0	0	0
g__Polycyclovorans	-Inf	0.3173	0.5121	no	down	0.0004	0	0.0008	0	0	0	0	0	0	0	0.004724	0	0	0	0
g__Brevundimonas	Inf	0.3173	0.5121	no	up	0.0004	0.0008	0	0.004581	0	0	0	0	0	0	0	0	0	0	0
g__Caldilinea	Inf	0.3173	0.5121	no	up	0.0004	0.0007	0	0	0	0	0.004253	0	0	0	0	0	0	0	0
g__JG30a-KF-32	Inf	0.3173	0.5121	no	up	0.0004	0.0007	0	0	0	0	0.004253	0	0	0	0	0	0	0	0
g__alphaI_cluster	Inf	0.3173	0.5121	no	up	0.0004	0.0007	0	0	0	0	0.004253	0	0	0	0	0	0	0	0
g__Clostridium_sensu_stricto_13	-Inf	0.3173	0.5121	no	down	0.0003	0	0.0007	0	0	0	0	0	0	0	0	0	0	0	0.004158
g__Eubacterium]_hallii_group	-Inf	0.3173	0.5121	no	down	0.0003	0	0.0007	0	0	0	0	0	0	0	0	0	0	0	0.004158
g__Gemella	-Inf	0.3173	0.5121	no	down	0.0003	0	0.0007	0	0	0	0	0	0	0	0	0	0	0	0.004158
g__Methylovirgula	-Inf	0.3173	0.5121	no	down	0.0003	0	0.0007	0	0	0	0	0	0	0	0	0	0	0	0.004158
g__Taibaiella	-Inf	0.3173	0.5121	no	down	0.0003	0	0.0007	0	0	0	0	0	0	0	0	0	0	0	0.004158
g__1174-901-12	-Inf	0.3173	0.5121	no	down	0.0003	0	0.0007	0	0	0	0	0	0	0	0	0	0.004123	0	0
g__Candidatus_Woykebacteria_unclassified	-Inf	0.3173	0.5121	no	down	0.0003	0	0.0007	0	0	0	0	0	0	0	0	0	0.004123	0	0
g__Ralstonia	-Inf	0.3173	0.5121	no	down	0.0003	0	0.0007	0	0	0	0	0	0	0	0	0	0.004123	0	0
g__Verrucomicrobium	-Inf	0.3173	0.5121	no	down	0.0003	0	0.0007	0	0	0	0	0	0	0	0	0	0.004123	0	0
g__Actinospica	Inf	0.3173	0.5121	no	up	0.0003	0.0007	0	0	0	0.00404	0	0	0	0	0	0	0	0	0
g__Desulfofrigus	Inf	0.3173	0.5121	no	up	0.0003	0.0007	0	0	0	0.00404	0	0	0	0	0	0	0	0	0
g__Magnetospirillaceae_unclassified	Inf	0.3173	0.5121	no	up	0.0003	0.0007	0	0	0	0.00404	0	0	0	0	0	0	0	0	0
g__Oceanobacillus	Inf	0.3173	0.5121	no	up	0.0003	0.0007	0	0	0	0.00404	0	0	0	0	0	0	0	0	0
g__CL500-3	-Inf	0.3173	0.5121	no	down	0.0003	0	0.0007	0	0	0	0	0	0	0	0	0.004034	0	0	0
g__Cyclobacteriaceae_unclassified	-Inf	0.3173	0.5121	no	down	0.0003	0	0.0007	0	0	0	0	0	0	0	0	0.004034	0	0	0
g__Brevibacillus	Inf	0.3173	0.5121	no	up	0.0003	0.0007	0	0	0	0	0	0.004028	0	0	0	0	0	0	0
g__Family_XVIII_unclassified	Inf	0.3173	0.5121	no	up	0.0003	0.0007	0	0	0	0	0	0.004028	0	0	0	0	0	0	0
g__Pigmentiphaga	Inf	0.3173	0.5121	no	up	0.0003	0.0007	0	0	0	0	0	0.004028	0	0	0	0	0	0	0
g__Ruminiclostridium_1	Inf	0.3173	0.5121	no	up	0.0003	0.0007	0	0	0	0	0	0.004028	0	0	0	0	0	0	0
g__Hafnia-Obesumbacterium	Inf	0.3173	0.5121	no	up	0.0003	0.0007	0	0	0	0	0	0	0.004016	0	0	0	0	0	0
g__Levilinea	Inf	0.3173	0.5121	no	up	0.0003	0.0007	0	0	0	0	0	0	0.004016	0	0	0	0	0	0
g__HdN1	Inf	0.3173	0.5121	no	up	0.0003	0.0007	0	0	0.003911	0	0	0	0	0	0	0	0	0	0
g__Candidatus_Soleaferrea	-Inf	0.3173	0.5121	no	down	0.0003	0	0.0006	0	0	0	0	0	0	0	0	0	0	0.003859	0
g__Flavobacterium	-Inf	0.3173	0.5121	no	down	0.0003	0	0.0006	0	0	0	0	0	0	0	0	0	0	0.003859	0
g__Desulfomicrobium	-Inf	0.3173	0.5121	no	down	0.0003	0	0.0005	0	0	0	0	0	0	0	0.003149	0	0	0	0
g__Chlamydiaceae_unclassified	Inf	0.3173	0.5121	no	up	0.0003	0.0005	0	0.003054	0	0	0	0	0	0	0	0	0	0	0
g__Epulopiscium	Inf	0.3173	0.5121	no	up	0.0003	0.0005	0	0.003054	0	0	0	0	0	0	0	0	0	0	0
g__Leptospira	Inf	0.3173	0.5121	no	up	0.0003	0.0005	0	0.003054	0	0	0	0	0	0	0	0	0	0	0
g__Nocardiopsis	Inf	0.3173	0.5121	no	up	0.0003	0.0005	0	0.003054	0	0	0	0	0	0	0	0	0	0	0
g__Thermoactinomyces	Inf	0.3173	0.5121	no	up	0.0003	0.0005	0	0.003054	0	0	0	0	0	0	0	0	0	0	0
g__Verrucomicrobiae_unclassified	Inf	0.3173	0.5121	no	up	0.0003	0.0005	0	0.003054	0	0	0	0	0	0	0	0	0	0	0
g__CWT_CU03-E12_unclassified	Inf	0.3173	0.5121	no	up	0.0002	0.0005	0	0	0	0	0.002835	0	0	0	0	0	0	0	0
g__Candidatus_Magasanikbacteria_unclassified	Inf	0.3173	0.5121	no	up	0.0002	0.0005	0	0	0	0	0.002835	0	0	0	0	0	0	0	0
g__Chujaibacter	Inf	0.3173	0.5121	no	up	0.0002	0.0005	0	0	0	0	0.002835	0	0	0	0	0	0	0	0
g__Coprococcus_3	Inf	0.3173	0.5121	no	up	0.0002	0.0005	0	0	0	0	0.002835	0	0	0	0	0	0	0	0
g__EC3_unclassified	Inf	0.3173	0.5121	no	up	0.0002	0.0005	0	0	0	0	0.002835	0	0	0	0	0	0	0	0
g__Eubacterium]_coprostanoligenes_group	Inf	0.3173	0.5121	no	up	0.0002	0.0005	0	0	0	0	0.002835	0	0	0	0	0	0	0	0
g__OPB56_unclassified	Inf	0.3173	0.5121	no	up	0.0002	0.0005	0	0	0	0	0.002835	0	0	0	0	0	0	0	0
g__B1-7BS_unclassified	-Inf	0.3173	0.5121	no	down	0.0002	0	0.0005	0	0	0	0	0	0	0	0	0	0	0	0.002772
g__Butyricicoccus	-Inf	0.3173	0.5121	no	down	0.0002	0	0.0005	0	0	0	0	0	0	0	0	0	0	0	0.002772
g__Haemophilus	-Inf	0.3173	0.5121	no	down	0.0002	0	0.0005	0	0	0	0	0	0	0	0	0	0	0	0.002772
g__Gracilibacteria_unclassified	-Inf	0.3173	0.5121	no	down	0.0002	0	0.0005	0	0	0	0	0	0	0	0	0	0.002749	0	0
g__Solimicrobium	-Inf	0.3173	0.5121	no	down	0.0002	0	0.0005	0	0	0	0	0	0	0	0	0	0.002749	0	0
g__FBP_unclassified	Inf	0.3173	0.5121	no	up	0.0002	0.0004	0	0	0	0.002693	0	0	0	0	0	0	0	0	0
g__Schlesneria	Inf	0.3173	0.5121	no	up	0.0002	0.0004	0	0	0	0.002693	0	0	0	0	0	0	0	0	0
g__Kordiimonadales_unclassified	-Inf	0.3173	0.5121	no	down	0.0002	0	0.0004	0	0	0	0	0	0	0	0	0.002689	0	0	0
g__Mycoavidus	-Inf	0.3173	0.5121	no	down	0.0002	0	0.0004	0	0	0	0	0	0	0	0	0.002689	0	0	0
g__Subgroup_7_unclassified	-Inf	0.3173	0.5121	no	down	0.0002	0	0.0004	0	0	0	0	0	0	0	0	0.002689	0	0	0
g__Actinomyces	Inf	0.3173	0.5121	no	up	0.0002	0.0004	0	0	0	0	0	0.002686	0	0	0	0	0	0	0
g__EV818SWSAP88_unclassified	Inf	0.3173	0.5121	no	up	0.0002	0.0004	0	0	0	0	0	0.002686	0	0	0	0	0	0	0
g__SBR1031_unclassified	Inf	0.3173	0.5121	no	up	0.0002	0.0004	0	0	0	0	0	0.002686	0	0	0	0	0	0	0
g__Vibrio	Inf	0.3173	0.5121	no	up	0.0002	0.0004	0	0	0	0	0	0.002686	0	0	0	0	0	0	0
g__Chlorobi_unclassified	Inf	0.3173	0.5121	no	up	0.0002	0.0004	0	0	0	0	0	0	0.002677	0	0	0	0	0	0
g__Haematospirillum	Inf	0.3173	0.5121	no	up	0.0002	0.0004	0	0	0	0	0	0	0.002677	0	0	0	0	0	0
g__Methylocapsa	Inf	0.3173	0.5121	no	up	0.0002	0.0004	0	0	0	0	0	0	0.002677	0	0	0	0	0	0
g__Weissella	Inf	0.3173	0.5121	no	up	0.0002	0.0004	0	0	0	0	0	0	0.002677	0	0	0	0	0	0
g__Elev-16S-1166	Inf	0.3173	0.5121	no	up	0.0002	0.0004	0	0	0.002608	0	0	0	0	0	0	0	0	0	0
g__Thermoactinomycetaceae_unclassified	Inf	0.3173	0.5121	no	up	0.0002	0.0004	0	0	0.002608	0	0	0	0	0	0	0	0	0	0
g__Xanthobacter	Inf	0.3173	0.5121	no	up	0.0002	0.0004	0	0	0.002608	0	0	0	0	0	0	0	0	0	0
g__Advenella	-Inf	0.3173	0.5121	no	down	0.0002	0	0.0004	0	0	0	0	0	0	0	0	0	0	0.002573	0
g__Candidatus_Curtissbacteria_unclassified	-Inf	0.3173	0.5121	no	down	0.0002	0	0.0004	0	0	0	0	0	0	0	0	0	0	0.002573	0
g__Clade_III_unclassified	-Inf	0.3173	0.5121	no	down	0.0002	0	0.0004	0	0	0	0	0	0	0	0	0	0	0.002573	0
g__SHA-26_unclassified	-Inf	0.3173	0.5121	no	down	0.0002	0	0.0004	0	0	0	0	0	0	0	0	0	0	0.002573	0
g__Sphingobacteriia_unclassified	1.83	0.3191	0.5137	no	up	0.0283	0.0442	0.0124	0	0.037809	0.115805	0.052449	0	0.058902	0	0	0.002689	0.009621	0	0.062373
g__Caulobacter	-1.24	0.3281	0.5269	no	down	0.0114	0.0068	0.0161	0.006109	0.014341	0	0	0.006714	0.013387	0	0	0.017481	0.02199	0.012864	0.044354
g__JG30-KF-AS9_unclassified	-0.01	0.3333	0.529	no	down	0.0189	0.0189	0.019	0.013744	0.015645	0.016159	0.015593	0.036256	0.016064	0	0.067709	0.036307	0	0	0.009702
g__Sorangium	0.33	0.3333	0.529	no	up	0.0106	0.0118	0.0094	0.018326	0.005215	0.006733	0	0.021485	0.018742	0	0.004724	0.004034	0	0.010291	0.037424
g__Mitochondria_unclassified	0.69	0.3358	0.529	no	up	0.0578	0.0714	0.0443	0.146605	0.033898	0.040397	0.041109	0.102053	0.064257	0	0.007873	0	0.105827	0.093906	0.058214
g__Mesorhizobium	-0.25	0.3367	0.529	no	down	1.388	1.2662	1.5098	0.655142	1.66099	2.11545	1.30272	1.12661	0.736278	0.131736	2.47847	1.30438	1.44722	1.83439	1.86286
g__SC-I-84_unclassified	0.67	0.3367	0.529	no	up	0.1988	0.2442	0.1535	0.105372	0.234678	0.426861	0.361471	0.202763	0.133869	0	0.245642	0.141195	0.103079	0.163371	0.267509
g__Subgroup_6_unclassified	0.17	0.3367	0.529	no	up	0.1918	0.2032	0.1804	0.184784	0.117339	0.201985	0.08647	0.33033	0.298527	0	0.165336	0.161366	0.156679	0.070751	0.528088
g__Pirellula	0.73	0.3367	0.529	no	up	0.0654	0.0816	0.0493	0.067194	0.076922	0.009426	0.035438	0.159794	0.140562	0	0.04094	0.034963	0.019241	0.077183	0.123359
g__Methylacidiphilaceae_unclassified	-1.4	0.3367	0.529	no	down	0.0282	0.0155	0.041	0.003054	0.016949	0.040397	0.009923	0.020142	0.002677	0	0.078731	0.044376	0.002749	0.025728	0.094252
g__SWB02	0.62	0.3367	0.529	no	up	0.015	0.0181	0.0118	0.024434	0.019556	0.002693	0.00567	0.030885	0.025435	0	0.009448	0.017481	0.004123	0.005146	0.034651
g__Sporocytophaga	0.66	0.37	0.5799	no	up	0.0457	0.056	0.0355	0.012217	0.099086	0.102339	0.077964	0	0.044177	0	0.070858	0.013447	0	0	0.128903
g__Brucellaceae_unclassified	-3.07	0.372	0.5816	no	down	0.0075	0.0016	0.0134	0	0	0	0.002835	0.006714	0	0	0.003149	0	0.067345	0	0.009702
g__Kribbella	1.53	0.3776	0.5876	no	up	0.0462	0.0685	0.0238	0.04276	0	0.010773	0.01701	0.138309	0.202142	0	0.015746	0.07396	0.016493	0.009005	0.027721
g__SJA-28_unclassified	-1.64	0.3776	0.5876	no	down	0.0385	0.0187	0.0583	0.007636	0.050847	0	0.002835	0.03357	0.017403	0	0.045664	0.009413	0.138813	0.011577	0.14415
g__Pyxidicoccus	0.68	0.3912	0.5921	no	up	0.0036	0.0045	0.0028	0	0.01043	0	0.007088	0	0.009371	0	0	0	0	0.016723	0
g__Tepidiphilus	0.68	0.3912	0.5921	no	up	0.0033	0.004	0.0025	0	0	0.024238	0	0	0	0	0	0.002689	0.002749	0	0.009702
g__Lineage_IIb_unclassified	-0.46	0.3912	0.5921	no	down	0.0019	0.0016	0.0022	0	0	0	0	0	0.009371	0	0.004724	0.002689	0	0	0.005544
g__Coxiellaceae_unclassified	1.2	0.3912	0.5921	no	up	0.0017	0.0023	0.001	0	0	0.00404	0.004253	0	0.005355	0	0.006299	0	0	0	0
g__Parcubacteria_unclassified	0.36	0.3912	0.5921	no	up	0.0016	0.0018	0.0014	0	0	0.00404	0.002835	0	0.004016	0	0	0	0	0	0.008316
g__Umezawaea	-4.57	0.4005	0.5921	no	down	0.0273	0.0022	0.0523	0	0	0	0	0.013428	0	0	0	0.16809	0	0	0.145536
g__Byssovorax	-3.83	0.4005	0.5921	no	down	0.0091	0.0012	0.0171	0	0	0	0.007088	0	0	0	0.067709	0	0	0	0.034651
g__Caldimonas	-1.52	0.4005	0.5921	no	down	0.0083	0.0043	0.0123	0	0	0	0	0.025513	0	0	0	0.037652	0	0	0.036038
g__Curvibacter	-1.39	0.4005	0.5921	no	down	0.0081	0.0045	0.0118	0	0	0	0	0.026856	0	0	0	0.026894	0.04398	0	0
g__Acidovorax	4.2	0.4005	0.5921	no	up	0.0068	0.0129	0.0007	0	0.048239	0	0	0	0.029451	0	0	0.004034	0	0	0
g__Janthinobacterium	-2.35	0.4005	0.5921	no	down	0.0055	0.0018	0.0092	0.01069	0	0	0	0	0	0	0	0	0.019241	0.036019	0
g__Methylobacterium	-3.76	0.4005	0.5921	no	down	0.0051	0.0007	0.0095	0	0	0	0	0.004028	0	0	0	0	0.009621	0.047596	0
g__Aquaspirillum]_arcticum_group	3.86	0.4005	0.5921	no	up	0.0047	0.0087	0.0006	0	0.007823	0.044437	0	0	0	0	0	0	0	0.003859	0
g__Nitrosococcus	2.08	0.4005	0.5921	no	up	0.0034	0.0055	0.0013	0	0.014341	0	0	0	0.018742	0	0.007873	0	0	0	0
g__Geodermatophilaceae_unclassified	-3.03	0.4005	0.5921	no	down	0.0032	0.0007	0.0057	0	0	0	0	0.004028	0	0	0	0	0.019241	0	0.015247
g__Frankiaceae_unclassified	-1.72	0.4005	0.5921	no	down	0.0022	0.001	0.0033	0.006109	0	0	0	0	0	0	0	0.012102	0	0.007718	0
g__Marinobacter	1.69	0.4005	0.5921	no	up	0.0019	0.0029	0.0009	0	0	0	0	0.010742	0.006693	0	0	0.005379	0	0	0
g__Lineage_IV_unclassified	2.91	0.4005	0.5921	no	up	0.0017	0.003	0.0004	0	0	0.009426	0.008505	0	0	0	0	0	0	0.002573	0
g__Chthonomonadales_unclassified	2.38	0.4005	0.5921	no	up	0.0016	0.0026	0.0005	0	0.01043	0	0	0	0.005355	0	0.003149	0	0	0	0
g__Cerasicoccus	-1.28	0.4005	0.5921	no	down	0.0012	0.0007	0.0017	0	0.003911	0	0	0	0	0	0	0.004034	0	0.006432	0
g__Lineage_IIc_unclassified	-1.58	0.4005	0.5921	no	down	0.0008	0.0004	0.0012	0	0	0	0	0	0.002677	0	0.004724	0.002689	0	0	0
g__Elev-1554_unclassified	-1.46	0.4005	0.5921	no	down	0.0008	0.0004	0.0011	0	0	0	0	0.002686	0	0	0	0	0.002749	0.003859	0
g__Myxococcus	0.91	0.4151	0.6093	no	up	0.0172	0.0225	0.012	0.04276	0.018253	0.022892	0	0.051027	0	0	0.018896	0.005379	0	0.029587	0.018019
g__Acidimicrobiales_unclassified	-0.52	0.4201	0.6093	no	down	0.0056	0.0046	0.0066	0.004581	0.003911	0.006733	0.002835	0.0094	0	0	0.004724	0.012102	0	0.011577	0.011088
g__Nocardioides	-2.13	0.4225	0.6093	no	down	0.0358	0.0133	0.0583	0.012217	0.009126	0.016159	0.008505	0.030885	0.002677	0	0	0.055133	0.221275	0.018009	0.055442
g__Ktedonobacter	-0.97	0.4225	0.6093	no	down	0.032	0.0217	0.0424	0.029016	0.003911	0.021545	0.032603	0.026856	0.016064	0	0.195254	0.012102	0.028862	0	0.018019
g__Chloroflexi_unclassified	0.78	0.4233	0.6093	no	up	0.4099	0.5175	0.3022	0.384839	1.13949	0.157548	0.270749	0.784198	0.368139	0	0.450344	0.626639	0.167675	0.120921	0.447697
g__Variovorax	0.14	0.4233	0.6093	no	up	0.2325	0.2435	0.2215	0.247396	0.172097	0.096953	0.172939	0.637832	0.133869	0	0.151164	0.091441	0.191039	0.785984	0.109499
g__Bdellovibrio	0.49	0.4233	0.6093	no	up	0.1251	0.146	0.1041	0.03207	0.159059	0.263927	0.197037	0.11011	0.113788	0	0.184232	0.067236	0.160803	0.030873	0.181574
g__Reyranella	-0.54	0.4233	0.6093	no	down	0.1095	0.0894	0.1296	0.059558	0.075618	0.162934	0.140336	0.041627	0.056225	0	0.130694	0.061857	0.252886	0.131212	0.200979
g__Microscillaceae_unclassified	0.17	0.4233	0.6093	no	up	0.103	0.1091	0.0969	0.058031	0.237285	0.026931	0.049614	0.127566	0.155288	0	0.053537	0.034963	0.347719	0.038592	0.106727
g__Firmicutes_unclassified	1.05	0.4233	0.6093	no	up	0.052	0.0701	0.0339	0.01069	0.174704	0.115805	0.076547	0.021485	0.021419	0	0.039366	0.075304	0.030236	0.012864	0.04574
g__Caulobacteraceae_unclassified	0.59	0.4233	0.6093	no	up	0.0285	0.0342	0.0227	0.01069	0.026075	0.009426	0.018428	0.049684	0.091031	0	0.031493	0.072615	0.012369	0.012864	0.00693
g__RBG-13-54-9_unclassified	-0.2	0.4233	0.6093	no	down	0.0283	0.0263	0.0303	0.016799	0.036505	0.008079	0.019845	0.060426	0.016064	0	0.04094	0.02286	0.053601	0.043737	0.020791
g__Enhydrobacter	-1.79	0.4418	0.6331	no	down	0.0125	0.0056	0.0194	0.013744	0	0	0	0.002686	0.017403	0	0.036216	0.037652	0	0.042451	0
g__Armatimonas	0.62	0.4418	0.6331	no	up	0.0038	0.0046	0.003	0.01069	0.007823	0	0	0	0.009371	0	0	0.005379	0.005498	0	0.00693
g__Kibdelosporangium	-0.17	0.4704	0.6697	no	down	1.2296	1.1571	1.3022	3.83922	0.018253	0	0.31611	0.170536	2.59839	0	5.03252	0.346937	0.578615	0.424508	1.43041
g__Terracidiphilus	1.61	0.4704	0.6697	no	up	0.0403	0.0606	0.0199	0.009163	0	0.211411	0.09214	0.02417	0.026774	0	0.042515	0.033618	0.005498	0.01415	0.023563
g__Frankia	0.16	0.4704	0.6697	no	up	0.036	0.0381	0.034	0.050396	0	0.048476	0.041109	0.056398	0.032129	0	0.04409	0.036307	0.020616	0.029587	0.073461
g__Delftia	-1.04	0.4751	0.6705	no	down	0.0109	0.0071	0.0146	0.02138	0	0	0.021263	0	0	0.024923	0.048814	0	0	0.01415	0
g__SM1B06_unclassified	1.05	0.4751	0.6705	no	up	0.0045	0.006	0.0029	0	0	0.008079	0.019845	0	0.008032	0	0	0.010758	0.006872	0	0
g__AKYH767_unclassified	0.93	0.4751	0.6705	no	up	0.0044	0.0057	0.003	0.003054	0.027379	0	0	0	0.004016	0	0	0.002689	0.015118	0	0
g__Neptuniibacter	-0.87	0.4751	0.6705	no	down	0.0025	0.0018	0.0033	0	0	0	0	0.008057	0.002677	0	0	0.006724	0	0.010291	0.002772
g__OLB12	0.07	0.4942	0.6862	no	up	0.0168	0.0172	0.0164	0	0.059973	0	0	0.04297	0	0	0.061411	0.012102	0.004123	0	0.020791
g__Alsobacter	1.61	0.4942	0.6862	no	up	0.0095	0.0143	0.0047	0.067194	0.003911	0	0	0.008057	0.006693	0	0	0	0	0.011577	0.016633
g__Desulfarculaceae_unclassified	0.43	0.5066	0.6862	no	up	0.0078	0.009	0.0067	0.003054	0.005215	0	0	0.03357	0.012048	0	0	0.008068	0.002749	0	0.029107
g__Syntrophaceae_unclassified	0.35	0.5066	0.6862	no	up	0.0042	0.0047	0.0037	0.009163	0	0.008079	0.002835	0	0.008032	0	0.006299	0	0	0.009005	0.00693
g__Steroidobacteraceae_unclassified	-0.95	0.5144	0.6862	no	down	0.0812	0.0555	0.1069	0.109954	0	0	0.004253	0.193364	0.025435	0	0.29603	0.134472	0.12232	0	0.088708
g__Candidatus_Solibacter	0.51	0.5144	0.6862	no	up	0.0097	0.0114	0.008	0.012217	0	0.032318	0.015593	0.008057	0	0	0	0.006724	0.009621	0.006432	0.024949
g__Vermiphilaceae_unclassified	0.02	0.5189	0.6862	no	up	0.015	0.0151	0.0149	0.019853	0.02086	0.00404	0.004253	0.026856	0.014726	0	0.042515	0	0.006872	0	0.040196
g__Paracoccus	-0.48	0.5189	0.6862	no	down	0.0118	0.0099	0.0138	0.018326	0	0	0.009923	0.025513	0.005355	0	0.029918	0.02555	0.012369	0.005146	0.009702
g__Roseiarcus	0.46	0.5211	0.6862	no	up	0.021	0.0243	0.0177	0.006109	0.056062	0.026931	0.026933	0.0094	0.02008	0	0.053537	0.010758	0	0.010291	0.031879
g__Parablastomonas	0.58	0.5218	0.6862	no	up	1.0129	1.213	0.8129	0.132861	1.2816	1.13112	2.65079	0.778827	1.30254	0.021363	0.206276	1.31245	0.934579	1.93987	0.462944
g__Kouleothrix	0.24	0.5218	0.6862	no	up	0.9965	1.0778	0.9151	0.812437	2.29984	0.416089	0.849103	1.16153	0.927711	0	0.848725	1.693	0.644585	0.794988	1.50942
g__Duganella	-0.28	0.5218	0.6862	no	down	0.5855	0.5296	0.6413	0.204636	2.82004	0.049823	0.051031	0.025513	0.026774	0	0.817233	1.89605	0.31061	0.779552	0.044354
g__Chthoniobacter	-0.14	0.5218	0.6862	no	down	0.313	0.2979	0.328	0.099264	0.314207	0.689442	0.194202	0.185307	0.305221	0	0.377911	0.256841	0.347719	0.216113	0.769263
g__Polaromonas	-1.45	0.5218	0.6862	no	down	0.2355	0.1261	0.3449	0.022907	0.282917	0.017505	0.094975	0.280646	0.057564	0	0.050388	1.19814	0.254261	0.255991	0.310477
g__Hyphomicrobium	-0.54	0.5218	0.6862	no	down	0.1575	0.1282	0.1867	0.097737	0.172097	0.216797	0.072294	0.124881	0.085676	0	0.107075	0.07396	0.472787	0.244414	0.221769
g__Rhodoplanes	-0.55	0.5218	0.6862	no	down	0.1172	0.0953	0.1391	0.051923	0.061277	0.141389	0.110568	0.13428	0.072289	0	0.089754	0.102199	0.274876	0.118348	0.249491
g__Aquicella	0.89	0.5218	0.6862	no	up	0.109	0.1415	0.0766	0.016799	0.058669	0.212757	0.063789	0.068483	0.42838	0	0.077157	0.095475	0.008246	0.036019	0.24256
g__Actinoplanes	-0.3	0.5218	0.6862	no	down	0.1057	0.0949	0.1165	0.172567	0.139503	0.067328	0.111985	0.044313	0.033467	0	0.42515	0.104888	0.063222	0.086188	0.019405
g__Bauldia	-0.19	0.5218	0.6862	no	down	0.0978	0.0913	0.1042	0.044287	0.250323	0.037704	0.069459	0.089968	0.056225	0	0.08503	0.059168	0.163551	0.213541	0.103954
g__Terrimonas	-0.49	0.5218	0.6862	no	down	0.0961	0.0799	0.1122	0.059558	0.189046	0.008079	0.01134	0.034913	0.176707	0	0.034642	0.118335	0.211655	0.081042	0.227314
g__Pseudonocardia	-0.76	0.5218	0.6862	no	down	0.0745	0.0554	0.0935	0.08552	0.019556	0.009426	0.034021	0.130252	0.053548	0	0.269262	0.106233	0.045355	0.066892	0.073461
g__Phreatobacter	-0.92	0.5218	0.6862	no	down	0.0705	0.0488	0.0922	0.022907	0.002608	0.005386	0.134666	0.03357	0.093708	0	0.114948	0.009413	0.221275	0.126066	0.081777
g__Zavarzinella	0.56	0.5218	0.6862	no	up	0.0345	0.041	0.0279	0.03207	0.076922	0.008079	0.00567	0.098025	0.025435	0	0.018896	0.006724	0.030236	0.045024	0.066531
g__Blfdi19_unclassified	0.64	0.5218	0.6862	no	up	0.0278	0.0339	0.0217	0.025961	0.10039	0	0.012758	0.028199	0.036145	0.005341	0.02047	0.017481	0.057724	0.01415	0.015247
g__Parasutterella	-2.8	0.5283	0.6862	no	down	0.063	0.0158	0.1101	0	0	0	0.094975	0	0	0	0	0	0	0.006432	0.65422
g__Alistipes	-3.92	0.5283	0.6862	no	down	0.025	0.0031	0.047	0	0	0	0.018428	0	0	0	0.003149	0	0	0	0.278598
g__Aetherobacter	2.66	0.5283	0.6862	no	up	0.011	0.019	0.003	0.013744	0.10039	0	0	0	0	0	0	0	0	0	0.018019
g__Streptacidiphilus	-1.05	0.5283	0.6862	no	down	0.0062	0.004	0.0083	0	0	0	0.024098	0	0	0	0.018896	0	0	0.030873	0
g__Chitinophaga	-1.46	0.5283	0.6862	no	down	0.0058	0.0031	0.0085	0	0	0	0	0	0.018742	0	0	0	0.016493	0	0.034651
g__Pantoea	-1.39	0.5283	0.6862	no	down	0.0029	0.0016	0.0042	0	0	0	0	0.0094	0	0	0	0	0.008246	0.016723	0
g__vadinHA49_unclassified	2.32	0.5283	0.6862	no	up	0.0027	0.0045	0.0009	0	0	0.024238	0.002835	0	0	0	0	0	0	0	0.005544
g__Sphingobacteriales_unclassified	0.92	0.5283	0.6862	no	up	0.0026	0.0034	0.0018	0	0	0.013466	0.007088	0	0	0	0	0	0	0	0.011088
g__Amb-16S-1034_unclassified	1	0.5283	0.6862	no	up	0.0022	0.003	0.0015	0.013744	0	0	0	0	0.004016	0	0	0	0	0.009005	0
g__Burkholderiaceae_unclassified	-0.88	0.5283	0.6862	no	down	0.0019	0.0013	0.0024	0.007636	0	0	0	0	0	0	0.007873	0.006724	0	0	0
g__LD29	0.62	0.5283	0.6862	no	up	0.0016	0.002	0.0013	0.009163	0.002608	0	0	0	0	0	0	0	0	0.007718	0
g__Dechloromonas	0.79	0.5283	0.6862	no	up	0.0015	0.0019	0.0011	0.007636	0	0	0	0	0.004016	0	0	0.006724	0	0	0
g__Candidatus_Amoebophilus	1.72	0.5283	0.6862	no	up	0.0015	0.0023	0.0007	0	0.002608	0	0.01134	0	0	0	0	0	0	0	0.004158
g__Rhodomicrobium	1.58	0.5283	0.6862	no	up	0.0014	0.0021	0.0007	0	0.003911	0	0.008505	0	0	0	0	0	0	0	0.004158
g__Peredibacter	-0.89	0.5283	0.6862	no	down	0.001	0.0007	0.0013	0	0	0	0	0.004028	0	0	0	0.002689	0	0.005146	0
g__JG30-KF-CM45_unclassified	1.49	0.5283	0.6862	no	up	0.0009	0.0014	0.0005	0	0.002608	0	0.00567	0	0	0	0	0	0.002749	0	0
g__Deltaproteobacteria_unclassified	0.42	0.5745	0.7403	no	up	0.0256	0.0294	0.0219	0.018326	0	0.04309	0.036856	0.069826	0.008032	0	0.039366	0.008068	0.015118	0.061747	0.00693
g__Elsterales_unclassified	1.14	0.5745	0.7403	no	up	0.0209	0.0287	0.013	0.003054	0.049543	0.067328	0.049614	0	0.002677	0	0.015746	0.009413	0.002749	0.015437	0.034651
g__Nakamurella	-1.18	0.5745	0.7403	no	down	0.0201	0.0123	0.0279	0	0.007823	0.00404	0.008505	0.021485	0.032129	0.00356	0	0.009413	0.067345	0.077183	0.009702
g__Parafilimonas	-0.98	0.5745	0.7403	no	down	0.0135	0.0091	0.0179	0.006109	0.011734	0	0.015593	0.006714	0.014726	0	0.006299	0.017481	0.009621	0.01415	0.059601
g__Micromonosporaceae_unclassified	-0.34	0.5922	0.7556	no	down	0.0115	0.0102	0.0129	0	0.023468	0.024238	0	0.013428	0	0	0.066134	0	0.010995	0	0
g__Undibacterium	0.1	0.5922	0.7556	no	up	0.0058	0.006	0.0056	0	0	0	0	0.032227	0.004016	0	0.009448	0	0	0.012864	0.011088
g__Silvanigrella	0.17	0.5922	0.7556	no	up	0.0034	0.0036	0.0032	0	0.003911	0	0.004253	0.013428	0	0	0	0	0.002749	0	0.016633
g__Archaea_unclassified	-0.27	0.5922	0.7556	no	down	0.0032	0.0029	0.0035	0	0.002608	0	0	0.014771	0	0	0.006299	0.005379	0.009621	0	0
g__OM190_unclassified	0.75	0.5922	0.7556	no	up	0.0021	0.0027	0.0016	0	0.005215	0	0.002835	0	0.008032	0	0	0	0	0.003859	0.005544
g__WS6_(Dojkabacteria)_unclassified	0.2	0.6081	0.7744	no	up	0.0029	0.0031	0.0027	0	0.005215	0.006733	0.004253	0.002686	0	0	0	0.005379	0	0	0.011088
g__Ilumatobacteraceae_unclassified	1.7	0.6184	0.7762	no	up	0.0075	0.0114	0.0035	0.024434	0	0.021545	0.022681	0	0	0	0.006299	0.002689	0	0.006432	0.005544
g__Chryseolinea	-0.5	0.6248	0.7762	no	down	0.0248	0.0205	0.029	0	0.018253	0.008079	0	0.008057	0.088353	0	0	0.024205	0.015118	0.011577	0.123359
g__Bradyrhizobiaceae_unclassified	-0.45	0.6248	0.7762	no	down	0.0112	0.0095	0.013	0	0.005215	0	0.041109	0.008057	0.002677	0	0.017321	0.005379	0.032985	0	0.022177
g__Micavibrionales_unclassified	0.11	0.6248	0.7762	no	up	0.0064	0.0066	0.0061	0.006109	0.005215	0	0	0.005371	0.022758	0	0.009448	0.009413	0.012369	0	0.005544
g__Rhizobiales_unclassified	-0.67	0.6285	0.7762	no	down	0.0434	0.0334	0.0533	0	0.040417	0.060595	0.053866	0.045655	0	0.00356	0.050388	0.013447	0.155305	0	0.097024
g__Jatrophihabitans	-0.65	0.6285	0.7762	no	down	0.0237	0.0185	0.029	0	0	0.026931	0.039691	0.021485	0.022758	0	0.075582	0.020171	0.019241	0.028301	0.030493
g__Saccharimonadales_unclassified	0.26	0.631	0.7762	no	up	1.2113	1.3207	1.102	2.36401	1.05996	1.61049	1.01354	1.02322	0.852744	0.010681	2.71781	0.278357	1.76883	1.22078	0.61541
g__Vicinamibacter	0.23	0.631	0.7762	no	up	1.1867	1.2801	1.0932	2.40371	0.409382	0.076754	0.69601	2.60773	1.48728	0	0.903837	2.14752	1.73035	0.348611	1.42903
g__Roseiflexaceae_unclassified	0.11	0.631	0.7762	no	up	1.1502	1.1949	1.1054	1.29348	0.823979	0.117151	1.19924	2.46807	1.26774	0	0.861322	2.81315	0.765531	0.562152	1.63
g__Diplorickettsiaceae_unclassified	-0.29	0.631	0.7762	no	down	0.3822	0.3438	0.4207	0.355823	0.320726	0.592489	0.239563	0.341072	0.212851	0	0.450344	0.562092	0.14431	0.488828	0.878761
g__Flavobacteriaceae_unclassified	-0.63	0.631	0.7762	no	down	0.3063	0.2409	0.3717	0.503955	0.082137	0.052516	0.161599	0.433726	0.211513	0	0.450344	0.380555	0.153931	0.223832	1.02153
g__Subgroup_10	-0.36	0.631	0.7762	no	down	0.2502	0.2195	0.2809	0.131334	0.226855	0.016159	0.141753	0.51698	0.283802	0	0.558993	0.118335	0.067345	0.131212	0.809458
g__Roseiflexus	0.15	0.631	0.7762	no	up	0.2399	0.2523	0.2275	0.268776	0.147325	0.052516	0.601035	0.375985	0.068273	0	0.547971	0.459894	0.012369	0.091334	0.253649
g__MND1	0.52	0.631	0.7762	no	up	0.0717	0.0845	0.0589	0.065667	0.04172	0.188519	0.055284	0.089968	0.065596	0	0.081881	0.061857	0.08796	0.07847	0.042968
g__Microtrichales_unclassified	-0.43	0.631	0.7762	no	down	0.0605	0.0515	0.0694	0.068721	0.113427	0.006733	0.014175	0.075197	0.03079	0	0.184232	0.016137	0.048103	0.086188	0.081777
g__Sandaracinus	0.44	0.631	0.7762	no	up	0.0534	0.0614	0.0454	0.056504	0.014341	0.035011	0.119073	0.107424	0.036145	0	0.04094	0.014792	0.046729	0.064319	0.10534
g__Microtrichaceae_unclassified	0.25	0.631	0.7762	no	up	0.0228	0.0248	0.0209	0.038178	0.01043	0.012119	0.009923	0.073854	0.004016	0	0.012597	0.014792	0.06597	0.015437	0.016633
g__TK10_unclassified	0.39	0.631	0.7762	no	up	0.0152	0.0172	0.0131	0.007636	0.022164	0.033664	0.019845	0.016114	0.004016	0	0.004724	0.008068	0.010995	0.025728	0.029107
g__UBA6140	-2.33	0.6691	0.808	no	down	0.0178	0.0059	0.0296	0.009163	0	0	0.012758	0.013428	0	0	0	0.012102	0.134689	0.030873	0
g__IS-44	-0.99	0.6691	0.808	no	down	0.012	0.008	0.0159	0	0.019556	0	0.004253	0.02417	0	0	0	0	0.010995	0.037305	0.047126
g__SH-PL14	1.29	0.6691	0.808	no	up	0.0047	0.0066	0.0027	0.007636	0	0	0	0.02417	0.008032	0	0	0	0.010995	0.002573	0.002772
g__Nitrospira	-1.56	0.6691	0.808	no	down	0.0046	0.0023	0.0068	0.003054	0	0.008079	0.002835	0	0	0	0.007873	0	0	0.006432	0.026335
g__Catelliglobosispora	-2.76	0.6742	0.808	no	down	0.0074	0.0019	0.0129	0.007636	0	0	0	0	0.004016	0	0.077157	0	0	0	0
g__Lysobacter	0.5	0.6742	0.808	no	up	0.0058	0.0068	0.0048	0	0.018253	0	0	0	0.022758	0	0	0	0.028862	0	0
g__Actinomycetales_unclassified	-0.69	0.6742	0.808	no	down	0.004	0.0031	0.005	0.018326	0	0	0	0	0	0	0.012597	0.017481	0	0	0
g__Janibacter	-0.1	0.6742	0.808	no	down	0.003	0.0029	0.0031	0.004581	0	0	0.012758	0	0	0	0.018896	0	0	0	0
g__Kaistia	-0.78	0.6742	0.808	no	down	0.0029	0.0021	0.0036	0	0	0	0.007088	0.005371	0	0	0	0	0	0.021869	0
g__Caldilineaceae_unclassified	1.04	0.6742	0.808	no	up	0.0025	0.0033	0.0016	0.019853	0	0	0	0	0	0	0	0.002689	0	0	0.00693
g__Ilumatobacter	0.74	0.6742	0.808	no	up	0.002	0.0025	0.0015	0	0	0.014812	0	0	0	0	0	0	0.004123	0.005146	0
g__Solirubrobacter	0.65	0.6742	0.808	no	up	0.0018	0.0022	0.0014	0	0.007823	0	0	0	0.005355	0	0	0	0	0	0.008316
g__Enterococcus	-0.09	0.6742	0.808	no	down	0.0016	0.0015	0.0016	0.006109	0	0	0.002835	0	0	0	0	0	0	0	0.009702
g__WS2_unclassified	0.46	0.6742	0.808	no	up	0.0009	0.0011	0.0008	0	0.003911	0	0	0	0.002677	0	0.004724	0	0	0	0
g__Asticcacaulis	0.43	0.6836	0.8163	no	up	0.0128	0.0147	0.0109	0	0.013038	0.009426	0.022681	0.005371	0.037483	0	0	0.013447	0.027488	0.024441	0
g__mle1-27_unclassified	0.21	0.6836	0.8163	no	up	0.0075	0.0081	0.007	0.006109	0	0.013466	0.018428	0.006714	0.004016	0	0.015746	0.009413	0	0	0.016633
g__Lactobacillus	-0.62	0.6884	0.8176	no	down	0.1304	0.1028	0.158	0.190892	0.091263	0	0.042526	0.029542	0.262383	0	0.188956	0.426276	0.008246	0.209681	0.115043
g__Streptomyces	-1.44	0.6884	0.8176	no	down	0.1075	0.0578	0.1571	0.050396	0.091263	0.009426	0	0.146366	0.049531	0	0.305478	0.525785	0.020616	0.028301	0.062373
g__Reyranellaceae_unclassified	0.5	0.6884	0.8176	no	up	0.0288	0.0337	0.0239	0	0.066492	0.020198	0.026933	0.079225	0.009371	0	0.034642	0.006724	0.042606	0.039878	0.019405
g__Phycicoccus	-2.34	0.7032	0.8291	no	down	0.0061	0.002	0.0101	0	0	0.005386	0	0.006714	0	0	0	0	0.024739	0.036019	0
g__UBA12409_unclassified	-1.75	0.7032	0.8291	no	down	0.0042	0.0019	0.0064	0.007636	0.003911	0	0	0	0	0	0.012597	0	0	0.025728	0
g__Staphylococcus	-1.39	0.7032	0.8291	no	down	0.0029	0.0016	0.0042	0	0	0.006733	0.002835	0	0	0	0	0	0	0.018009	0.00693
g__Sericytochromatia_unclassified	1.15	0.7032	0.8291	no	up	0.0015	0.002	0.0009	0	0	0.009426	0.002835	0	0	0	0	0	0.002749	0	0.002772
g__Herbaspirillum	-5.95	0.7325	0.8447	no	down	0.2798	0.0089	0.5506	0	0.014341	0.006733	0	0.017456	0.014726	0	0.081881	3.22195	0	0	0
g__Candidatus_Megaira	0.46	0.7325	0.8447	no	up	0.0034	0.004	0.0029	0.006109	0	0.008079	0.002835	0.006714	0	0	0	0	0.008246	0.009005	0
g__Actinophytocola	-1.3	0.7398	0.8447	no	down	0.1289	0.0745	0.1833	0.076357	0.259449	0	0	0	0.111111	0	0.921158	0.044376	0.126443	0.007718	0
g__Pelomonas	0.17	0.7398	0.8447	no	up	0.02	0.0211	0.0188	0.044287	0.033898	0	0.048196	0	0	0	0.039366	0.017481	0	0.025728	0.030493
g__cvE6_unclassified	-1.32	0.7444	0.8447	no	down	0.0188	0.0107	0.0268	0.044287	0	0.005386	0	0.005371	0.009371	0	0.004724	0.006724	0	0.002573	0.146922
g__Subgroup_5_unclassified	-0.12	0.7444	0.8447	no	down	0.0061	0.0058	0.0063	0.009163	0	0	0.004253	0.004028	0.017403	0	0	0.008068	0.013744	0.005146	0.011088
g__Unknown_Family_unclassified	-1.12	0.7471	0.8447	no	down	0.0123	0.0078	0.0169	0	0.002608	0.008079	0.026933	0.006714	0.002677	0	0	0.002689	0.013744	0.069465	0.015247
g__Verrucomicrobiaceae_unclassified	-0.23	0.7471	0.8447	no	down	0.0076	0.007	0.0082	0.003054	0	0.022892	0.002835	0.008057	0.005355	0	0.017321	0.002689	0.004123	0	0.024949
g__TRA3-20_unclassified	-0.79	0.7471	0.8447	no	down	0.0056	0.0041	0.0071	0.004581	0	0.006733	0.002835	0.002686	0.008032	0	0	0.005379	0.004123	0.016723	0.016633
g__CCD24_unclassified	-0.3	0.7483	0.8447	no	down	0.0328	0.0295	0.0362	0.065667	0.013038	0.002693	0.007088	0.051027	0.037483	0	0.118097	0.020171	0.03436	0	0.044354
g__Paenibacillus	-0.31	0.7483	0.8447	no	down	0.0265	0.0237	0.0293	0.024434	0.03129	0.040397	0.01134	0.0094	0.025435	0	0.018896	0.082028	0.023364	0	0.051284
g__Novosphingobium	0.09	0.7488	0.8447	no	up	3.4406	3.5491	3.3322	1.3729	3.44063	3.71652	6.11099	3.08576	3.5676	0.008901	1.69588	7.38116	3.49505	1.13202	6.28023
g__Flavobacteriia_unclassified	0.04	0.7488	0.8447	no	up	1.0515	1.0655	1.0375	0.868941	0.870914	0.806593	1.7379	1.01382	1.09505	0	1.98876	1.28958	0.713304	0.582734	1.6508
g__Saccharimonadaceae_unclassified	1.08	0.7488	0.8447	no	up	0.6845	0.9297	0.4394	1.78522	0.126465	0.284125	0.267914	0.167851	2.94645	0.00356	0.878643	0.391313	0.028862	0.598171	0.735997
g__Dongia	-0.14	0.7488	0.8447	no	down	0.5732	0.5452	0.6012	0.274885	0.623199	0.527854	0.669076	0.625747	0.550201	0	0.536949	0.515027	0.931831	0.388489	1.23498
g__Pirellulaceae_unclassified	-0.1	0.7488	0.8447	no	down	0.3213	0.3104	0.3322	0.381784	0.070403	0.04713	0.10348	0.774798	0.484605	0	0.497583	0.19095	0.156679	0.475964	0.672239
g__IMCC26256_unclassified	0.13	0.7488	0.8447	no	up	0.3072	0.3215	0.2929	0.209218	0.251626	0.461872	0.30477	0.453868	0.247657	0	0.390508	0.403416	0.243266	0.241841	0.47819
g__Leifsonia	-1.57	0.7488	0.8447	no	down	0.2578	0.13	0.3855	0.09621	0.130376	0.185826	0.279254	0.053712	0.034806	0	0.077157	1.71855	0.186916	0.258564	0.072075
g__Lacunisphaera	0.07	0.7488	0.8447	no	up	0.219	0.2245	0.2135	0.077884	0.289436	0.434941	0.163017	0.077883	0.303882	0	0.370038	0.095475	0.06597	0.200677	0.548879
g__Coxiella	-0.56	0.7488	0.8447	no	down	0.0875	0.0708	0.1043	0.01069	0.092567	0.076754	0.041109	0.037599	0.165997	0	0.151164	0.018826	0.070093	0.228977	0.156625
g__Burkholderia-Caballeronia-Paraburkholderia	-0.32	0.7488	0.8447	no	down	0.0874	0.0778	0.0971	0	0.032594	0.273353	0.119073	0.006714	0.034806	0.010681	0.025194	0.053789	0.428807	0.012864	0.051284
g__Subgroup_17_unclassified	-0.31	0.7488	0.8447	no	down	0.0842	0.0752	0.0932	0.100791	0.053454	0.020198	0.01134	0.171879	0.093708	0	0.209426	0.029584	0.085212	0.059174	0.176029
g__Acidobacteriales_unclassified	-0.1	0.7488	0.8447	no	down	0.0834	0.0805	0.0864	0.114535	0.088656	0.082141	0.059536	0.064455	0.073628	0	0.184232	0.057823	0.063222	0.075897	0.13722
g__Ohtaekwangia	0.23	0.7488	0.8447	no	up	0.0491	0.053	0.0451	0.077884	0.011734	0.013466	0.032603	0.114138	0.068273	0	0.045664	0.02555	0.092084	0.045024	0.062373
g__Mucilaginibacter	-0.47	0.7488	0.8447	no	down	0.0282	0.0237	0.0328	0.015271	0.007823	0.055209	0.036856	0.006714	0.02008	0	0.059836	0.012102	0.024739	0.012864	0.087322
g__Lentzea	-1.86	0.7976	0.8966	no	down	0.306	0.1321	0.48	0.030543	0	0	0	0.561292	0.200803	0	0.039366	2.50924	0	0	0.331268
g__Bacillus	-2.88	0.7976	0.8966	no	down	0.0348	0.0083	0.0613	0.01069	0.024772	0	0.014175	0	0	0	0	0.31063	0.048103	0.009005	0
g__Aeromicrobium	0.24	0.8583	0.9261	no	up	0.0091	0.0099	0.0084	0	0.037809	0	0	0	0.021419	0	0	0.026894	0.012369	0	0.011088
g__Chondromyces	0.14	0.8583	0.9261	no	up	0.0031	0.0033	0.003	0.006109	0	0.013466	0	0	0	0	0	0.005379	0.009621	0	0.002772
g__Rubrobacteraceae_unclassified	0.22	0.8583	0.9261	no	up	0.002	0.0021	0.0018	0.006109	0.003911	0	0	0.002686	0	0	0	0.006724	0	0	0.004158
g__Dyadobacter	6.52	0.8681	0.9261	no	up	0.1667	0.3298	0.0036	0.059558	1.91393	0	0	0.005371	0	0	0	0.002689	0.009621	0.006432	0.002772
g__Pir4_lineage	0.13	0.8705	0.9261	no	up	0.0054	0.0056	0.0051	0	0.005215	0	0.002835	0.012085	0.013387	0	0.006299	0.013447	0.004123	0	0.00693
g__Gemmatimonas	-0.09	0.8719	0.9261	no	down	0.0064	0.0062	0.0066	0	0.003911	0.005386	0.019845	0.004028	0.004016	0	0	0.013447	0.006872	0.003859	0.015247
g__Terrimicrobium	0.06	0.8726	0.9261	no	up	0.0172	0.0176	0.0169	0.059558	0.003911	0.017505	0.009923	0.0094	0.005355	0	0.039366	0.020171	0	0.015437	0.026335
g__Comamonadaceae_unclassified	-0.46	0.8728	0.9261	no	down	0.5242	0.4406	0.6078	0.226016	1.2816	0.13331	0.301935	0.175907	0.524766	0	0.182657	0.279701	1.65201	1.31083	0.221769
g__Rudaea	-0.43	0.8728	0.9261	no	down	0.3751	0.3201	0.43	0.238233	0.39504	0.04309	0.426678	0.386728	0.431058	0	0.653471	0.138506	0.246014	0.315165	1.22666
g__CL500-29_marine_group	-0.05	0.8728	0.9261	no	down	0.09	0.0884	0.0917	0.054977	0.102997	0.111765	0.055284	0.107424	0.097724	0	0.069284	0.041686	0.17867	0.108057	0.152466
g__Acetobacteraceae_unclassified	1.08	0.8728	0.9261	no	up	0.0766	0.1039	0.0493	0.006109	0.03129	0.329909	0.221135	0.012085	0.022758	0	0.072433	0.026894	0.031611	0.036019	0.128903
g__Hirschia	-0.61	0.8728	0.9261	no	down	0.0705	0.0559	0.0851	0.044287	0.002608	0.036357	0.053866	0.061769	0.136546	0	0.187381	0.017481	0.052226	0.034732	0.218997
g__Angustibacter	-0.64	0.8728	0.9261	no	down	0.0379	0.0297	0.0462	0.054977	0.003911	0.030971	0.019845	0.063112	0.005355	0	0.025194	0.02555	0.148433	0.030873	0.047126
g__A0839_unclassified	0.2	0.8728	0.9261	no	up	0.0372	0.0398	0.0346	0.048868	0.088656	0.010773	0.018428	0.016114	0.056225	0	0.042515	0.036307	0.027488	0.034732	0.066531
g__Faecalibacterium	-3.44	0.902	0.9261	no	down	0.0432	0.0073	0.079	0	0	0	0.043944	0	0	0	0	0	0	0	0.474032
g__Lachnospiraceae_unclassified	-3.7	0.902	0.9261	no	down	0.0133	0.0019	0.0247	0	0	0	0.01134	0	0	0	0	0	0	0	0.148308
g__Lachnospiraceae_UCG-010	-3.75	0.902	0.9261	no	down	0.0087	0.0012	0.0162	0	0	0	0.007088	0	0	0	0	0	0	0	0.097024
g__Noviherbaspirillum	-3.56	0.902	0.9261	no	down	0.0071	0.0011	0.013	0	0	0	0	0.006714	0	0	0	0.077994	0	0	0
g__Sphingorhabdus	-3.3	0.902	0.9261	no	down	0.0071	0.0013	0.0128	0.007636	0	0	0	0	0	0	0	0	0.076965	0	0
g__Ruminococcaceae_UCG-003	-4.54	0.902	0.9261	no	down	0.006	0.0005	0.0116	0	0	0	0.002835	0	0	0	0	0	0	0	0.069303
g__Archangiaceae_unclassified	2.94	0.902	0.9261	no	up	0.0057	0.01	0.0013	0	0	0	0	0	0.060241	0	0	0.008068	0	0	0
g__28-YEA-48	-2.71	0.902	0.9261	no	down	0.0057	0.0015	0.0098	0	0.009126	0	0	0	0	0	0	0	0.059098	0	0
g__Roseburia	-3.72	0.902	0.9261	no	down	0.005	0.0007	0.0092	0	0	0	0.004253	0	0	0	0	0	0	0	0.055442
g__Ruminococcus_1	-2.52	0.902	0.9261	no	down	0.0041	0.0012	0.0069	0	0	0	0.007088	0	0	0	0	0	0	0	0.041582
g__Actinomadura	-2.08	0.902	0.9261	no	down	0.0034	0.0013	0.0055	0.007636	0	0	0	0	0	0	0.033067	0	0	0	0
g__Solirubrobacterales_unclassified	1.32	0.902	0.9261	no	up	0.0032	0.0045	0.0018	0	0	0	0	0.026856	0	0	0	0	0.010995	0	0
g__Pedobacter	-1.66	0.902	0.9261	no	down	0.0027	0.0013	0.0041	0	0	0.008079	0	0	0	0	0	0	0	0.024441	0
g__Omnitrophicaeota_unclassified	-2.72	0.902	0.9261	no	down	0.0026	0.0007	0.0046	0	0.003911	0	0	0	0	0	0	0	0	0	0.027721
g__Erythrobacteraceae_unclassified	-0.95	0.902	0.9261	no	down	0.0023	0.0016	0.0031	0	0	0	0	0	0.009371	0	0	0.018826	0	0	0
g__Pseudoduganella	1.25	0.902	0.9261	no	up	0.0022	0.0031	0.0013	0.018326	0	0	0	0	0	0	0.007873	0	0	0	0
g__Legionellaceae_unclassified	-0.22	0.902	0.9261	no	down	0.002	0.0018	0.0021	0.01069	0	0	0	0	0	0	0	0	0	0.012864	0
g__Babeliales_unclassified	-2.68	0.902	0.9261	no	down	0.0019	0.0005	0.0032	0.003054	0	0	0	0	0	0	0	0	0.019241	0	0
g__Intrasporangiaceae_unclassified	-2.1	0.902	0.9261	no	down	0.0018	0.0007	0.003	0	0.003911	0	0	0	0	0	0	0	0.017867	0	0
g__Aeromonas	-0.82	0.902	0.9261	no	down	0.0018	0.0013	0.0023	0.007636	0	0	0	0	0	0	0	0	0	0	0.013861
g__Clostridium	0.36	0.902	0.9261	no	up	0.0016	0.0018	0.0014	0.01069	0	0	0	0	0	0	0	0	0	0	0.008316
g__Limnobacter	0.12	0.902	0.9261	no	up	0.0012	0.0013	0.0012	0.007636	0	0	0	0	0	0	0	0	0	0	0.00693
g__Bellilinea	-0.64	0.902	0.9261	no	down	0.0012	0.0009	0.0014	0	0	0	0.00567	0	0	0	0	0	0.008246	0	0
g__Chitinimonas	-2.17	0.902	0.9261	no	down	0.0011	0.0004	0.0018	0	0	0.002693	0	0	0	0	0	0	0	0	0.011088
g__Yonghaparkia	-1.1	0.902	0.9261	no	down	0.0011	0.0007	0.0015	0	0	0	0.004253	0	0	0	0	0	0	0.009005	0
g__Pedosphaera	1.77	0.902	0.9261	no	up	0.0011	0.0017	0.0005	0	0.01043	0	0	0	0	0	0	0	0.002749	0	0
g__Ochrobactrum	-0.65	0.902	0.9261	no	down	0.0009	0.0007	0.0011	0	0	0	0	0	0.004016	0	0	0.006724	0	0	0
g__Gitt-GS-136_unclassified	-0.51	0.902	0.9261	no	down	0.0009	0.0007	0.001	0	0.003911	0	0	0	0	0	0.006299	0	0	0	0
g__Halomonas	-0.36	0.902	0.9261	no	down	0.0008	0.0007	0.0009	0	0	0.00404	0	0	0	0	0	0	0	0	0.005544
g__Solirubrobacteraceae_unclassified	-0.36	0.902	0.9261	no	down	0.0008	0.0007	0.0009	0	0	0	0	0.004028	0	0	0	0	0	0	0.005544
g__MB-A2-108_unclassified	0.85	0.902	0.9261	no	up	0.0007	0.0009	0.0005	0	0.005215	0	0	0	0	0	0.003149	0	0	0	0
g__SAR324_clade(Marine_group_B)_unclassified	0.85	0.902	0.9261	no	up	0.0007	0.0009	0.0005	0	0	0	0	0	0.005355	0	0	0	0	0	0.002772
g__Desulforegula	1.17	0.902	0.9261	no	up	0.0007	0.0009	0.0004	0	0	0	0	0.005371	0	0	0	0.002689	0	0	0
g__Pelobacter	-0.81	0.902	0.9261	no	down	0.0006	0.0004	0.0007	0	0	0	0	0	0.002677	0	0	0	0	0	0.004158
g__Obscuribacterales_unclassified	-0.81	0.902	0.9261	no	down	0.0006	0.0004	0.0007	0	0.002608	0	0	0	0	0	0	0	0	0	0.004158
g__Planctopirus	0.81	0.902	0.9261	no	up	0.0006	0.0007	0.0004	0	0	0.00404	0	0	0	0	0	0	0	0.002573	0
g__JCM_18997	-0.58	0.902	0.9261	no	down	0.0005	0.0004	0.0006	0	0.002608	0	0	0	0	0	0	0	0	0.003859	0
g__FFCH7168	0	0.902	0.9261	no	no	0.0005	0.0005	0.0005	0.003054	0	0	0	0	0	0	0	0	0	0	0.002772
g__MBNT15_unclassified	-0.32	0.902	0.9261	no	down	0.0005	0.0004	0.0005	0	0	0.002693	0	0	0	0	0	0	0	0	0.002772
g__Armatimonadetes_unclassified	0	0.902	0.9261	no	no	0.0004	0.0004	0.0004	0	0	0	0	0.002686	0	0	0	0.002689	0	0	0
g__Enterobacteriaceae_unclassified	0	0.902	0.9261	no	no	0.0004	0.0004	0.0004	0	0	0	0	0	0.002677	0	0	0.002689	0	0	0
g__Sphingosinicella	1.91	0.9319	0.9494	no	up	0.0177	0.0279	0.0074	0	0.019556	0.141389	0	0.006714	0	0	0	0.02286	0	0.010291	0.011088
g__Neisseriaceae_unclassified	0.78	0.9319	0.9494	no	up	0.0157	0.0198	0.0115	0	0	0.084834	0.01134	0	0.022758	0	0	0	0.02199	0.019296	0.027721
g__Iamia	-0.24	0.9319	0.9494	no	down	0.0101	0.0092	0.0109	0	0.036505	0	0	0.010742	0.008032	0	0	0.009413	0	0.029587	0.026335
g__Flavitalea	0.41	0.9319	0.9494	no	up	0.0054	0.0061	0.0046	0.006109	0.003911	0	0	0.026856	0	0	0.004724	0.009413	0.013744	0	0
g__OLB14_unclassified	-0.27	0.9319	0.9494	no	down	0.0043	0.0039	0.0047	0	0.005215	0.009426	0.008505	0	0	0	0	0	0.008246	0.01415	0.005544
g__Actinosynnema	-0.19	0.9361	0.9507	no	down	0.766	0.7161	0.816	0.369567	0.177312	0	0.038273	3.6014	0.109772	0	1.94624	0.357695	0.101704	0.025728	2.46441
g__Bacteroidetes_unclassified	-0.6	0.9361	0.9507	no	down	0.0797	0.0632	0.0961	0.082465	0.037809	0	0.080799	0.116824	0.06158	0	0.02047	0.067236	0.225399	0.034732	0.2287
g__Xanthobacteraceae_unclassified	0.01	1	1	no	up	0.5066	0.5091	0.504	0.288629	0.348105	0.612687	0.525905	0.726457	0.552878	0.032044	0.365314	0.305251	0.676196	0.607175	1.03816
g__Chitinophagaceae_unclassified	-0.55	1	1	no	down	0.1691	0.1374	0.2008	0.323753	0.164274	0.057902	0.137501	0.059083	0.08166	0	0.196829	0.302562	0.061847	0.015437	0.627885
g__Gaiellales_unclassified	0.08	1	1	no	up	0.0913	0.094	0.0887	0.036651	0.069099	0.17236	0.100645	0.103396	0.08166	0	0.088179	0.100854	0.097581	0.072038	0.173257
g__Holosporaceae_unclassified	-0.01	1	1	no	down	0.0741	0.0739	0.0743	0.006109	0.046936	0.121191	0.164434	0.046998	0.057564	0	0.048814	0.068581	0.02199	0.090047	0.216225
g__Kineosporiaceae_unclassified	-0.56	1	1	no	down	0.0562	0.0454	0.0671	0.045814	0.061277	0.012119	0.024098	0.098025	0.03079	0	0.015746	0.040342	0.116822	0.200677	0.029107
g__Kineosporia	-1.93	1	1	no	down	0.0512	0.0213	0.0811	0	0.075618	0.016159	0	0	0.036145	0	0	0	0.228147	0.258564	0
g__Candidatus_Xiphinematobacter	-1.74	1	1	no	down	0.0076	0.0035	0.0117	0.006109	0	0.002693	0	0.002686	0.009371	0	0	0.008068	0.004123	0	0.058214
g__Pseudoflavitalea	-0.3	1	1	no	down	0.0057	0.0051	0.0063	0	0.014341	0	0	0	0.016064	0	0.014172	0	0	0	0.023563
g__Conexibacter	-0.11	1	1	no	down	0.004	0.0039	0.0042	0	0	0.005386	0.008505	0.005371	0.004016	0	0	0.006724	0.002749	0.011577	0.004158
g__Gemmatimonadaceae_unclassified	0	1	1	no	no	0.0034	0.0034	0.0034	0.004581	0.007823	0.002693	0	0	0.005355	0	0	0.008068	0.009621	0	0.002772
