# Supplementary material for: Integrated analysis of transcriptomics and metabolomics and high-throughput amplicon sequencing reveals the synergistic effects of secondary metabolites and rhizosphere microbiota on root rot resistance in Psammosilene tunicoides
Source: Front Microbiol. 2025 Apr 14;16:1554406. doi: 10.3389/fmicb.2025.1554406 (PMC12034638; doi:10.3389/fmicb.2025.1554406)
Supplement: Supplementary file 11 [file Table_11.xlsx]

## Sheet: Sheet1
CGTATTCACCGCGACATTCTGATTCGCGATTACTAGCGATTCCGACTTCACGCAGTCGAGTTGCAGACTG CGATCCGGACTACGATCGGTTTTATGGGATTAGCTCCACCTCGCGGCTTGGCAACCCTTTGTACCGACCA TTGTAGCACGTGTGTAGCCCAGGCCGTAAGGGCCATGATGACTTGACGTCATCCCCACCTTCCTCCGGTT TGTCACCGGCAGTCTCCTTAGAGTGCCCACCATTACGTGCTGGTAACTAAGGACAAGGGTTGCGCTCGTT ACGGGACTTAACCCAACATCTCACGACACGAGCTGACGACAGCCATGCAGCACCTGTCTCAATGTTCCCG AAGGCACCAATCCATCTCTGGAAAGTTCATTGGATGTCAAGGCC…
