# Supplementary material for: Integrated analysis of transcriptomics and metabolomics and high-throughput amplicon sequencing reveals the synergistic effects of secondary metabolites and rhizosphere microbiota on root rot resistance in Psammosilene tunicoides
Source: Front Microbiol. 2025 Apr 14;16:1554406. doi: 10.3389/fmicb.2025.1554406 (PMC12034638; doi:10.3389/fmicb.2025.1554406)
Supplement: Supplementary file 13 [file Table_13.xlsx]

## Sheet: gene
Index	CD1	CD2	CD3	CH1	CH2	CH3
1	7.83	2.83	6.09	6.02	5.5	1.11
2	32.2	5.02	7.9	10.47	28.31	6.1
3	13.4	10.68	76.15	12.25	22.65	13.33
4	0.9	0.39	4.46	2.05	4.05	1.11
5	1.36	0.8	4.67	1	1.67	1.23
6	10.6	9.55	58.95	26.19	43.7	21.59
7	14.39	0	0.66	0	0	0
8	11.42	0	0	0	0	0
9	45.23	17.17	27.21	13.49	20.1	17.11
10	5.59	1.5	12.47	0.11	0	0.05
11	4.36	1.58	4.01	1.73	1.77	0.77
12	7.94	3.9	8.76	0.48	0	0
13	3.58	51.25	0.03	3.27	1.84	7.59
14	2.15	49.77	0.06	3.39	1.34	7.22
15	5.22	16.13	0.06	2.81	2.12	2.2
16	8.19	8.56	6.15	8.38	7.12	11.96
17	5.92	65.9	0.06	7.37	3.97	11.92
18	4.59	62.14	0.38	8.1	2.86	14.77
19	4.42	5.88	27.19	12.75	7.82	6.33
20	1.06	0	0.13	0.54	0	0
21	26.85	22.85	2.94	1.87	2.89	0.61
22	11.28	16.96	1.74	6.02	18.92	10.72
23	5.26	0.23	0	0	1.01	0.79
Index	CD1	CD2	CD3	CH1	CH2	CH3
1	0	10.05	0.54	0	0	0
2	58.3	50.05	53.44	36.73	62.35	68.4
3	0	9.72	2.21	0	0	0
4	59.51	26.76	70.1	38.79	47.42	66.96
5	5.13	1.65	0	0.66	2.55	0.67
6	51.39	218.72	4.71	40.7	35.7	34.64
7	2.8	5.95	1.39	0.16	1.04	0
8	3.41	13.74	1.63	1.79	1.09	0
9	1.44	11.38	0.39	0	0.52	0
10	0.4	6.85	0.29	0	0.08	0
11	4.68	3.21	19.85	5.49	16.76	11.99
12	0.73	8.31	0.22	0	0.17	0
13	5.8	2.15	4.61	1.43	3.2	0.15
14	2.3	7.79	1.48	2.26	2.53	5.61
15	0.86	0.1	3.77	0.77	4.18	0.39
16	7.11	6.66	0.09	35.75	146.85	66.64
17	2.9	1.74	3.13	0.62	2.55	2.79
18	55.49	182.82	0.47	60.05	250.15	142.13
19	138.35	11.56	628.3	8.73	2.33	78.73
20	1.84	2.18	0.69	0.84	0.68	2.76
21	22.11	11.05	383.94	26.49	10.7	3.68
22	2.48	0.2	107.15	2.92	3.25	1.24
23	10.93	22.35	46.73	4.4	34.81	62.35
24	6.66	16.07	1.19	1.13	0.67	1.83
25	3.62	1.62	18.4	2.8	3.52	6.88
26	2.15	2.58	8.98	3	3.94	4.88

## Sheet: Metabolites
Index	CD1	CD2	CD3	CH1	CH2	CH3
Apigenin-6-C-glucoside (Isovitexin)*	784000	346000	114000	42200	67500	38600
Vitexin-2''-O-rhamnoside	1310000	2600000	345000	118000	170000	63800
Kaempferol-3-O-glucoside (Astragalin)*	512000	614000	262000	49000	104000	48500
Apigenin-8-C-Glucoside (Vitexin)*	433000	159000	59600	18400	26000	13700
Quercetin-3-O-glucoside (Isoquercitrin)*	6040000	6800000	6270000	932000	1640000	1170000
Luteolin-7-O-glucuronide	182000	141000	59000	43000	56400	84100
Isovitexin-8-O-xyloside	105000	95800	15500	1990	5400	14500
Vitexin-7-O-(6''-p-coumaroyl)glucoside	29400	90700	34200	16900	902	6930
Isovitexin-7-O-glucoside(Saponarin)	584000	745000	70100	27400	46100	7560
Rhamnetin; 3,5,3',4'-Tetrahydroxy-7-Methoxyflavone	6660	3660	2480	9	9	9
Genistein-8-C-apiosyl(1→6)glucoside	467000	1350000	205000	11300	32800	37300
Epicatechin-4'-O-β-D-glucopyranoside	208000	1030000	172000	30100	22100	3370
Vaccarin	1170000	3620000	306000	30000	151000	12100
Orientin-2''-O-xyloside	548000	121000	13600	6030	9470	6990
Index	CD1	CD2	CD3	CH1	CH2	CH3
3,16-Dihydroxy-23-oxoolean-12-en-28-oic acid (Quillaic acid)	8.70354e+06	3.03342e+06	1.57257e+06	1.22544e+06	915328	746706
Norarjunolic acid	6.53283e+06	217879	191736	25272.8	38032.6	23768
3,24-Dihydroxy-17,21-semiacetal-12(13)oleanolic fruit	1.64766e+07	3.6269e+06	1.29567e+06	727893	629367	925392
2,3-Dihydroxyolean-12-en-28-oic acid (2-Hydroxyoleanolic acid)*	1.66452e+07	3.44802e+06	1.25102e+06	759295	688046	828981
23-Hydroxy-3-oxoolean-12-en-28-oic acid (Hederagonic acid)	369377	174566	66675.6	51699.9	8966.44	7093.9
3,23-Dihydroxy-30-noroleana-12,20(29)-dien-28-oic acid (30-Norhederagenin)	204532	134814	41435.8	37947.3	24911.1	39287.6
3-Oxoolean-12-en-28-oic Acid (Oleanonic acid)	393457	422726	103822	80026	39260.9	43898.6
2,3-Diacetoxy-18-hydroxyoleana-5,12-dien-28-oic acid(ISO-2)	920919	58676.7	27922.8	13810.4	4543.58	8788.71
2,3,23-Trihydroxyolean-12-en-28-oic acid (Arjunolic acid)	26430.9	25790.1	4654.48	3461.37	8387.4	4879.67
2,19-Dihydroxy-3-oxo-24-norolean-12-en-28-oic acid	389810	252069	181234	99979.9	94333.4	60059.9

## Sheet: microorganism
Index	CD1	CD2	CD3	CH1	CH2	CH3
g__Oryzihumus	0.11	0.17	0.09	0.07	0.02	0.05
g__Actinobacteria_unclassified	1.52	1.32	1.42	1.29	0.89	1.14
g__Frankiales_unclassified	0.55	0.47	0.41	0.38	0.08	0.25
g__Saccharopolyspora	0.01	0.04	0.03	0.01	0	0
g__Iamia	0.18	0.18	0.24	0.14	0.12	0.13
g__Geodermatophilus	0.15	0.14	0.15	0.12	0.08	0.12
g__Jatrophihabitans	0.19	0.17	0.21	0.16	0.17	0.16
g__Kibdelosporangium	0.04	0.1	0.07	0.05	0.02	0.03

## Sheet: Sheet4
Source	Target	weight	p_value	po_ne	color
g__Oryzihumus	g__Actinobacteria_unclassified	0.828571	0.0415627	positive	#C30A24
g__Oryzihumus	g__Frankiales_unclassified	0.942857	0.00480466	positive	#C30A24
g__Oryzihumus	g__Saccharopolyspora	0.882735	0.0198204	positive	#C30A24
g__Oryzihumus	g__Iamia	0.811679	0.0498576	positive	#C30A24
g__Oryzihumus	g__Kibdelosporangium	0.828571	0.0415627	positive	#C30A24
g__Oryzihumus	MG-2011-23-CX	0.828571	0.0415627	positive	#C30A24
g__Oryzihumus	MK1	0.828571	0.0415627	positive	#C30A24
g__Oryzihumus	MK2	0.885714	0.0188455	positive	#C30A24
g__Oryzihumus	PPS2	0.811679	0.0498576	positive	#C30A24
g__Oryzihumus	SE1	0.811679	0.0498576	positive	#C30A24
g__Oryzihumus	SE5	0.828571	0.0415627	negative	#0C6EB8
g__Oryzihumus	DXS1	0.828571	0.0415627	positive	#C30A24
g__Oryzihumus	Vitexin-2-O-rhamnoside	0.828571	0.0415627	positive	#C30A24
g__Oryzihumus	Kaempferol-3-O-glucoside(Astragalin)	0.828571	0.0415627	positive	#C30A24
g__Oryzihumus	Vitexin-7-O-(6-p-coumaroyl)glucoside	0.942857	0.00480466	positive	#C30A24
g__Oryzihumus	Isovitexin-7-O-glucoside(Saponarin)	0.828571	0.0415627	positive	#C30A24
g__Oryzihumus	Rhamnetin_3_5_3_4-Tetrahydroxy-7-Methoxyflavone	0.880406	0.0205987	positive	#C30A24
g__Oryzihumus	Genistein-8-C-apiosyl(1-6)glucoside	0.828571	0.0415627	positive	#C30A24
g__Oryzihumus	Epicatechin-4-O-beta-D-glucopyranoside	0.942857	0.00480466	positive	#C30A24
g__Oryzihumus	Vaccarin	0.828571	0.0415627	positive	#C30A24
g__Oryzihumus	3_16-Dihydroxy-23-oxoolean-12-en-28-oicacid(Quillaicacid)	0.885714	0.0188455	positive	#C30A24
g__Oryzihumus	3_24-Dihydroxy-17_21-semiacetal-12(13)oleanolicfruit	0.885714	0.0188455	positive	#C30A24
g__Oryzihumus	2_3-Dihydroxyolean-12-en-28-oicacid(2-Hydroxyoleanolicacid)	0.885714	0.0188455	positive	#C30A24
g__Oryzihumus	23-Hydroxy-3-oxoolean-12-en-28-oicacid(Hederagonicacid)	0.885714	0.0188455	positive	#C30A24
g__Oryzihumus	3_23-Dihydroxy-30-noroleana-12_20(29)-dien-28-oicacid(30-Norhederagenin)	0.885714	0.0188455	positive	#C30A24
g__Oryzihumus	3-Oxoolean-12-en-28-oicAcid(Oleanonicacid)	1	0	positive	#C30A24
g__Oryzihumus	2_3-Diacetoxy-18-hydroxyoleana-5_12-dien-28-oicacid(ISO-2)	0.942857	0.00480466	positive	#C30A24
g__Oryzihumus	2_19-Dihydroxy-3-oxo-24-norolean-12-en-28-oicacid	0.885714	0.0188455	positive	#C30A24
g__Actinobacteria_unclassified	g__Frankiales_unclassified	0.942857	0.00480466	positive	#C30A24
g__Actinobacteria_unclassified	g__Iamia	0.898645	0.0148886	positive	#C30A24
g__Actinobacteria_unclassified	g__Geodermatophilus	0.971008	0.00124859	positive	#C30A24
g__Actinobacteria_unclassified	MG-2011-23-CX	1	0	positive	#C30A24
g__Actinobacteria_unclassified	SE5	0.828571	0.0415627	negative	#0C6EB8
g__Actinobacteria_unclassified	4CL5	0.845154	0.0341094	positive	#C30A24
g__Actinobacteria_unclassified	CHS1	0.942857	0.00480466	positive	#C30A24
g__Actinobacteria_unclassified	CHS3	0.927634	0.00766584	positive	#C30A24
g__Actinobacteria_unclassified	Rhamnetin_3_5_3_4-Tetrahydroxy-7-Methoxyflavone	0.880406	0.0205987	positive	#C30A24
g__Actinobacteria_unclassified	3_16-Dihydroxy-23-oxoolean-12-en-28-oicacid(Quillaicacid)	0.885714	0.0188455	positive	#C30A24
g__Actinobacteria_unclassified	3_24-Dihydroxy-17_21-semiacetal-12(13)oleanolicfruit	0.885714	0.0188455	positive	#C30A24
g__Actinobacteria_unclassified	2_3-Dihydroxyolean-12-en-28-oicacid(2-Hydroxyoleanolicacid)	0.885714	0.0188455	positive	#C30A24
g__Actinobacteria_unclassified	23-Hydroxy-3-oxoolean-12-en-28-oicacid(Hederagonicacid)	0.885714	0.0188455	positive	#C30A24
g__Actinobacteria_unclassified	3_23-Dihydroxy-30-noroleana-12_20(29)-dien-28-oicacid(30-Norhederagenin)	0.885714	0.0188455	positive	#C30A24
g__Actinobacteria_unclassified	3-Oxoolean-12-en-28-oicAcid(Oleanonicacid)	0.828571	0.0415627	positive	#C30A24
g__Actinobacteria_unclassified	2_3-Diacetoxy-18-hydroxyoleana-5_12-dien-28-oicacid(ISO-2)	0.942857	0.00480466	positive	#C30A24
g__Actinobacteria_unclassified	2_19-Dihydroxy-3-oxo-24-norolean-12-en-28-oicacid	0.885714	0.0188455	positive	#C30A24
g__Frankiales_unclassified	g__Iamia	0.811679	0.0498576	positive	#C30A24
g__Frankiales_unclassified	g__Geodermatophilus	0.882735	0.0198204	positive	#C30A24
g__Frankiales_unclassified	MG-2011-23-CX	0.942857	0.00480466	positive	#C30A24
g__Frankiales_unclassified	MK2	0.828571	0.0415627	positive	#C30A24
g__Frankiales_unclassified	CHS1	0.828571	0.0415627	positive	#C30A24
g__Frankiales_unclassified	CHS3	0.811679	0.0498576	positive	#C30A24
g__Frankiales_unclassified	HIDM1	0.828571	0.0415627	positive	#C30A24
g__Frankiales_unclassified	Apigenin-6-C-glucoside(Isovitexin)	0.828571	0.0415627	positive	#C30A24
g__Frankiales_unclassified	Apigenin-8-C-Glucoside(Vitexin)	0.828571	0.0415627	positive	#C30A24
g__Frankiales_unclassified	Isovitexin-8-O-xyloside	0.828571	0.0415627	positive	#C30A24
g__Frankiales_unclassified	Vitexin-7-O-(6-p-coumaroyl)glucoside	0.828571	0.0415627	positive	#C30A24
g__Frankiales_unclassified	Rhamnetin_3_5_3_4-Tetrahydroxy-7-Methoxyflavone	0.941124	0.00509754	positive	#C30A24
g__Frankiales_unclassified	Epicatechin-4-O-beta-D-glucopyranoside	0.885714	0.0188455	positive	#C30A24
g__Frankiales_unclassified	3_16-Dihydroxy-23-oxoolean-12-en-28-oicacid(Quillaicacid)	0.942857	0.00480466	positive	#C30A24
g__Frankiales_unclassified	Norarjunolicacid	0.828571	0.0415627	positive	#C30A24
g__Frankiales_unclassified	3_24-Dihydroxy-17_21-semiacetal-12(13)oleanolicfruit	0.942857	0.00480466	positive	#C30A24
g__Frankiales_unclassified	2_3-Dihydroxyolean-12-en-28-oicacid(2-Hydroxyoleanolicacid)	0.942857	0.00480466	positive	#C30A24
g__Frankiales_unclassified	23-Hydroxy-3-oxoolean-12-en-28-oicacid(Hederagonicacid)	0.942857	0.00480466	positive	#C30A24
g__Frankiales_unclassified	3_23-Dihydroxy-30-noroleana-12_20(29)-dien-28-oicacid(30-Norhederagenin)	0.942857	0.00480466	positive	#C30A24
g__Frankiales_unclassified	3-Oxoolean-12-en-28-oicAcid(Oleanonicacid)	0.942857	0.00480466	positive	#C30A24
g__Frankiales_unclassified	2_3-Diacetoxy-18-hydroxyoleana-5_12-dien-28-oicacid(ISO-2)	1	0	positive	#C30A24
g__Frankiales_unclassified	2_19-Dihydroxy-3-oxo-24-norolean-12-en-28-oicacid	0.942857	0.00480466	positive	#C30A24
g__Saccharopolyspora	g__Iamia	0.850841	0.0317133	positive	#C30A24
g__Saccharopolyspora	g__Kibdelosporangium	0.971008	0.00124859	positive	#C30A24
g__Saccharopolyspora	HMG1	0.870388	0.0241101	positive	#C30A24
g__Saccharopolyspora	HMG3	0.870388	0.0241101	positive	#C30A24
g__Saccharopolyspora	SE5	0.912159	0.0112351	negative	#0C6EB8
g__Saccharopolyspora	Vitexin-7-O-(6-p-coumaroyl)glucoside	0.971008	0.00124859	positive	#C30A24
g__Saccharopolyspora	Epicatechin-4-O-beta-D-glucopyranoside	0.882735	0.0198204	positive	#C30A24
g__Saccharopolyspora	3-Oxoolean-12-en-28-oicAcid(Oleanonicacid)	0.882735	0.0198204	positive	#C30A24
g__Iamia	g__Geodermatophilus	0.940403	0.00522182	positive	#C30A24
g__Iamia	g__Kibdelosporangium	0.811679	0.0498576	positive	#C30A24
g__Iamia	MG-2011-23-CX	0.898645	0.0148886	positive	#C30A24
g__Iamia	SE5	0.985611	0.000309086	negative	#0C6EB8
g__Iamia	CHS1	0.985611	0.000309086	positive	#C30A24
g__Iamia	CHS3	0.970588	0.00128486	positive	#C30A24
g__Iamia	Vitexin-7-O-(6-p-coumaroyl)glucoside	0.898645	0.0148886	positive	#C30A24
g__Iamia	3-Oxoolean-12-en-28-oicAcid(Oleanonicacid)	0.811679	0.0498576	positive	#C30A24
g__Iamia	2_3-Diacetoxy-18-hydroxyoleana-5_12-dien-28-oicacid(ISO-2)	0.811679	0.0498576	positive	#C30A24
g__Geodermatophilus	MG-2011-23-CX	0.971008	0.00124859	positive	#C30A24
g__Geodermatophilus	SE5	0.882735	0.0198204	negative	#0C6EB8
g__Geodermatophilus	CYP72-3	0.882735	0.0198204	positive	#C30A24
g__Geodermatophilus	4CL5	0.835573	0.0383317	positive	#C30A24
g__Geodermatophilus	CHS1	0.971008	0.00124859	positive	#C30A24
g__Geodermatophilus	CHS3	0.940403	0.00522182	positive	#C30A24
g__Geodermatophilus	Rhamnetin_3_5_3_4-Tetrahydroxy-7-Methoxyflavone	0.844162	0.0345358	positive	#C30A24
g__Geodermatophilus	3_24-Dihydroxy-17_21-semiacetal-12(13)oleanolicfruit	0.882735	0.0198204	positive	#C30A24
g__Geodermatophilus	2_3-Dihydroxyolean-12-en-28-oicacid(2-Hydroxyoleanolicacid)	0.882735	0.0198204	positive	#C30A24
g__Geodermatophilus	3_23-Dihydroxy-30-noroleana-12_20(29)-dien-28-oicacid(30-Norhederagenin)	0.882735	0.0198204	positive	#C30A24
g__Geodermatophilus	2_3-Diacetoxy-18-hydroxyoleana-5_12-dien-28-oicacid(ISO-2)	0.882735	0.0198204	positive	#C30A24
g__Jatrophihabitans	SE2	0.912159	0.0112351	positive	#C30A24
g__Jatrophihabitans	4CL7	0.912159	0.0112351	positive	#C30A24
g__Kibdelosporangium	HMG1	0.845154	0.0341094	positive	#C30A24
g__Kibdelosporangium	HMG3	0.845154	0.0341094	positive	#C30A24
g__Kibdelosporangium	SE5	0.885714	0.0188455	negative	#0C6EB8
g__Kibdelosporangium	Vitexin-7-O-(6-p-coumaroyl)glucoside	0.942857	0.00480466	positive	#C30A24
g__Kibdelosporangium	3-Oxoolean-12-en-28-oicAcid(Oleanonicacid)	0.828571	0.0415627	positive	#C30A24
MG-2011-23-CX	SE5	0.828571	0.0415627	negative	#0C6EB8
MG-2011-23-CX	4CL5	0.845154	0.0341094	positive	#C30A24
MG-2011-23-CX	CHS1	0.942857	0.00480466	positive	#C30A24
MG-2011-23-CX	CHS3	0.927634	0.00766584	positive	#C30A24
MG-2011-23-CX	Rhamnetin_3_5_3_4-Tetrahydroxy-7-Methoxyflavone	0.880406	0.0205987	positive	#C30A24
MG-2011-23-CX	3_16-Dihydroxy-23-oxoolean-12-en-28-oicacid(Quillaicacid)	0.885714	0.0188455	positive	#C30A24
MG-2011-23-CX	3_24-Dihydroxy-17_21-semiacetal-12(13)oleanolicfruit	0.885714	0.0188455	positive	#C30A24
MG-2011-23-CX	2_3-Dihydroxyolean-12-en-28-oicacid(2-Hydroxyoleanolicacid)	0.885714	0.0188455	positive	#C30A24
MG-2011-23-CX	23-Hydroxy-3-oxoolean-12-en-28-oicacid(Hederagonicacid)	0.885714	0.0188455	positive	#C30A24
MG-2011-23-CX	3_23-Dihydroxy-30-noroleana-12_20(29)-dien-28-oicacid(30-Norhederagenin)	0.885714	0.0188455	positive	#C30A24
MG-2011-23-CX	3-Oxoolean-12-en-28-oicAcid(Oleanonicacid)	0.828571	0.0415627	positive	#C30A24
MG-2011-23-CX	2_3-Diacetoxy-18-hydroxyoleana-5_12-dien-28-oicacid(ISO-2)	0.942857	0.00480466	positive	#C30A24
MG-2011-23-CX	2_19-Dihydroxy-3-oxo-24-norolean-12-en-28-oicacid	0.885714	0.0188455	positive	#C30A24
HMG1	HMG3	1	7.4e-32	positive	#C30A24
HMG1	Quercetin-3-O-glucoside(Isoquercitrin)	0.845154	0.0341094	positive	#C30A24
HMG1	Vitexin-7-O-(6-p-coumaroyl)glucoside	0.845154	0.0341094	positive	#C30A24
HMG3	Quercetin-3-O-glucoside(Isoquercitrin)	0.845154	0.0341094	positive	#C30A24
HMG3	Vitexin-7-O-(6-p-coumaroyl)glucoside	0.845154	0.0341094	positive	#C30A24
HMG4	HMG6	0.828571	0.0415627	negative	#0C6EB8
HMG4	CYP72-1	0.885714	0.0188455	positive	#C30A24
HMG4	DXS2	1	0	positive	#C30A24
HMG5	FLS1	0.828571	0.0415627	negative	#0C6EB8
HMG5	HIDM2	0.828571	0.0415627	positive	#C30A24
HMG5	HIDM3	0.927634	0.00766584	positive	#C30A24
HMG5	2_3_23-Trihydroxyolean-12-en-28-oicacid(Arjunolicacid)	0.885714	0.0188455	positive	#C30A24
HMG6	MK2	0.828571	0.0415627	positive	#C30A24
HMG6	PPS3	0.942857	0.00480466	negative	#0C6EB8
HMG6	DXS2	0.828571	0.0415627	negative	#0C6EB8
HMG6	DXS3	0.942857	0.00480466	negative	#0C6EB8
HMG6	4CL2	0.828571	0.0415627	negative	#0C6EB8
HMG6	4CL4	0.828571	0.0415627	negative	#0C6EB8
HMG6	CHI1	0.942857	0.00480466	positive	#C30A24
MK1	MK2	0.828571	0.0415627	positive	#C30A24
MK1	PPS1	0.927634	0.00766584	positive	#C30A24
MK1	PPS2	0.985611	0.000309086	positive	#C30A24
MK1	SE1	0.985611	0.000309086	positive	#C30A24
MK1	HIDM1	0.942857	0.00480466	positive	#C30A24
MK1	Apigenin-6-C-glucoside(Isovitexin)	0.942857	0.00480466	positive	#C30A24
MK1	Vitexin-2-O-rhamnoside	1	0	positive	#C30A24
MK1	Kaempferol-3-O-glucoside(Astragalin)	1	0	positive	#C30A24
MK1	Apigenin-8-C-Glucoside(Vitexin)	0.942857	0.00480466	positive	#C30A24
MK1	Quercetin-3-O-glucoside(Isoquercitrin)	0.885714	0.0188455	positive	#C30A24
MK1	Isovitexin-7-O-glucoside(Saponarin)	1	0	positive	#C30A24
MK1	Rhamnetin_3_5_3_4-Tetrahydroxy-7-Methoxyflavone	0.880406	0.0205987	positive	#C30A24
MK1	Orientin-2-O-xyloside	0.885714	0.0188455	positive	#C30A24
MK1	Genistein-8-C-apiosyl(1-6)glucoside	0.828571	0.0415627	positive	#C30A24
MK1	Epicatechin-4-O-beta-D-glucopyranoside	0.942857	0.00480466	positive	#C30A24
MK1	Vaccarin	1	0	positive	#C30A24
MK1	3_16-Dihydroxy-23-oxoolean-12-en-28-oicacid(Quillaicacid)	0.885714	0.0188455	positive	#C30A24
MK1	Norarjunolicacid	0.942857	0.00480466	positive	#C30A24
MK1	23-Hydroxy-3-oxoolean-12-en-28-oicacid(Hederagonicacid)	0.885714	0.0188455	positive	#C30A24
MK1	3-Oxoolean-12-en-28-oicAcid(Oleanonicacid)	0.828571	0.0415627	positive	#C30A24
MK1	2_19-Dihydroxy-3-oxo-24-norolean-12-en-28-oicacid	0.885714	0.0188455	positive	#C30A24
MK2	Vitexin-2-O-rhamnoside	0.828571	0.0415627	positive	#C30A24
MK2	Kaempferol-3-O-glucoside(Astragalin)	0.828571	0.0415627	positive	#C30A24
MK2	Isovitexin-7-O-glucoside(Saponarin)	0.828571	0.0415627	positive	#C30A24
MK2	Epicatechin-4-O-beta-D-glucopyranoside	0.942857	0.00480466	positive	#C30A24
MK2	Vaccarin	0.828571	0.0415627	positive	#C30A24
MK2	3_16-Dihydroxy-23-oxoolean-12-en-28-oicacid(Quillaicacid)	0.885714	0.0188455	positive	#C30A24
MK2	23-Hydroxy-3-oxoolean-12-en-28-oicacid(Hederagonicacid)	0.885714	0.0188455	positive	#C30A24
MK2	3-Oxoolean-12-en-28-oicAcid(Oleanonicacid)	0.885714	0.0188455	positive	#C30A24
MK2	2_3-Diacetoxy-18-hydroxyoleana-5_12-dien-28-oicacid(ISO-2)	0.828571	0.0415627	positive	#C30A24
MK2	2_19-Dihydroxy-3-oxo-24-norolean-12-en-28-oicacid	0.885714	0.0188455	positive	#C30A24
PPS1	PPS2	0.941176	0.00508854	positive	#C30A24
PPS1	SE1	0.941176	0.00508854	positive	#C30A24
PPS1	HIDM1	0.869657	0.0243769	positive	#C30A24
PPS1	Apigenin-6-C-glucoside(Isovitexin)	0.869657	0.0243769	positive	#C30A24
PPS1	Vitexin-2-O-rhamnoside	0.927634	0.00766584	positive	#C30A24
PPS1	Kaempferol-3-O-glucoside(Astragalin)	0.927634	0.00766584	positive	#C30A24
PPS1	Apigenin-8-C-Glucoside(Vitexin)	0.869657	0.0243769	positive	#C30A24
PPS1	Quercetin-3-O-glucoside(Isoquercitrin)	0.811679	0.0498576	positive	#C30A24
PPS1	Isovitexin-7-O-glucoside(Saponarin)	0.927634	0.00766584	positive	#C30A24
PPS1	Orientin-2-O-xyloside	0.869657	0.0243769	positive	#C30A24
PPS1	Vaccarin	0.927634	0.00766584	positive	#C30A24
PPS1	Norarjunolicacid	0.869657	0.0243769	positive	#C30A24
PPS1	2_3_23-Trihydroxyolean-12-en-28-oicacid(Arjunolicacid)	0.840668	0.0360576	positive	#C30A24
PPS2	SE1	1	1.85e-32	positive	#C30A24
PPS2	HIDM1	0.927634	0.00766584	positive	#C30A24
PPS2	Apigenin-6-C-glucoside(Isovitexin)	0.927634	0.00766584	positive	#C30A24
PPS2	Vitexin-2-O-rhamnoside	0.985611	0.000309086	positive	#C30A24
PPS2	Kaempferol-3-O-glucoside(Astragalin)	0.985611	0.000309086	positive	#C30A24
PPS2	Apigenin-8-C-Glucoside(Vitexin)	0.927634	0.00766584	positive	#C30A24
PPS2	Quercetin-3-O-glucoside(Isoquercitrin)	0.927634	0.00766584	positive	#C30A24
PPS2	Isovitexin-8-O-xyloside	0.840668	0.0360576	positive	#C30A24
PPS2	Isovitexin-7-O-glucoside(Saponarin)	0.985611	0.000309086	positive	#C30A24
PPS2	Rhamnetin_3_5_3_4-Tetrahydroxy-7-Methoxyflavone	0.89326	0.0164822	positive	#C30A24
PPS2	Orientin-2-O-xyloside	0.927634	0.00766584	positive	#C30A24
PPS2	Genistein-8-C-apiosyl(1-6)glucoside	0.898645	0.0148886	positive	#C30A24
PPS2	Epicatechin-4-O-beta-D-glucopyranoside	0.898645	0.0148886	positive	#C30A24
PPS2	Vaccarin	0.985611	0.000309086	positive	#C30A24
PPS2	3_16-Dihydroxy-23-oxoolean-12-en-28-oicacid(Quillaicacid)	0.840668	0.0360576	positive	#C30A24
PPS2	Norarjunolicacid	0.927634	0.00766584	positive	#C30A24
PPS2	23-Hydroxy-3-oxoolean-12-en-28-oicacid(Hederagonicacid)	0.840668	0.0360576	positive	#C30A24
PPS2	3-Oxoolean-12-en-28-oicAcid(Oleanonicacid)	0.811679	0.0498576	positive	#C30A24
PPS2	2_19-Dihydroxy-3-oxo-24-norolean-12-en-28-oicacid	0.840668	0.0360576	positive	#C30A24
PPS3	UGT74-1	0.828571	0.0415627	positive	#C30A24
PPS3	DXS3	0.885714	0.0188455	positive	#C30A24
PPS3	4CL1	0.828571	0.0415627	positive	#C30A24
PPS3	4CL2	0.942857	0.00480466	positive	#C30A24
PPS3	4CL3	0.828571	0.0415627	positive	#C30A24
PPS3	4CL4	0.942857	0.00480466	positive	#C30A24
PPS3	CHS4	0.828571	0.0415627	negative	#0C6EB8
PPS3	CHI1	1	0	negative	#0C6EB8
SE1	HIDM1	0.927634	0.00766584	positive	#C30A24
SE1	Apigenin-6-C-glucoside(Isovitexin)	0.927634	0.00766584	positive	#C30A24
SE1	Vitexin-2-O-rhamnoside	0.985611	0.000309086	positive	#C30A24
SE1	Kaempferol-3-O-glucoside(Astragalin)	0.985611	0.000309086	positive	#C30A24
SE1	Apigenin-8-C-Glucoside(Vitexin)	0.927634	0.00766584	positive	#C30A24
SE1	Quercetin-3-O-glucoside(Isoquercitrin)	0.927634	0.00766584	positive	#C30A24
SE1	Isovitexin-8-O-xyloside	0.840668	0.0360576	positive	#C30A24
SE1	Isovitexin-7-O-glucoside(Saponarin)	0.985611	0.000309086	positive	#C30A24
SE1	Rhamnetin_3_5_3_4-Tetrahydroxy-7-Methoxyflavone	0.89326	0.0164822	positive	#C30A24
SE1	Orientin-2-O-xyloside	0.927634	0.00766584	positive	#C30A24
SE1	Genistein-8-C-apiosyl(1-6)glucoside	0.898645	0.0148886	positive	#C30A24
SE1	Epicatechin-4-O-beta-D-glucopyranoside	0.898645	0.0148886	positive	#C30A24
SE1	Vaccarin	0.985611	0.000309086	positive	#C30A24
SE1	3_16-Dihydroxy-23-oxoolean-12-en-28-oicacid(Quillaicacid)	0.840668	0.0360576	positive	#C30A24
SE1	Norarjunolicacid	0.927634	0.00766584	positive	#C30A24
SE1	23-Hydroxy-3-oxoolean-12-en-28-oicacid(Hederagonicacid)	0.840668	0.0360576	positive	#C30A24
SE1	3-Oxoolean-12-en-28-oicAcid(Oleanonicacid)	0.811679	0.0498576	positive	#C30A24
SE1	2_19-Dihydroxy-3-oxo-24-norolean-12-en-28-oicacid	0.840668	0.0360576	positive	#C30A24
SE2	PAL1	0.828571	0.0415627	positive	#C30A24
SE2	4CL5	0.845154	0.0341094	positive	#C30A24
SE2	4CL7	0.942857	0.00480466	positive	#C30A24
SE2	CHS2	0.942857	0.00480466	positive	#C30A24
SE2	HIDM1	0.828571	0.0415627	positive	#C30A24
SE2	Apigenin-6-C-glucoside(Isovitexin)	0.828571	0.0415627	positive	#C30A24
SE2	Apigenin-8-C-Glucoside(Vitexin)	0.828571	0.0415627	positive	#C30A24
SE2	Norarjunolicacid	0.828571	0.0415627	positive	#C30A24
SE3	CYP72-5	0.828571	0.0415627	negative	#0C6EB8
SE3	UGT74-1	0.828571	0.0415627	negative	#0C6EB8
SE3	CHS4	0.828571	0.0415627	positive	#C30A24
SE4	CYP72-4	0.885714	0.0188455	negative	#0C6EB8
SE4	UGT74-1	0.885714	0.0188455	positive	#C30A24
SE4	4CL1	0.885714	0.0188455	positive	#C30A24
SE4	4CL3	0.885714	0.0188455	positive	#C30A24
SE4	CHS4	0.885714	0.0188455	negative	#0C6EB8
SE4	CHS5	0.942857	0.00480466	negative	#0C6EB8
SE4	CHI2	0.885714	0.0188455	negative	#0C6EB8
SE4	F3H1	0.942857	0.00480466	negative	#0C6EB8
SE4	F3H2	0.942857	0.00480466	negative	#0C6EB8
SE5	CHS1	0.942857	0.00480466	negative	#0C6EB8
SE5	CHS3	0.927634	0.00766584	negative	#0C6EB8
SE5	Vitexin-7-O-(6-p-coumaroyl)glucoside	0.942857	0.00480466	negative	#0C6EB8
SE5	3-Oxoolean-12-en-28-oicAcid(Oleanonicacid)	0.828571	0.0415627	negative	#0C6EB8
CYP72-1	CYP72-3	0.828571	0.0415627	positive	#C30A24
CYP72-1	DXS2	0.885714	0.0188455	positive	#C30A24
CYP72-2	CYP72-3	0.828571	0.0415627	negative	#0C6EB8
CYP72-2	CHS1	0.828571	0.0415627	negative	#0C6EB8
CYP72-2	HIDM2	0.828571	0.0415627	positive	#C30A24
CYP72-3	CHS1	0.828571	0.0415627	positive	#C30A24
CYP72-4	UGT74-1	0.885714	0.0188455	negative	#0C6EB8
CYP72-4	CHS4	0.885714	0.0188455	positive	#C30A24
CYP72-4	CHS5	0.828571	0.0415627	positive	#C30A24
CYP72-4	CHI2	0.885714	0.0188455	positive	#C30A24
CYP72-4	F3H1	0.828571	0.0415627	positive	#C30A24
CYP72-4	F3H2	0.828571	0.0415627	positive	#C30A24
CYP72-5	CHS3	0.811679	0.0498576	positive	#C30A24
UGT74-1	4CL1	0.828571	0.0415627	positive	#C30A24
UGT74-1	4CL2	0.942857	0.00480466	positive	#C30A24
UGT74-1	4CL3	0.828571	0.0415627	positive	#C30A24
UGT74-1	4CL4	0.942857	0.00480466	positive	#C30A24
UGT74-1	CHS4	1	0	negative	#0C6EB8
UGT74-1	CHS5	0.942857	0.00480466	negative	#0C6EB8
UGT74-1	CHI1	0.828571	0.0415627	negative	#0C6EB8
UGT74-1	CHI2	0.885714	0.0188455	negative	#0C6EB8
UGT74-1	F3H1	0.942857	0.00480466	negative	#0C6EB8
UGT74-1	F3H2	0.942857	0.00480466	negative	#0C6EB8
DXS1	4CL2	0.828571	0.0415627	negative	#0C6EB8
DXS1	4CL4	0.828571	0.0415627	negative	#0C6EB8
DXS1	Luteolin-7-O-glucuronide	0.885714	0.0188455	positive	#C30A24
DXS1	Isovitexin-8-O-xyloside	0.828571	0.0415627	positive	#C30A24
DXS1	Genistein-8-C-apiosyl(1-6)glucoside	0.885714	0.0188455	positive	#C30A24
DXS1	3_24-Dihydroxy-17_21-semiacetal-12(13)oleanolicfruit	0.885714	0.0188455	positive	#C30A24
DXS1	2_3-Dihydroxyolean-12-en-28-oicacid(2-Hydroxyoleanolicacid)	0.885714	0.0188455	positive	#C30A24
DXS1	3_23-Dihydroxy-30-noroleana-12_20(29)-dien-28-oicacid(30-Norhederagenin)	0.885714	0.0188455	positive	#C30A24
DXS1	3-Oxoolean-12-en-28-oicAcid(Oleanonicacid)	0.828571	0.0415627	positive	#C30A24
DXS3	CHI1	0.885714	0.0188455	negative	#0C6EB8
PAL1	4CL5	0.845154	0.0341094	positive	#C30A24
PAL1	CHS2	0.942857	0.00480466	positive	#C30A24
PAL1	FLS2	0.880406	0.0205987	positive	#C30A24
4CL1	4CL3	1	0	positive	#C30A24
4CL1	CHS4	0.828571	0.0415627	negative	#0C6EB8
4CL1	CHS5	0.942857	0.00480466	negative	#0C6EB8
4CL1	CHI1	0.828571	0.0415627	negative	#0C6EB8
4CL1	CHI2	0.828571	0.0415627	negative	#0C6EB8
4CL1	F3H1	0.942857	0.00480466	negative	#0C6EB8
4CL1	F3H2	0.942857	0.00480466	negative	#0C6EB8
4CL2	4CL4	1	0	positive	#C30A24
4CL2	CHS4	0.942857	0.00480466	negative	#0C6EB8
4CL2	CHS5	0.828571	0.0415627	negative	#0C6EB8
4CL2	CHI1	0.942857	0.00480466	negative	#0C6EB8
4CL2	F3H1	0.828571	0.0415627	negative	#0C6EB8
4CL2	F3H2	0.828571	0.0415627	negative	#0C6EB8
4CL2	FLS1	0.885714	0.0188455	positive	#C30A24
4CL3	CHS4	0.828571	0.0415627	negative	#0C6EB8
4CL3	CHS5	0.942857	0.00480466	negative	#0C6EB8
4CL3	CHI1	0.828571	0.0415627	negative	#0C6EB8
4CL3	CHI2	0.828571	0.0415627	negative	#0C6EB8
4CL3	F3H1	0.942857	0.00480466	negative	#0C6EB8
4CL3	F3H2	0.942857	0.00480466	negative	#0C6EB8
4CL4	CHS4	0.942857	0.00480466	negative	#0C6EB8
4CL4	CHS5	0.828571	0.0415627	negative	#0C6EB8
4CL4	CHI1	0.942857	0.00480466	negative	#0C6EB8
4CL4	F3H1	0.828571	0.0415627	negative	#0C6EB8
4CL4	F3H2	0.828571	0.0415627	negative	#0C6EB8
4CL4	FLS1	0.885714	0.0188455	positive	#C30A24
4CL5	4CL7	0.845154	0.0341094	positive	#C30A24
4CL5	CHS2	0.845154	0.0341094	positive	#C30A24
4CL7	CHS2	0.828571	0.0415627	positive	#C30A24
4CL7	Orientin-2-O-xyloside	0.828571	0.0415627	positive	#C30A24
CHS1	CHS3	0.985611	0.000309086	positive	#C30A24
CHS1	Vitexin-7-O-(6-p-coumaroyl)glucoside	0.828571	0.0415627	positive	#C30A24
CHS1	2_3-Diacetoxy-18-hydroxyoleana-5_12-dien-28-oicacid(ISO-2)	0.828571	0.0415627	positive	#C30A24
CHS2	CHI2	0.828571	0.0415627	negative	#0C6EB8
CHS3	Vitexin-7-O-(6-p-coumaroyl)glucoside	0.811679	0.0498576	positive	#C30A24
CHS3	3_16-Dihydroxy-23-oxoolean-12-en-28-oicacid(Quillaicacid)	0.811679	0.0498576	positive	#C30A24
CHS3	23-Hydroxy-3-oxoolean-12-en-28-oicacid(Hederagonicacid)	0.811679	0.0498576	positive	#C30A24
CHS3	2_3-Diacetoxy-18-hydroxyoleana-5_12-dien-28-oicacid(ISO-2)	0.811679	0.0498576	positive	#C30A24
CHS3	2_19-Dihydroxy-3-oxo-24-norolean-12-en-28-oicacid	0.811679	0.0498576	positive	#C30A24
CHS4	CHS5	0.942857	0.00480466	positive	#C30A24
CHS4	CHI1	0.828571	0.0415627	positive	#C30A24
CHS4	CHI2	0.885714	0.0188455	positive	#C30A24
CHS4	F3H1	0.942857	0.00480466	positive	#C30A24
CHS4	F3H2	0.942857	0.00480466	positive	#C30A24
CHS5	CHI2	0.942857	0.00480466	positive	#C30A24
CHS5	F3H1	1	0	positive	#C30A24
CHS5	F3H2	1	0	positive	#C30A24
CHI2	F3H1	0.942857	0.00480466	positive	#C30A24
CHI2	F3H2	0.942857	0.00480466	positive	#C30A24
F3H1	F3H2	1	0	positive	#C30A24
FLS1	Luteolin-7-O-glucuronide	0.828571	0.0415627	negative	#0C6EB8
FLS1	2_3_23-Trihydroxyolean-12-en-28-oicacid(Arjunolicacid)	0.885714	0.0188455	negative	#0C6EB8
HIDM1	Apigenin-6-C-glucoside(Isovitexin)	1	0	positive	#C30A24
HIDM1	Vitexin-2-O-rhamnoside	0.942857	0.00480466	positive	#C30A24
HIDM1	Kaempferol-3-O-glucoside(Astragalin)	0.942857	0.00480466	positive	#C30A24
HIDM1	Apigenin-8-C-Glucoside(Vitexin)	1	0	positive	#C30A24
HIDM1	Isovitexin-8-O-xyloside	0.828571	0.0415627	positive	#C30A24
HIDM1	Isovitexin-7-O-glucoside(Saponarin)	0.942857	0.00480466	positive	#C30A24
HIDM1	Rhamnetin_3_5_3_4-Tetrahydroxy-7-Methoxyflavone	0.941124	0.00509754	positive	#C30A24
HIDM1	Orientin-2-O-xyloside	0.942857	0.00480466	positive	#C30A24
HIDM1	Epicatechin-4-O-beta-D-glucopyranoside	0.885714	0.0188455	positive	#C30A24
HIDM1	Vaccarin	0.942857	0.00480466	positive	#C30A24
HIDM1	3_16-Dihydroxy-23-oxoolean-12-en-28-oicacid(Quillaicacid)	0.942857	0.00480466	positive	#C30A24
HIDM1	Norarjunolicacid	1	0	positive	#C30A24
HIDM1	23-Hydroxy-3-oxoolean-12-en-28-oicacid(Hederagonicacid)	0.942857	0.00480466	positive	#C30A24
HIDM1	2_3-Diacetoxy-18-hydroxyoleana-5_12-dien-28-oicacid(ISO-2)	0.828571	0.0415627	positive	#C30A24
HIDM1	2_19-Dihydroxy-3-oxo-24-norolean-12-en-28-oicacid	0.942857	0.00480466	positive	#C30A24
HIDM3	2_3_23-Trihydroxyolean-12-en-28-oicacid(Arjunolicacid)	0.811679	0.0498576	positive	#C30A24
Apigenin-6-C-glucoside(Isovitexin)	Vitexin-2-O-rhamnoside	0.942857	0.00480466	positive	#C30A24
Apigenin-6-C-glucoside(Isovitexin)	Kaempferol-3-O-glucoside(Astragalin)	0.942857	0.00480466	positive	#C30A24
Apigenin-6-C-glucoside(Isovitexin)	Apigenin-8-C-Glucoside(Vitexin)	1	0	positive	#C30A24
Apigenin-6-C-glucoside(Isovitexin)	Isovitexin-8-O-xyloside	0.828571	0.0415627	positive	#C30A24
Apigenin-6-C-glucoside(Isovitexin)	Isovitexin-7-O-glucoside(Saponarin)	0.942857	0.00480466	positive	#C30A24
Apigenin-6-C-glucoside(Isovitexin)	Rhamnetin_3_5_3_4-Tetrahydroxy-7-Methoxyflavone	0.941124	0.00509754	positive	#C30A24
Apigenin-6-C-glucoside(Isovitexin)	Orientin-2-O-xyloside	0.942857	0.00480466	positive	#C30A24
Apigenin-6-C-glucoside(Isovitexin)	Epicatechin-4-O-beta-D-glucopyranoside	0.885714	0.0188455	positive	#C30A24
Apigenin-6-C-glucoside(Isovitexin)	Vaccarin	0.942857	0.00480466	positive	#C30A24
Apigenin-6-C-glucoside(Isovitexin)	3_16-Dihydroxy-23-oxoolean-12-en-28-oicacid(Quillaicacid)	0.942857	0.00480466	positive	#C30A24
Apigenin-6-C-glucoside(Isovitexin)	Norarjunolicacid	1	0	positive	#C30A24
Apigenin-6-C-glucoside(Isovitexin)	23-Hydroxy-3-oxoolean-12-en-28-oicacid(Hederagonicacid)	0.942857	0.00480466	positive	#C30A24
Apigenin-6-C-glucoside(Isovitexin)	2_3-Diacetoxy-18-hydroxyoleana-5_12-dien-28-oicacid(ISO-2)	0.828571	0.0415627	positive	#C30A24
Apigenin-6-C-glucoside(Isovitexin)	2_19-Dihydroxy-3-oxo-24-norolean-12-en-28-oicacid	0.942857	0.00480466	positive	#C30A24
Vitexin-2-O-rhamnoside	Kaempferol-3-O-glucoside(Astragalin)	1	0	positive	#C30A24
Vitexin-2-O-rhamnoside	Apigenin-8-C-Glucoside(Vitexin)	0.942857	0.00480466	positive	#C30A24
Vitexin-2-O-rhamnoside	Quercetin-3-O-glucoside(Isoquercitrin)	0.885714	0.0188455	positive	#C30A24
Vitexin-2-O-rhamnoside	Isovitexin-7-O-glucoside(Saponarin)	1	0	positive	#C30A24
Vitexin-2-O-rhamnoside	Rhamnetin_3_5_3_4-Tetrahydroxy-7-Methoxyflavone	0.880406	0.0205987	positive	#C30A24
Vitexin-2-O-rhamnoside	Orientin-2-O-xyloside	0.885714	0.0188455	positive	#C30A24
Vitexin-2-O-rhamnoside	Genistein-8-C-apiosyl(1-6)glucoside	0.828571	0.0415627	positive	#C30A24
Vitexin-2-O-rhamnoside	Epicatechin-4-O-beta-D-glucopyranoside	0.942857	0.00480466	positive	#C30A24
Vitexin-2-O-rhamnoside	Vaccarin	1	0	positive	#C30A24
Vitexin-2-O-rhamnoside	3_16-Dihydroxy-23-oxoolean-12-en-28-oicacid(Quillaicacid)	0.885714	0.0188455	positive	#C30A24
Vitexin-2-O-rhamnoside	Norarjunolicacid	0.942857	0.00480466	positive	#C30A24
Vitexin-2-O-rhamnoside	23-Hydroxy-3-oxoolean-12-en-28-oicacid(Hederagonicacid)	0.885714	0.0188455	positive	#C30A24
Vitexin-2-O-rhamnoside	3-Oxoolean-12-en-28-oicAcid(Oleanonicacid)	0.828571	0.0415627	positive	#C30A24
Vitexin-2-O-rhamnoside	2_19-Dihydroxy-3-oxo-24-norolean-12-en-28-oicacid	0.885714	0.0188455	positive	#C30A24
Kaempferol-3-O-glucoside(Astragalin)	Apigenin-8-C-Glucoside(Vitexin)	0.942857	0.00480466	positive	#C30A24
Kaempferol-3-O-glucoside(Astragalin)	Quercetin-3-O-glucoside(Isoquercitrin)	0.885714	0.0188455	positive	#C30A24
Kaempferol-3-O-glucoside(Astragalin)	Isovitexin-7-O-glucoside(Saponarin)	1	0	positive	#C30A24
Kaempferol-3-O-glucoside(Astragalin)	Rhamnetin_3_5_3_4-Tetrahydroxy-7-Methoxyflavone	0.880406	0.0205987	positive	#C30A24
Kaempferol-3-O-glucoside(Astragalin)	Orientin-2-O-xyloside	0.885714	0.0188455	positive	#C30A24
Kaempferol-3-O-glucoside(Astragalin)	Genistein-8-C-apiosyl(1-6)glucoside	0.828571	0.0415627	positive	#C30A24
Kaempferol-3-O-glucoside(Astragalin)	Epicatechin-4-O-beta-D-glucopyranoside	0.942857	0.00480466	positive	#C30A24
Kaempferol-3-O-glucoside(Astragalin)	Vaccarin	1	0	positive	#C30A24
Kaempferol-3-O-glucoside(Astragalin)	3_16-Dihydroxy-23-oxoolean-12-en-28-oicacid(Quillaicacid)	0.885714	0.0188455	positive	#C30A24
Kaempferol-3-O-glucoside(Astragalin)	Norarjunolicacid	0.942857	0.00480466	positive	#C30A24
Kaempferol-3-O-glucoside(Astragalin)	23-Hydroxy-3-oxoolean-12-en-28-oicacid(Hederagonicacid)	0.885714	0.0188455	positive	#C30A24
Kaempferol-3-O-glucoside(Astragalin)	3-Oxoolean-12-en-28-oicAcid(Oleanonicacid)	0.828571	0.0415627	positive	#C30A24
Kaempferol-3-O-glucoside(Astragalin)	2_19-Dihydroxy-3-oxo-24-norolean-12-en-28-oicacid	0.885714	0.0188455	positive	#C30A24
Apigenin-8-C-Glucoside(Vitexin)	Isovitexin-8-O-xyloside	0.828571	0.0415627	positive	#C30A24
Apigenin-8-C-Glucoside(Vitexin)	Isovitexin-7-O-glucoside(Saponarin)	0.942857	0.00480466	positive	#C30A24
Apigenin-8-C-Glucoside(Vitexin)	Rhamnetin_3_5_3_4-Tetrahydroxy-7-Methoxyflavone	0.941124	0.00509754	positive	#C30A24
Apigenin-8-C-Glucoside(Vitexin)	Orientin-2-O-xyloside	0.942857	0.00480466	positive	#C30A24
Apigenin-8-C-Glucoside(Vitexin)	Epicatechin-4-O-beta-D-glucopyranoside	0.885714	0.0188455	positive	#C30A24
Apigenin-8-C-Glucoside(Vitexin)	Vaccarin	0.942857	0.00480466	positive	#C30A24
Apigenin-8-C-Glucoside(Vitexin)	3_16-Dihydroxy-23-oxoolean-12-en-28-oicacid(Quillaicacid)	0.942857	0.00480466	positive	#C30A24
Apigenin-8-C-Glucoside(Vitexin)	Norarjunolicacid	1	0	positive	#C30A24
Apigenin-8-C-Glucoside(Vitexin)	23-Hydroxy-3-oxoolean-12-en-28-oicacid(Hederagonicacid)	0.942857	0.00480466	positive	#C30A24
Apigenin-8-C-Glucoside(Vitexin)	2_3-Diacetoxy-18-hydroxyoleana-5_12-dien-28-oicacid(ISO-2)	0.828571	0.0415627	positive	#C30A24
Apigenin-8-C-Glucoside(Vitexin)	2_19-Dihydroxy-3-oxo-24-norolean-12-en-28-oicacid	0.942857	0.00480466	positive	#C30A24
Quercetin-3-O-glucoside(Isoquercitrin)	Isovitexin-7-O-glucoside(Saponarin)	0.885714	0.0188455	positive	#C30A24
Quercetin-3-O-glucoside(Isoquercitrin)	Orientin-2-O-xyloside	0.828571	0.0415627	positive	#C30A24
Quercetin-3-O-glucoside(Isoquercitrin)	Genistein-8-C-apiosyl(1-6)glucoside	0.885714	0.0188455	positive	#C30A24
Quercetin-3-O-glucoside(Isoquercitrin)	Vaccarin	0.885714	0.0188455	positive	#C30A24
Luteolin-7-O-glucuronide	Isovitexin-8-O-xyloside	0.942857	0.00480466	positive	#C30A24
Luteolin-7-O-glucuronide	Rhamnetin_3_5_3_4-Tetrahydroxy-7-Methoxyflavone	0.819689	0.0458371	positive	#C30A24
Luteolin-7-O-glucuronide	Orientin-2-O-xyloside	0.828571	0.0415627	positive	#C30A24
Luteolin-7-O-glucuronide	Genistein-8-C-apiosyl(1-6)glucoside	0.885714	0.0188455	positive	#C30A24
Luteolin-7-O-glucuronide	3_24-Dihydroxy-17_21-semiacetal-12(13)oleanolicfruit	0.885714	0.0188455	positive	#C30A24
Luteolin-7-O-glucuronide	2_3-Dihydroxyolean-12-en-28-oicacid(2-Hydroxyoleanolicacid)	0.885714	0.0188455	positive	#C30A24
Luteolin-7-O-glucuronide	3_23-Dihydroxy-30-noroleana-12_20(29)-dien-28-oicacid(30-Norhederagenin)	0.885714	0.0188455	positive	#C30A24
Luteolin-7-O-glucuronide	2_3_23-Trihydroxyolean-12-en-28-oicacid(Arjunolicacid)	0.828571	0.0415627	positive	#C30A24
Isovitexin-8-O-xyloside	Rhamnetin_3_5_3_4-Tetrahydroxy-7-Methoxyflavone	0.941124	0.00509754	positive	#C30A24
Isovitexin-8-O-xyloside	Orientin-2-O-xyloside	0.942857	0.00480466	positive	#C30A24
Isovitexin-8-O-xyloside	Genistein-8-C-apiosyl(1-6)glucoside	0.942857	0.00480466	positive	#C30A24
Isovitexin-8-O-xyloside	Norarjunolicacid	0.828571	0.0415627	positive	#C30A24
Isovitexin-8-O-xyloside	3_24-Dihydroxy-17_21-semiacetal-12(13)oleanolicfruit	0.942857	0.00480466	positive	#C30A24
Isovitexin-8-O-xyloside	2_3-Dihydroxyolean-12-en-28-oicacid(2-Hydroxyoleanolicacid)	0.942857	0.00480466	positive	#C30A24
Isovitexin-8-O-xyloside	3_23-Dihydroxy-30-noroleana-12_20(29)-dien-28-oicacid(30-Norhederagenin)	0.942857	0.00480466	positive	#C30A24
Isovitexin-8-O-xyloside	2_3-Diacetoxy-18-hydroxyoleana-5_12-dien-28-oicacid(ISO-2)	0.828571	0.0415627	positive	#C30A24
Vitexin-7-O-(6-p-coumaroyl)glucoside	Epicatechin-4-O-beta-D-glucopyranoside	0.885714	0.0188455	positive	#C30A24
Vitexin-7-O-(6-p-coumaroyl)glucoside	3-Oxoolean-12-en-28-oicAcid(Oleanonicacid)	0.942857	0.00480466	positive	#C30A24
Vitexin-7-O-(6-p-coumaroyl)glucoside	2_3-Diacetoxy-18-hydroxyoleana-5_12-dien-28-oicacid(ISO-2)	0.828571	0.0415627	positive	#C30A24
Isovitexin-7-O-glucoside(Saponarin)	Rhamnetin_3_5_3_4-Tetrahydroxy-7-Methoxyflavone	0.880406	0.0205987	positive	#C30A24
Isovitexin-7-O-glucoside(Saponarin)	Orientin-2-O-xyloside	0.885714	0.0188455	positive	#C30A24
Isovitexin-7-O-glucoside(Saponarin)	Genistein-8-C-apiosyl(1-6)glucoside	0.828571	0.0415627	positive	#C30A24
Isovitexin-7-O-glucoside(Saponarin)	Epicatechin-4-O-beta-D-glucopyranoside	0.942857	0.00480466	positive	#C30A24
Isovitexin-7-O-glucoside(Saponarin)	Vaccarin	1	0	positive	#C30A24
Isovitexin-7-O-glucoside(Saponarin)	3_16-Dihydroxy-23-oxoolean-12-en-28-oicacid(Quillaicacid)	0.885714	0.0188455	positive	#C30A24
Isovitexin-7-O-glucoside(Saponarin)	Norarjunolicacid	0.942857	0.00480466	positive	#C30A24
Isovitexin-7-O-glucoside(Saponarin)	23-Hydroxy-3-oxoolean-12-en-28-oicacid(Hederagonicacid)	0.885714	0.0188455	positive	#C30A24
Isovitexin-7-O-glucoside(Saponarin)	3-Oxoolean-12-en-28-oicAcid(Oleanonicacid)	0.828571	0.0415627	positive	#C30A24
Isovitexin-7-O-glucoside(Saponarin)	2_19-Dihydroxy-3-oxo-24-norolean-12-en-28-oicacid	0.885714	0.0188455	positive	#C30A24
Rhamnetin_3_5_3_4-Tetrahydroxy-7-Methoxyflavone	Orientin-2-O-xyloside	0.941124	0.00509754	positive	#C30A24
Rhamnetin_3_5_3_4-Tetrahydroxy-7-Methoxyflavone	Genistein-8-C-apiosyl(1-6)glucoside	0.880406	0.0205987	positive	#C30A24
Rhamnetin_3_5_3_4-Tetrahydroxy-7-Methoxyflavone	Epicatechin-4-O-beta-D-glucopyranoside	0.880406	0.0205987	positive	#C30A24
Rhamnetin_3_5_3_4-Tetrahydroxy-7-Methoxyflavone	Vaccarin	0.880406	0.0205987	positive	#C30A24
Rhamnetin_3_5_3_4-Tetrahydroxy-7-Methoxyflavone	3_16-Dihydroxy-23-oxoolean-12-en-28-oicacid(Quillaicacid)	0.941124	0.00509754	positive	#C30A24
Rhamnetin_3_5_3_4-Tetrahydroxy-7-Methoxyflavone	Norarjunolicacid	0.941124	0.00509754	positive	#C30A24
Rhamnetin_3_5_3_4-Tetrahydroxy-7-Methoxyflavone	3_24-Dihydroxy-17_21-semiacetal-12(13)oleanolicfruit	0.941124	0.00509754	positive	#C30A24
Rhamnetin_3_5_3_4-Tetrahydroxy-7-Methoxyflavone	2_3-Dihydroxyolean-12-en-28-oicacid(2-Hydroxyoleanolicacid)	0.941124	0.00509754	positive	#C30A24
Rhamnetin_3_5_3_4-Tetrahydroxy-7-Methoxyflavone	23-Hydroxy-3-oxoolean-12-en-28-oicacid(Hederagonicacid)	0.941124	0.00509754	positive	#C30A24
Rhamnetin_3_5_3_4-Tetrahydroxy-7-Methoxyflavone	3_23-Dihydroxy-30-noroleana-12_20(29)-dien-28-oicacid(30-Norhederagenin)	0.941124	0.00509754	positive	#C30A24
Rhamnetin_3_5_3_4-Tetrahydroxy-7-Methoxyflavone	3-Oxoolean-12-en-28-oicAcid(Oleanonicacid)	0.880406	0.0205987	positive	#C30A24
Rhamnetin_3_5_3_4-Tetrahydroxy-7-Methoxyflavone	2_3-Diacetoxy-18-hydroxyoleana-5_12-dien-28-oicacid(ISO-2)	0.941124	0.00509754	positive	#C30A24
Rhamnetin_3_5_3_4-Tetrahydroxy-7-Methoxyflavone	2_19-Dihydroxy-3-oxo-24-norolean-12-en-28-oicacid	0.941124	0.00509754	positive	#C30A24
Orientin-2-O-xyloside	Genistein-8-C-apiosyl(1-6)glucoside	0.885714	0.0188455	positive	#C30A24
Orientin-2-O-xyloside	Vaccarin	0.885714	0.0188455	positive	#C30A24
Orientin-2-O-xyloside	3_16-Dihydroxy-23-oxoolean-12-en-28-oicacid(Quillaicacid)	0.828571	0.0415627	positive	#C30A24
Orientin-2-O-xyloside	Norarjunolicacid	0.942857	0.00480466	positive	#C30A24
Orientin-2-O-xyloside	3_24-Dihydroxy-17_21-semiacetal-12(13)oleanolicfruit	0.828571	0.0415627	positive	#C30A24
Orientin-2-O-xyloside	2_3-Dihydroxyolean-12-en-28-oicacid(2-Hydroxyoleanolicacid)	0.828571	0.0415627	positive	#C30A24
Orientin-2-O-xyloside	23-Hydroxy-3-oxoolean-12-en-28-oicacid(Hederagonicacid)	0.828571	0.0415627	positive	#C30A24
Orientin-2-O-xyloside	3_23-Dihydroxy-30-noroleana-12_20(29)-dien-28-oicacid(30-Norhederagenin)	0.828571	0.0415627	positive	#C30A24
Orientin-2-O-xyloside	2_3_23-Trihydroxyolean-12-en-28-oicacid(Arjunolicacid)	0.828571	0.0415627	positive	#C30A24
Orientin-2-O-xyloside	2_19-Dihydroxy-3-oxo-24-norolean-12-en-28-oicacid	0.828571	0.0415627	positive	#C30A24
Genistein-8-C-apiosyl(1-6)glucoside	Vaccarin	0.828571	0.0415627	positive	#C30A24
Genistein-8-C-apiosyl(1-6)glucoside	3_24-Dihydroxy-17_21-semiacetal-12(13)oleanolicfruit	0.885714	0.0188455	positive	#C30A24
Genistein-8-C-apiosyl(1-6)glucoside	2_3-Dihydroxyolean-12-en-28-oicacid(2-Hydroxyoleanolicacid)	0.885714	0.0188455	positive	#C30A24
Genistein-8-C-apiosyl(1-6)glucoside	3_23-Dihydroxy-30-noroleana-12_20(29)-dien-28-oicacid(30-Norhederagenin)	0.885714	0.0188455	positive	#C30A24
Genistein-8-C-apiosyl(1-6)glucoside	3-Oxoolean-12-en-28-oicAcid(Oleanonicacid)	0.828571	0.0415627	positive	#C30A24
Epicatechin-4-O-beta-D-glucopyranoside	Vaccarin	0.942857	0.00480466	positive	#C30A24
Epicatechin-4-O-beta-D-glucopyranoside	3_16-Dihydroxy-23-oxoolean-12-en-28-oicacid(Quillaicacid)	0.942857	0.00480466	positive	#C30A24
Epicatechin-4-O-beta-D-glucopyranoside	Norarjunolicacid	0.885714	0.0188455	positive	#C30A24
Epicatechin-4-O-beta-D-glucopyranoside	23-Hydroxy-3-oxoolean-12-en-28-oicacid(Hederagonicacid)	0.942857	0.00480466	positive	#C30A24
Epicatechin-4-O-beta-D-glucopyranoside	3-Oxoolean-12-en-28-oicAcid(Oleanonicacid)	0.942857	0.00480466	positive	#C30A24
Epicatechin-4-O-beta-D-glucopyranoside	2_3-Diacetoxy-18-hydroxyoleana-5_12-dien-28-oicacid(ISO-2)	0.885714	0.0188455	positive	#C30A24
Epicatechin-4-O-beta-D-glucopyranoside	2_19-Dihydroxy-3-oxo-24-norolean-12-en-28-oicacid	0.942857	0.00480466	positive	#C30A24
Vaccarin	3_16-Dihydroxy-23-oxoolean-12-en-28-oicacid(Quillaicacid)	0.885714	0.0188455	positive	#C30A24
Vaccarin	Norarjunolicacid	0.942857	0.00480466	positive	#C30A24
Vaccarin	23-Hydroxy-3-oxoolean-12-en-28-oicacid(Hederagonicacid)	0.885714	0.0188455	positive	#C30A24
Vaccarin	3-Oxoolean-12-en-28-oicAcid(Oleanonicacid)	0.828571	0.0415627	positive	#C30A24
Vaccarin	2_19-Dihydroxy-3-oxo-24-norolean-12-en-28-oicacid	0.885714	0.0188455	positive	#C30A24
3_16-Dihydroxy-23-oxoolean-12-en-28-oicacid(Quillaicacid)	Norarjunolicacid	0.942857	0.00480466	positive	#C30A24
3_16-Dihydroxy-23-oxoolean-12-en-28-oicacid(Quillaicacid)	3_24-Dihydroxy-17_21-semiacetal-12(13)oleanolicfruit	0.828571	0.0415627	positive	#C30A24
3_16-Dihydroxy-23-oxoolean-12-en-28-oicacid(Quillaicacid)	2_3-Dihydroxyolean-12-en-28-oicacid(2-Hydroxyoleanolicacid)	0.828571	0.0415627	positive	#C30A24
3_16-Dihydroxy-23-oxoolean-12-en-28-oicacid(Quillaicacid)	23-Hydroxy-3-oxoolean-12-en-28-oicacid(Hederagonicacid)	1	0	positive	#C30A24
3_16-Dihydroxy-23-oxoolean-12-en-28-oicacid(Quillaicacid)	3_23-Dihydroxy-30-noroleana-12_20(29)-dien-28-oicacid(30-Norhederagenin)	0.828571	0.0415627	positive	#C30A24
3_16-Dihydroxy-23-oxoolean-12-en-28-oicacid(Quillaicacid)	3-Oxoolean-12-en-28-oicAcid(Oleanonicacid)	0.885714	0.0188455	positive	#C30A24
3_16-Dihydroxy-23-oxoolean-12-en-28-oicacid(Quillaicacid)	2_3-Diacetoxy-18-hydroxyoleana-5_12-dien-28-oicacid(ISO-2)	0.942857	0.00480466	positive	#C30A24
3_16-Dihydroxy-23-oxoolean-12-en-28-oicacid(Quillaicacid)	2_19-Dihydroxy-3-oxo-24-norolean-12-en-28-oicacid	1	0	positive	#C30A24
Norarjunolicacid	23-Hydroxy-3-oxoolean-12-en-28-oicacid(Hederagonicacid)	0.942857	0.00480466	positive	#C30A24
Norarjunolicacid	2_3-Diacetoxy-18-hydroxyoleana-5_12-dien-28-oicacid(ISO-2)	0.828571	0.0415627	positive	#C30A24
Norarjunolicacid	2_19-Dihydroxy-3-oxo-24-norolean-12-en-28-oicacid	0.942857	0.00480466	positive	#C30A24
3_24-Dihydroxy-17_21-semiacetal-12(13)oleanolicfruit	2_3-Dihydroxyolean-12-en-28-oicacid(2-Hydroxyoleanolicacid)	1	0	positive	#C30A24
3_24-Dihydroxy-17_21-semiacetal-12(13)oleanolicfruit	23-Hydroxy-3-oxoolean-12-en-28-oicacid(Hederagonicacid)	0.828571	0.0415627	positive	#C30A24
3_24-Dihydroxy-17_21-semiacetal-12(13)oleanolicfruit	3_23-Dihydroxy-30-noroleana-12_20(29)-dien-28-oicacid(30-Norhederagenin)	1	0	positive	#C30A24
3_24-Dihydroxy-17_21-semiacetal-12(13)oleanolicfruit	3-Oxoolean-12-en-28-oicAcid(Oleanonicacid)	0.885714	0.0188455	positive	#C30A24
3_24-Dihydroxy-17_21-semiacetal-12(13)oleanolicfruit	2_3-Diacetoxy-18-hydroxyoleana-5_12-dien-28-oicacid(ISO-2)	0.942857	0.00480466	positive	#C30A24
3_24-Dihydroxy-17_21-semiacetal-12(13)oleanolicfruit	2_19-Dihydroxy-3-oxo-24-norolean-12-en-28-oicacid	0.828571	0.0415627	positive	#C30A24
2_3-Dihydroxyolean-12-en-28-oicacid(2-Hydroxyoleanolicacid)	23-Hydroxy-3-oxoolean-12-en-28-oicacid(Hederagonicacid)	0.828571	0.0415627	positive	#C30A24
2_3-Dihydroxyolean-12-en-28-oicacid(2-Hydroxyoleanolicacid)	3_23-Dihydroxy-30-noroleana-12_20(29)-dien-28-oicacid(30-Norhederagenin)	1	0	positive	#C30A24
2_3-Dihydroxyolean-12-en-28-oicacid(2-Hydroxyoleanolicacid)	3-Oxoolean-12-en-28-oicAcid(Oleanonicacid)	0.885714	0.0188455	positive	#C30A24
2_3-Dihydroxyolean-12-en-28-oicacid(2-Hydroxyoleanolicacid)	2_3-Diacetoxy-18-hydroxyoleana-5_12-dien-28-oicacid(ISO-2)	0.942857	0.00480466	positive	#C30A24
2_3-Dihydroxyolean-12-en-28-oicacid(2-Hydroxyoleanolicacid)	2_19-Dihydroxy-3-oxo-24-norolean-12-en-28-oicacid	0.828571	0.0415627	positive	#C30A24
23-Hydroxy-3-oxoolean-12-en-28-oicacid(Hederagonicacid)	3_23-Dihydroxy-30-noroleana-12_20(29)-dien-28-oicacid(30-Norhederagenin)	0.828571	0.0415627	positive	#C30A24
23-Hydroxy-3-oxoolean-12-en-28-oicacid(Hederagonicacid)	3-Oxoolean-12-en-28-oicAcid(Oleanonicacid)	0.885714	0.0188455	positive	#C30A24
23-Hydroxy-3-oxoolean-12-en-28-oicacid(Hederagonicacid)	2_3-Diacetoxy-18-hydroxyoleana-5_12-dien-28-oicacid(ISO-2)	0.942857	0.00480466	positive	#C30A24
23-Hydroxy-3-oxoolean-12-en-28-oicacid(Hederagonicacid)	2_19-Dihydroxy-3-oxo-24-norolean-12-en-28-oicacid	1	0	positive	#C30A24
3_23-Dihydroxy-30-noroleana-12_20(29)-dien-28-oicacid(30-Norhederagenin)	3-Oxoolean-12-en-28-oicAcid(Oleanonicacid)	0.885714	0.0188455	positive	#C30A24
3_23-Dihydroxy-30-noroleana-12_20(29)-dien-28-oicacid(30-Norhederagenin)	2_3-Diacetoxy-18-hydroxyoleana-5_12-dien-28-oicacid(ISO-2)	0.942857	0.00480466	positive	#C30A24
3_23-Dihydroxy-30-noroleana-12_20(29)-dien-28-oicacid(30-Norhederagenin)	2_19-Dihydroxy-3-oxo-24-norolean-12-en-28-oicacid	0.828571	0.0415627	positive	#C30A24
3-Oxoolean-12-en-28-oicAcid(Oleanonicacid)	2_3-Diacetoxy-18-hydroxyoleana-5_12-dien-28-oicacid(ISO-2)	0.942857	0.00480466	positive	#C30A24
3-Oxoolean-12-en-28-oicAcid(Oleanonicacid)	2_19-Dihydroxy-3-oxo-24-norolean-12-en-28-oicacid	0.885714	0.0188455	positive	#C30A24
2_3-Diacetoxy-18-hydroxyoleana-5_12-dien-28-oicacid(ISO-2)	2_19-Dihydroxy-3-oxo-24-norolean-12-en-28-oicacid	0.942857	0.00480466	positive	#C30A24

## Sheet: Sheet2
		Id	abundance	abundance_mean	Label	type	color
		g__Oryzihumus	0.51	0.085	g__Oryzihumus	Genus	#00A160
		g__Actinobacteria_unclassified	7.58	1.26333	g__Actinobacteria_unclassified	Genus	#00A160
		g__Frankiales_unclassified	2.14	0.356667	g__Frankiales_unclassified	Genus	#00A160
		g__Saccharopolyspora	0.09	0.015	g__Saccharopolyspora	Genus	#00A160
		g__Iamia	0.99	0.165	g__Iamia	Genus	#00A160
		g__Geodermatophilus	0.76	0.126667	g__Geodermatophilus	Genus	#00A160
		g__Jatrophihabitans	1.06	0.176667	g__Jatrophihabitans	Genus	#00A160
		g__Kibdelosporangium	0.31	0.0516667	g__Kibdelosporangium	Genus	#00A160
		MG-2011-23-CX	41.3	6.88333	MG-2011-23-CX	Genus	#00A160
		HMG1	10.59	1.765	HMG1	MetaTrans	#F0852D
		HMG3	11.93	1.98833	HMG3	MetaTrans	#F0852D
		HMG4	309.54	51.59	HMG4	MetaTrans	#F0852D
		HMG5	10.66	1.77667	HMG5	MetaTrans	#F0852D
		HMG6	385.86	64.31	HMG6	MetaTrans	#F0852D
		MK1	11.34	1.89	MK1	MetaTrans	#F0852D
		MK2	21.66	3.61	MK2	MetaTrans	#F0852D
		PPS1	13.73	2.28833	PPS1	MetaTrans	#F0852D
		PPS2	7.62	1.27	PPS2	MetaTrans	#F0852D
		PPS3	61.98	10.33	PPS3	MetaTrans	#F0852D
		SE1	9.43	1.57167	SE1	MetaTrans	#F0852D
		SE2	17.34	2.89	SE2	MetaTrans	#F0852D
		SE3	21.97	3.66167	SE3	MetaTrans	#F0852D
		SE4	10.07	1.67833	SE4	MetaTrans	#F0852D
		SE5	263.1	43.85	SE5	MetaTrans	#F0852D
		CYP72-1	13.73	2.28833	CYP72-1	MetaTrans	#F0852D
		CYP72-2	691.11	115.185	CYP72-2	MetaTrans	#F0852D
		CYP72-3	868	144.667	CYP72-3	MetaTrans	#F0852D
		CYP72-4	8.99	1.49833	CYP72-4	MetaTrans	#F0852D
		CYP72-5	457.97	76.3283	CYP72-5	MetaTrans	#F0852D
		UGT74-1	117.24	19.54	UGT74-1	MetaTrans	#F0852D
		DXS1	27.55	4.59167	DXS1	MetaTrans	#F0852D
		DXS2	36.84	6.14	DXS2	MetaTrans	#F0852D
		DXS3	25.53	4.255	DXS3	MetaTrans	#F0852D
		PAL1	29.38	4.89667	PAL1	MetaTrans	#F0852D
		4CL1	148.46	24.7433	4CL1	MetaTrans	#F0852D
		4CL2	12.96	2.16	4CL2	MetaTrans	#F0852D
		4CL3	10.73	1.78833	4CL3	MetaTrans	#F0852D
		4CL4	170.58	28.43	4CL4	MetaTrans	#F0852D
		4CL5	15.05	2.50833	4CL5	MetaTrans	#F0852D
		4CL7	140.31	23.385	4CL7	MetaTrans	#F0852D
		CHS1	19.72	3.28667	CHS1	MetaTrans	#F0852D
		CHS2	14.22	2.37	CHS2	MetaTrans	#F0852D
		CHS3	21.08	3.51333	CHS3	MetaTrans	#F0852D
		CHS4	67.56	11.26	CHS4	MetaTrans	#F0852D
		CHS5	63.93	10.655	CHS5	MetaTrans	#F0852D
		CHI1	28.54	4.75667	CHI1	MetaTrans	#F0852D
		CHI2	50.36	8.39333	CHI2	MetaTrans	#F0852D
		F3H1	95.14	15.8567	F3H1	MetaTrans	#F0852D
		F3H2	92.84	15.4733	F3H2	MetaTrans	#F0852D
		FLS1	64.39	10.7317	FLS1	MetaTrans	#F0852D
		FLS2	1.73	0.288333	FLS2	MetaTrans	#F0852D
		HIDM1	58.01	9.66833	HIDM1	MetaTrans	#F0852D
		HIDM2	65.64	10.94	HIDM2	MetaTrans	#F0852D
		HIDM3	7.29	1.215	HIDM3	MetaTrans	#F0852D
		Apigenin-6-C-glucoside(Isovitexin)	1.39239e+06	232065	Apigenin-6-C-glucoside(Isovitexin)	Metabolism	#9594C8
		Vitexin-2-O-rhamnoside	4.6074e+06	767900	Vitexin-2-O-rhamnoside	Metabolism	#9594C8
		Kaempferol-3-O-glucoside(Astragalin)	1.58919e+06	264866	Kaempferol-3-O-glucoside(Astragalin)	Metabolism	#9594C8
		Apigenin-8-C-Glucoside(Vitexin)	710041	118340	Apigenin-8-C-Glucoside(Vitexin)	Metabolism	#9594C8
		Quercetin-3-O-glucoside(Isoquercitrin)	2.28527e+07	3.80878e+06	Quercetin-3-O-glucoside(Isoquercitrin)	Metabolism	#9594C8
		Luteolin-7-O-glucuronide	565289	94214.8	Luteolin-7-O-glucuronide	Metabolism	#9594C8
		Isovitexin-8-O-xyloside	238507	39751.2	Isovitexin-8-O-xyloside	Metabolism	#9594C8
		Vitexin-7-O-(6-p-coumaroyl)glucoside	179157	29859.4	Vitexin-7-O-(6-p-coumaroyl)glucoside	Metabolism	#9594C8
		Isovitexin-7-O-glucoside(Saponarin)	1.48003e+06	246671	Isovitexin-7-O-glucoside(Saponarin)	Metabolism	#9594C8
		Rhamnetin_3_5_3_4-Tetrahydroxy-7-Methoxyflavone	12827	2137.83	Rhamnetin_3_5_3_4-Tetrahydroxy-7-Methoxyflavone	Metabolism	#9594C8
		Orientin-2-O-xyloside	705859	117643	Orientin-2-O-xyloside	Metabolism	#9594C8
		Genistein-8-C-apiosyl(1-6)glucoside	2.09969e+06	349948	Genistein-8-C-apiosyl(1-6)glucoside	Metabolism	#9594C8
		Epicatechin-4-O-beta-D-glucopyranoside	1.46581e+06	244302	Epicatechin-4-O-beta-D-glucopyranoside	Metabolism	#9594C8
		Vaccarin	5.2869e+06	881150	Vaccarin	Metabolism	#9594C8
		3_16-Dihydroxy-23-oxoolean-12-en-28-oicacid(Quillaicacid)	1.6197e+07	2.6995e+06	3_16-Dihydroxy-23-oxoolean-12-en-28-oicacid(Quillaicacid)	Metabolism	#9594C8
		Norarjunolicacid	7.02952e+06	1.17159e+06	Norarjunolicacid	Metabolism	#9594C8
		3_24-Dihydroxy-17_21-semiacetal-12(13)oleanolicfruit	2.36819e+07	3.94698e+06	3_24-Dihydroxy-17_21-semiacetal-12(13)oleanolicfruit	Metabolism	#9594C8
		2_3-Dihydroxyolean-12-en-28-oicacid(2-Hydroxyoleanolicacid)	2.36206e+07	3.93676e+06	2_3-Dihydroxyolean-12-en-28-oicacid(2-Hydroxyoleanolicacid)	Metabolism	#9594C8
		23-Hydroxy-3-oxoolean-12-en-28-oicacid(Hederagonicacid)	678379	113063	23-Hydroxy-3-oxoolean-12-en-28-oicacid(Hederagonicacid)	Metabolism	#9594C8
		3_23-Dihydroxy-30-noroleana-12_20(29)-dien-28-oicacid(30-Norhederagenin)	482928	80488	3_23-Dihydroxy-30-noroleana-12_20(29)-dien-28-oicacid(30-Norhederagenin)	Metabolism	#9594C8
		3-Oxoolean-12-en-28-oicAcid(Oleanonicacid)	1.08319e+06	180532	3-Oxoolean-12-en-28-oicAcid(Oleanonicacid)	Metabolism	#9594C8
		2_3-Diacetoxy-18-hydroxyoleana-5_12-dien-28-oicacid(ISO-2)	1.03466e+06	172444	2_3-Diacetoxy-18-hydroxyoleana-5_12-dien-28-oicacid(ISO-2)	Metabolism	#9594C8
		2_3_23-Trihydroxyolean-12-en-28-oicacid(Arjunolicacid)	73604	12267.3	2_3_23-Trihydroxyolean-12-en-28-oicacid(Arjunolicacid)	Metabolism	#9594C8
		2_19-Dihydroxy-3-oxo-24-norolean-12-en-28-oicacid	1.07749e+06	179581	2_19-Dihydroxy-3-oxo-24-norolean-12-en-28-oicacid	Metabolism	#9594C8
