# Supplementary material for: Integrated analysis of transcriptomics and metabolomics and high-throughput amplicon sequencing reveals the synergistic effects of secondary metabolites and rhizosphere microbiota on root rot resistance in Psammosilene tunicoides
Source: Front Microbiol. 2025 Apr 14;16:1554406. doi: 10.3389/fmicb.2025.1554406 (PMC12034638; doi:10.3389/fmicb.2025.1554406)
Supplement: Supplementary file 14 [file Table_14.xlsx]

## Sheet: Sheet1
	name	id	CD_mean_TPM	CH_mean_TPM
SA	NPR1	TRINITY_DN55357_c0_g2	9.62	5.43
	NPR1	TRINITY_DN55357_c0_g1	5.42	3.29
	TGA2.3	TRINITY_DN58162_c0_g5	3.61	0.55
	TGA4	TRINITY_DN61267_c0_g1	12.65	31.62
	TGA2	TRINITY_DN60735_c0_g1	20.91	13.07
	TGA3	TRINITY_DN56335_c1_g3	6.01	15.58
	TGA21	TRINITY_DN61737_c0_g1	26.61	35.96
	TGA21	TRINITY_DN55929_c1_g6	47.39	66.22
	TGA21	TRINITY_DN57721_c4_g1	0.53	1.79
ET	ERF110	TRINITY_DN61534_c3_g3	77.55	0.95
	ERF114	TRINITY_DN62491_c2_g4	133.41	0.58
	ERF1A	TRINITY_DN55392_c1_g3	38.81	6.18
	ERF008	TRINITY_DN63071_c1_g1	26.25	3.74
	EIN4	TRINITY_DN56076_c1_g5	10.78	3.78
	EIN3	TRINITY_DN61682_c3_g6	3.32	1.19
	EIN3	TRINITY_DN61682_c3_g3	2.69	1.13
	EIN2	TRINITY_DN60799_c1_g4	2.37	2.13
	EIN2	TRINITY_DN60799_c1_g1	8.09	11.66
	ETR1	TRINITY_DN28405_c0_g1	3.21	0.02
	ETR2	TRINITY_DN61921_c0_g1	99.13	7.53
	ETR1	TRINITY_DN63113_c2_g5	7.37	5.36
	ETR1	TRINITY_DN17192_c0_g1	4.61	0
ABA	pyrABCN	TRINITY_DN29812_c1_g1	5.08	0.02
	pyr4	TRINITY_DN45627_c0_g1	3.18	0.13
	pyr-7	TRINITY_DN54094_c0_g3	2.89	0.1
	PYL4	TRINITY_DN56259_c0_g1	11.5	5.24
	PYL4	TRINITY_DN61311_c0_g2	1.71	5.64
	PYL1	TRINITY_DN63162_c3_g8	2.61	6.62
	PYL2	TRINITY_DN58282_c1_g11	1.83	4.71
	PYL9	TRINITY_DN61127_c2_g7	23.06	21.06
	PYL4	TRINITY_DN61311_c0_g3	50.68	76.95
	PYL8	TRINITY_DN14361_c0_g1	13.6	13.95
	PYL8	TRINITY_DN56614_c0_g2	44.61	69.7
	PYL2	TRINITY_DN48468_c0_g1	1.53	0.2
	PYL2	TRINITY_DN58282_c1_g3	1.98	0.11
	ABF4	TRINITY_DN60793_c0_g3	22.03	4.38
	ABF2	TRINITY_DN60793_c0_g1	13.91	7.37
	ABF2	TRINITY_DN60793_c0_g5	9.14	22.18
	ABF2	TRINITY_DN60438_c0_g1	22.09	17.43
	ABF2	TRINITY_DN58498_c1_g4	17	24.31
BR	BRIP1	TRINITY_DN55097_c1_g10	1.81	1.36
	BRIX1-1	TRINITY_DN61461_c0_g7	6.73	10.98
	BRIX1-1	TRINITY_DN61461_c0_g9	9.36	10.15
	BZR1	TRINITY_DN57909_c0_g6	51.18	16.86
	BZR2	TRINITY_DN62590_c1_g5	38.91	73.11
	BZR1	TRINITY_DN57909_c0_g4	6.62	13.09
	BAK1	TRINITY_DN58805_c0_g2	83.84	47.49
	BAK1	TRINITY_DN60901_c1_g1	54.02	43.22
MAPK	WRKY6	TRINITY_DN56830_c0_g1	23.81	0.1
	WRKY22	TRINITY_DN62880_c1_g6	12.9	0.02
	WRKY28	TRINITY_DN58014_c0_g1	19.54	1.64
	WRKY75	TRINITY_DN20001_c0_g1	11.35	0.04
	WRKY40	TRINITY_DN58437_c4_g1	13.09	124.34
	WRKY70	TRINITY_DN59498_c0_g2	6.53	74.22
	NAC100	TRINITY_DN61750_c0_g1	24.98	1.21
	NAC029	TRINITY_DN61713_c0_g1	722.29	4.36
	NAC056	TRINITY_DN61590_c2_g2	43.72	1.2
	NAC002	TRINITY_DN59338_c2_g2	468.61	21.55
	NAC010	TRINITY_DN61552_c1_g7	3.8	0.2
	NAC090	TRINITY_DN58405_c0_g1	4.32	0.09
	NAC100	TRINITY_DN59797_c1_g3	12.06	0.71
	NAC104	TRINITY_DN55745_c2_g9	14.2	0.7
	NAC072	TRINITY_DN59060_c1_g10	2.55	0

## Sheet: Sheet2
Gene_ID	CD_mean_TPM	CH_mean_TPM	regulation	pvalue	significant	Name
TRINITY_DN55357_c0_g2	9.62	5.43	up	0.158894	no	NPR1	SA
TRINITY_DN55357_c0_g1	5.42	3.29	up	0.261172	no	NPR1
Gene_ID	CD_mean_TPM	CH_mean_TPM	regulation	pvalue	significant	Name
TRINITY_DN58162_c0_g5	3.61	0.55	up	0.0590562	no	TGA2.3
TRINITY_DN61267_c0_g1	12.65	31.62	down	0.181921	no	TGA4
TRINITY_DN60735_c0_g1	20.91	13.07	up	0.30541	no	TGA2
TRINITY_DN56335_c1_g3	6.01	15.58	down	0.322316	no	TGA3
TRINITY_DN61737_c0_g1	26.61	35.96	down	0.790957	no	TGA21
TRINITY_DN55929_c1_g6	47.39	66.22	up	0.895403	no	TGA21
TRINITY_DN57721_c4_g1	0.53	1.79	down	1	no	TGA21
TRINITY_DN61534_c3_g3	77.55	0.95	up	1.37798e-05	yes	ERF110	ET
TRINITY_DN62491_c2_g4	133.41	0.58	up	1.76866e-05	yes	ERF114
TRINITY_DN55392_c1_g3	38.81	6.18	up	0.000937276	yes	ERF1A
TRINITY_DN63071_c1_g1	26.25	3.74	up	0.00307262	yes	ERF008
Gene_ID	CD_mean_TPM	CH_mean_TPM	regulation	pvalue	significant	Name
TRINITY_DN56076_c1_g5	10.78	3.78	up	0.0318963	no	EIN4
TRINITY_DN61682_c3_g6	3.32	1.19	up	0.0788359	no	EIN3
TRINITY_DN61682_c3_g3	2.69	1.13	up	0.200061	no	EIN3
TRINITY_DN60799_c1_g4	2.37	2.13	up	0.406352	no	EIN2
TRINITY_DN60799_c1_g1	8.09	11.66	down	0.586892	no	EIN2
TRINITY_DN28405_c0_g1	3.21	0.02	up	4.37168e-05	yes	ETR1
TRINITY_DN61921_c0_g1	99.13	7.53	up	4.59679e-05	yes	ETR2
TRINITY_DN63113_c2_g5	7.37	5.36	up	0.293528	no	ETR1
TRINITY_DN17192_c0_g1	4.61	0	up	1	no	ETR1
TRINITY_DN29812_c1_g1	5.08	0.02	up	0.00016867	yes	pyrABCN	ABA
TRINITY_DN45627_c0_g1	3.18	0.13	up	0.00179366	yes	pyr4
TRINITY_DN54094_c0_g3	2.89	0.1	up	0.00235118	yes	pyr-7
TRINITY_DN56259_c0_g1	11.5	5.24	up	0.190173	no	PYL4
TRINITY_DN61311_c0_g2	1.71	5.64	down	0.229266	no	PYL4
TRINITY_DN63162_c3_g8	2.61	6.62	down	0.412399	no	PYL1
TRINITY_DN58282_c1_g11	1.83	4.71	down	0.415576	no	PYL2
TRINITY_DN61127_c2_g7	23.06	21.06	up	0.521123	no	PYL9
TRINITY_DN61311_c0_g3	50.68	76.95	down	0.687528	no	PYL4
TRINITY_DN14361_c0_g1	13.6	13.95	up	0.831793	no	PYL8
TRINITY_DN56614_c0_g2	44.61	69.7	down	0.905942	no	PYL8
TRINITY_DN48468_c0_g1	1.53	0.2	up	1	no	PYL2
TRINITY_DN58282_c1_g3	1.98	0.11	up	1	no	PYL2
TRINITY_DN60793_c0_g3	22.03	4.38	up	0.0521018	no	ABF4
TRINITY_DN60793_c0_g1	13.91	7.37	up	0.150603	no	ABF2
TRINITY_DN60793_c0_g5	9.14	22.18	down	0.220934	no	ABF2
TRINITY_DN60438_c0_g1	22.09	17.43	up	0.31594	no	ABF2
TRINITY_DN58498_c1_g4	17	24.31	down	0.708756	no	ABF2
TRINITY_DN55097_c1_g10	1.81	1.36	up	0.561859	no	BRIP1	BR
TRINITY_DN61461_c0_g7	6.73	10.98	down	0.712015	no	BRIX1-1
TRINITY_DN61461_c0_g9	9.36	10.15	up	0.776831	no	BRIX1-1
TRINITY_DN57909_c0_g6	51.18	16.86	up	0.0568226	no	BZR1
TRINITY_DN62590_c1_g5	38.91	73.11	down	0.455223	no	BZR2
TRINITY_DN57909_c0_g4	6.62	13.09	down	0.465645	no	BZR1
TRINITY_DN58805_c0_g2	83.84	47.49	up	0.120017	no	BAK1
TRINITY_DN60901_c1_g1	54.02	43.22	up	0.256873	no	BAK1
TRINITY_DN56830_c0_g1	23.81	0.1	up	4.96771e-07	yes	WRKY6	MAPK
TRINITY_DN62880_c1_g6	12.9	0.02	up	1.43299e-06	yes	WRKY22
TRINITY_DN58014_c0_g1	19.54	1.64	up	0.000255614	yes	WRKY28
TRINITY_DN20001_c0_g1	11.35	0.04	up	0.000979475	yes	WRKY75
TRINITY_DN58437_c4_g1	13.09	124.34	down	0.00361854	yes	WRKY40
TRINITY_DN59498_c0_g2	6.53	74.22	down	0.00438755	yes	WRKY70
TRINITY_DN61750_c0_g1	24.98	1.21	up	1.04929e-05	yes	NAC100
TRINITY_DN61713_c0_g1	722.29	4.36	up	1.32627e-05	yes	NAC029
TRINITY_DN61590_c2_g2	43.72	1.2	up	3.27056e-05	yes	NAC056
TRINITY_DN59338_c2_g2	468.61	21.55	up	0.000204127	yes	NAC002
TRINITY_DN61552_c1_g7	3.8	0.2	up	0.00063094	yes	NAC010
TRINITY_DN58405_c0_g1	4.32	0.09	up	0.000797794	yes	NAC090
TRINITY_DN59797_c1_g3	12.06	0.71	up	0.000933877	yes	NAC100
TRINITY_DN55745_c2_g9	14.2	0.7	up	0.000996026	yes	NAC104
TRINITY_DN59060_c1_g10	2.55	0	up	0.00385693	yes	NAC072
